# Supplementary material for: Evidence for a chromosome origin unwinding system broadly conserved in bacteria
Source: Nucleic Acids Res. 2021 Jul 1;49(13):7525–36. doi: 10.1093/nar/gkab560 (PMC8287927; doi:10.1093/nar/gkab560)
Supplement: gkab560_Supplemental_Files [file gkab560_supplemental_files.zip]

Archive with 4 entries (4 files):
- Pelliciari_Figures_SUPP.pdf
- Pelliciari_Table_S1.xlsx
- Pelliciari_Table_S2.xlsx
- Pelliciari_Table_S3.xlsx
