# Supplementary material for: Evidence for a chromosome origin unwinding system broadly conserved in bacteria
Source: Nucleic Acids Res. 2021 Jul 1;49(13):7525–36. doi: 10.1093/nar/gkab560 (PMC8287927; doi:10.1093/nar/gkab560)
Supplement: gkab560_Supplemental_Files [file gkab560_supplemental_files.zip › Pelliciari_Table_S1.xlsx]

## Sheet: Table_S1
Accession Number	DoriC AC	Organism	Taxonomy	Predicted BUS sequences	Upstream DnaA-box	Sequence between two DnaA-boxes	Downstream DnaA-box	Gap region (previous GC-rich region)	DnaA-trio	The starting position of predicted sequences	The ending position of predicted sequences	The standard motif of DnaA-box	The mismatch of upstream DnaA-box	The mismatch of downstream DnaA-box	The length of spacer	The number of DnaA-trios	The score of DnaA-trios
AC_000091	ORI10020001	Escherichia coli str. K-12 substr. W3110	Bacteria, Proteobacteria, Gammaproteobacteria, Enterobacteriales, Enterobacteriaceae, Escherichia	AATAGGTGTCCCGTCACGCTAGGATTAT	AATAGGTGT			CCCGTCACGC	TAGGATTAT	3710872	3710900	AATAGGTGT	0		10	3	7
NC_000117	ORI10030001	Chlamydia trachomatis D/UW-3/CX	Bacteria, Chlamydiae, Chlamydiales, Chlamydiaceae, Chlamydia/Chlamydophila group, Chlamydia	TAAAGCTCTCTTTTTCGACACTTTTATTACAAGTAT	TAAAGCTCT			CTTTTTCGACACTTT	TATTACAAGTAT	720162	720126	[AT]AAAGGTGT	2.5		15	4	6
NC_000853	ORI10030002	Thermotoga maritima MSB8	Bacteria, Thermotogae, Thermotogales, Thermotogaceae, Thermotoga	TTTGGATGGTGGACGCAGGGGATAATAAATGATGATGATTATTAT	TTTGGATGGTGG			ACGCAGGGGATAATA	AATGATGATGATTATTAT	157040	156995	TTTGGATGGTGG	0		15	6	19
NC_000907	ORI10030003	Haemophilus influenzae Rd KW20	Bacteria, Proteobacteria, Gammaproteobacteria, Pasteurellales, Pasteurellaceae, Haemophilus	AATATATATTTCTAGAATAATAACAATAATAAT	AATATATAT			TTC	TAGAATAATAACAATAATAAT	603134	603167	AATATGTGT	2		3	7	17
NC_000908	ORI10010001	Mycoplasma genitalium G37	Bacteria, Tenericutes, Mollicutes, Mycoplasmataceae, Mycoplasma	AAAAGAAGTAAAGTTAAAAGTTCTAATAAAAGTAAAACAACTAA	AAAAGAAGT		AAAGTTAA	AAGTTC	TAATAAAAGTAAAACAACTAA	578909	578953	AAAAGGTGT	2	4	14	7	7
NC_000912	ORI10040001	Mycoplasma pneumoniae M129	Bacteria, Tenericutes, Mollicutes, Mycoplasmataceae, Mycoplasma	AATAGATATCATAATCCGATTATAATAAGAATTATAAATAA	AATAGATAT			CATAATCC	GATTATAATAAGAATTATAAATAA	270	311	AATAGGTGT	2		8	8	17
NC_000913	ORI10020002	Escherichia coli str. K-12 substr. MG1655	Bacteria, Proteobacteria, Gammaproteobacteria, Enterobacteriales, Enterobacteriaceae, Escherichia	AATAGGTGTCCCGTCACGCTAGGATTAT	AATAGGTGT			CCCGTCACGC	TAGGATTAT	3923832	3923804	AATAGGTGT	0		10	3	7
NC_000915	ORI97016814	Helicobacter pylori 26695	Bacteria, Proteobacteria, Epsilonproteobacteria, Campylobacterales, Helicobacteraceae, Helicobacter	AGTAAGGTAGGTAAGTGCGGGGATGATGACAATGATTAATAATAA	AGTAAGGTA		GGTAAGTGC	GGG	GATGATGACAATGATTAATAATAA	1607534	1607489	AGTAAGTGT	3	2	3	8	20
NC_000918	ORI97017010	Aquifex aeolicus VF5	Bacteria, Aquificae, Aquificales, Aquificaceae, Aquifex	CAAAACTTTAAACAGTGTACTTTTATCGGCGGATAATAATAAGAATAATTAT	CAAAACTTT		AAACAGTGT	ACTTTTATCGGCG	GATAATAATAAGAATAATTAT	166906	166854	AAAAGGTGT	4	2	13	7	19
NC_000919	ORI10010003	Treponema pallidum subsp. pallidum str. Nichols	Bacteria, Spirochaetes, Spirochaetales, Spirochaetaceae, Treponema	AATAGGTCTATAAGTGTCAATGATAAT	AATAGGTCT		ATAAGTGT	C	AATGATAAT	1560	1587	AATAGGTGT	1	2	9	3	10
NC_000921	ORI97016816	Helicobacter pylori J99	Bacteria, Proteobacteria, Epsilonproteobacteria, Campylobacterales, Helicobacteraceae, Helicobacter	AGTAAGGTAGGTAAGTGCGGGGATGATGACAATGATTAATAATAA	AGTAAGGTA		GGTAAGTGC	GGG	GATGATGACAATGATTAATAATAA	1557699	1557654	AGTAAGTGT	3	2	3	8	20
NC_000922	ORI10030004	Chlamydophila pneumoniae CWL029	Bacteria, Chlamydiae, Chlamydiales, Chlamydiaceae, Chlamydia/Chlamydophila group, Chlamydia	AAGATGTGTTGATTGTTTTTAAGGGAGTAGGATAAAAAGAAA	AAGATGTGT	T	GATTGTTTT	TAAGG	GAGTAGGATAAAAAGAAA	841661	841619	AATAGGTGT	2	4	15	6	10
NC_000963	ORI10030005	Rickettsia prowazekii str. Madrid E	Bacteria, Proteobacteria, Alphaproteobacteria, Rickettsiales, Rickettsiaceae, Rickettsieae, Rickettsia, typhus group	AATAGGTGAACATATTTAATTAATAT	AATAGGTGA		ACATATTT		AATTAATAT	1111313	1111287	AATAGGTGT	1	4	8	3	6
NC_000964	ORI10010005	Bacillus subtilis subsp. subtilis str. 168	Bacteria, Firmicutes, Bacilli, Bacillales, Bacillaceae, Bacillus	AATAGGTGTTTAGGTGTCCGGGATGATAATGAAGATGATAAAAAATAT	AATAGGTGT		TTAGGTGT	CCGG	GATGATAATGAAGATGATAAAAAATAT	1852	1900	AA[TA]AGGTGT	0.5	2.5	12	9	25
NC_001263	ORI10010007	Deinococcus radiodurans R1	Bacteria, Deinococcus-Thermus, Deinococci, Deinococcales, Deinococcaceae, Deinococcus	AAAAGGTGTCATAGGTGTCCGGGATGATGACGATGATGACAAAAATAAAAAA	AAAAGGTGT		CATAGGTGT	CCGG	GATGATGACGATGATGACAAAAATAAAAAA	1548	1496	AA[TA]AGGTGT	0.5	1.5	13	10	26
NC_001318	ORI10040004	Borrelia burgdorferi B31	Bacteria, Spirochaetes, Spirochaetales, Spirochaetaceae, Borrelia, Borrelia burgdorferi group	AATTGTTCTATAAATGAACGTAGTATATCATAAT	AATTGTTCT		ATAAATGA	ACGTAGTA	TATCATAAT	458119	458153	AATAGTTGT	2	4	16	3	7
NC_002163	ORI10010008	Campylobacter jejuni subsp. jejuni NCTC 11168 = ATCC 700819	Bacteria, Proteobacteria, Epsilonproteobacteria, Campylobacterales, Campylobacteraceae, Campylobacter	TTAAAGTGTTAAAGTTGTTCGAATAATAAT	TTAAAGTGT		TAAAGTTGT	TCG	AATAATAAT	1416	1446	AAAAAGTGT	2	3	12	3	9
NC_002179	ORI10030007	Chlamydophila pneumoniae AR39	Bacteria, Chlamydiae, Chlamydiales, Chlamydiaceae, Chlamydia/Chlamydophila group, Chlamydia	ACAAGTTTTGAAACAATTTTGTAACAAGTAAAACAACTAT	ACAAGTTTT	GA	AACAATTTT	GT	AACAAGTAAAACAACTAT	65	25	AAAAGTTGT	2	3	13	6	7
NC_002491	ORI10030008	Chlamydophila pneumoniae J138	Bacteria, Chlamydiae, Chlamydiales, Chlamydiaceae, Chlamydia/Chlamydophila group, Chlamydia	AAGATGTGTTGATTGTTTTTAAGGGAGTAGGATAAAAAGAAA	AAGATGTGT	T	GATTGTTTT	TAAGG	GAGTAGGATAAAAAGAAA	840982	840940	AATAGGTGT	2	4	15	6	10
NC_002505	ORI10020003	Vibrio cholerae O1 biovar El Tor str. N16961	Bacteria, Proteobacteria, Gammaproteobacteria, Vibrionales, Vibrionaceae, Vibrio	AAAAAGTGAATAGGTGTTTCTAGGACGAGGAATTATCAT	AAAAAGTGA		ATAGGTGT	TTCTAGGACGAGG	AATTATCAT	91	52	AATAGGTGT	3	0	13	3	7
NC_002528	ORI10040006	Buchnera aphidicola str. APS (Acyrthosiphon pisum)	Bacteria, Proteobacteria, Gammaproteobacteria, Enterobacteriales, Enterobacteriaceae, Buchnera	AATAGGTGTCTAAACAAGAAATGATTATTATTATCATTAATAATAAAAA	AATAGGTGT			CTAAACAAGA	AATGATTATTATTATCATTAATAATAAAAA	1	50	AATAGGTGT	0		10	10	19
NC_002570	ORI97017011	Bacillus halodurans C-125	Bacteria, Firmicutes, Bacilli, Bacillales, Bacillaceae, Bacillus	AATAGGTGTTTGAGTGTTCGGGATAATGATCATGAAGAT	AATAGGTGT		TTGAGTGT	TCGG	GATAATGATCATGAAGAT	2020	2059	AATAGGTGT	0	4	12	6	19
NC_002620	ORI10030010	Chlamydia muridarum str. Nigg	Bacteria, Chlamydiae, Chlamydiales, Chlamydiaceae, Chlamydia/Chlamydophila group, Chlamydia	AATATTTGTCAAAAAAGTGTTGAAAAAGAG	AATATTTGT	CA	AAAAAGTGT	T	GAAAAAGAG	121	151	AAAAGGTGT	3	1	1	3	5
NC_002655	ORI10020004	Escherichia coli O157:H7 str. EDL933	Bacteria, Proteobacteria, Gammaproteobacteria, Enterobacteriales, Enterobacteriaceae, Escherichia	AATAGGTGTCCCGTCACGCTAGGATTAT	AATAGGTGT			CCCGTCACGC	TAGGATTAT	4788234	4788206	AATAGGTGT	0		10	3	7
NC_002662	ORI10010012	Lactococcus lactis subsp. lactis Il1403	Bacteria, Firmicutes, Bacilli, Lactobacillales, Streptococcaceae, Lactococcus	AATATGTCTAATAGGTGTCCTGGATGATGATAATGATAAT	AATATGTCT		AATAGGTGT	CCTG	GATGATGATAATGATAAT	1811	1851	AATAGGTGT	2	0	4	6	22
NC_002663	ORI10030011	Pasteurella multocida subsp. multocida str. Pm70	Bacteria, Proteobacteria, Gammaproteobacteria, Pasteurellales, Pasteurellaceae, Pasteurella	AATTAGTGTCATGATATCCTAGGATTATTAGTATTATTAT	AATTAGTGT			CATGATATCC	TAGGATTATTAGTATTATTAT	1677390	1677430	AATAGGTGT	2		10	7	14
NC_002677	ORI10010013	Mycobacterium leprae TN	Bacteria, Actinobacteria, Actinobacteridae, Actinomycetales, Corynebacterineae, Mycobacteriaceae, Mycobacterium	AATAGGTGTTCTAGGTGTGGGAAATTATGACTATGAT	AATAGGTGT		TCTAGGTGT	GGGA	AATTATGACTATGAT	1796	1833	AATAGGTGT	0	2	13	5	13
NC_002695	ORI10020005	Escherichia coli O157:H7 str. Sakai	Bacteria, Proteobacteria, Gammaproteobacteria, Enterobacteriales, Enterobacteriaceae, Escherichia	AATAGGTGTCCCGTCACGCTAGGATTAT	AATAGGTGT			CCCGTCACGC	TAGGATTAT	4719253	4719225	AATAGGTGT	0		10	3	7
NC_002737	ORI10010014	Streptococcus pyogenes M1 GAS	Bacteria, Firmicutes, Bacilli, Lactobacillales, Streptococcaceae, Streptococcus	AATAGGTGATATATGTGTTCTGGATGATGATGATGAATAATAATATGAATAA	AATAGGTGA		TATATGTGT	TCTG	GATGATGATGATGAATAATAATATGAATAA	1674	1726	AATAGGTGT	1	2	13	10	25
NC_002745	ORI10010016	Staphylococcus aureus subsp. aureus N315	Bacteria, Firmicutes, Bacilli, Bacillales, Staphylococcus	AATAGGTGGTTAGGTGTCGTGGATGATGATAATGAT	AATAGGTGG		TTAGGTGT	CGTG	GATGATGATAATGAT	2067	2103	AATAGGTGT	1	2	12	5	19
NC_002758	ORI10010018	Staphylococcus aureus subsp. aureus Mu50	Bacteria, Firmicutes, Bacilli, Bacillales, Staphylococcus	AATAGGTGGTTAGGTGTCGTGGATGATGATAATGAT	AATAGGTGG		TTAGGTGT	CGTG	GATGATGATAATGAT	2067	2103	AATAGGTGT	1	2	12	5	19
NC_002771	ORI10010020	Mycoplasma pulmonis UAB CTIP	Bacteria, Tenericutes, Mollicutes, Mycoplasmataceae, Mycoplasma	AATAGGTTTTCATTTGATACAATTATTAA	AATAGGTTT			TCATTTGA	TACAATTATTAA	59	88	AATAGGTGT	1		8	4	7
NC_002927	ORI10020006	Bordetella bronchiseptica RB50	Bacteria, Proteobacteria, Betaproteobacteria, Burkholderiales, Alcaligenaceae, Bordetella	AATAGGTGTTTCAATAGGTTCGGGCATCACTACAATCAT	AATAGGTGT	TTC	AATAGGTTC	GGG	CATCACTACAATCAT	5337546	5337507	AATAGGTGT	0	2	15	5	9
NC_002928	ORI10020007	Bordetella parapertussis 12822	Bacteria, Proteobacteria, Betaproteobacteria, Burkholderiales, Alcaligenaceae, Bordetella	AATAGGTGTTTCAATAGGTTCGGGCATCACTACAATCAT	AATAGGTGT	TTC	AATAGGTTC	GGG	CATCACTACAATCAT	4771918	4771879	AATAGGTGT	0	2	15	5	9
NC_002929	ORI10030012	Bordetella pertussis Tohama I	Bacteria, Proteobacteria, Betaproteobacteria, Burkholderiales, Alcaligenaceae, Bordetella	AATAGGTGTTTCAATAGGTTCGGGCATCACTACAATCAT	AATAGGTGT	TTC	AATAGGTTC	GGG	CATCACTACAATCAT	4084623	4084584	AATAGGTGT	0	2	15	5	9
NC_002932	ORI10010022	Chlorobium tepidum TLS	Bacteria, Chlorobi, Chlorobia, Chlorobiales, Chlorobiaceae, Chlorobaculum	AATGCTTGTATAGTTGTAAGATAGAGAAAATAAATAACACCAA	AATGCTTGT		ATAGTTGT	AAGATAGA	GAAAATAAATAACACCAA	3005	3048	AATAGGTGT	3	2	8	6	9
NC_002935	ORI10010025	Corynebacterium diphtheriae NCTC 13129	Bacteria, Actinobacteria, Actinobacteridae, Actinomycetales, Corynebacterineae, Corynebacteriaceae, Corynebacterium	AATAGGAGCGCACAACGAGTAT	AATAGGAGC			G	CACAACGAGTAT	1777	1755	AATAGGTGT	2		1	4	6
NC_002936	ORI10010023	Dehalococcoides mccartyi 195	Bacteria, Chloroflexi, Dehalococcoidia, Dehalococcoidales, Dehalococcoidaceae, Dehalococcoides	AATAGGAATATAAAAAGAAATAAAAGTAAGAC	AATAGGAAT			AT	AAAAAGAAATAAAAGTAAGAC	1629	1661	AATAGGTGT	2		2	7	8
NC_002939	ORI10010027	Geobacter sulfurreducens PCA	Bacteria, Proteobacteria, Deltaproteobacteria, Desulfuromonadales, Geobacteraceae, Geobacter	AATAGGGGTATAGGTGTCGGGGATGACAAAGATGACTACAAA	AATAGGGGT		ATAGGTGT	CGGG	GATGACAAAGATGACTACAAA	1504	1546	AATAGGTGT	1	1	12	7	15
NC_002940	ORI10030013	Haemophilus ducreyi 35000HP	Bacteria, Proteobacteria, Gammaproteobacteria, Pasteurellales, Pasteurellaceae, Haemophilus	AATAGGAATTAATCTAGAGTCCAATGAGTATTAT	AATAGGAAT			TAATCTAGAGTCC	AATGAGTATTAT	1698924	1698890	AATAGGTGT	2		13	4	9
NC_002942	ORI10010024	Legionella pneumophila subsp. pneumophila str. Philadelphia 1	Bacteria, Proteobacteria, Gammaproteobacteria, Legionellales, Legionellaceae, Legionella	AATAAATGTCCAGCATTATTATAAT	AATAAATGT			C	CAGCATTATTATAAT	3397741	12	AATAGGTGT	2		1	5	10
NC_002946	ORI10030014	Neisseria gonorrhoeae FA 1090	Bacteria, Proteobacteria, Betaproteobacteria, Neisseriales, Neisseriaceae, Neisseria	AATAGGTGTAATAAAAAAAT	AATAGGTGT			AA	TAAAAAAAT	1917793	1917773	AATAGGTGT	0		2	3	5
NC_002947	ORI10010029	Pseudomonas putida KT2440	Bacteria, Proteobacteria, Gammaproteobacteria, Pseudomonadales, Pseudomonadaceae, Pseudomonas	GATACGTGTTGGGGTGGGGAATCGGACAACTAT	GATACGTGT			TGGGGTGGGGAATCG	GACAACTAT	9366	9333	AATAGGTGT	2		15	3	5
NC_002950	ORI10040013	Porphyromonas gingivalis W83	Bacteria, Bacteroidetes, Bacteroidia, Bacteroidales, Porphyromonadaceae, Porphyromonas	AAAAGTTGTCGTAGAAATAA	AAAAGTTGT			CG	TAGAAATAA	2343178	2343158	AATAGGTGT	2		2	3	3
NC_002951	ORI10010030	Staphylococcus aureus subsp. aureus COL	Bacteria, Firmicutes, Bacilli, Bacillales, Staphylococcus	AATAGGTGGTTAGGTGTCGTGGATGATGATAATGAT	AATAGGTGG		TTAGGTGT	CGTG	GATGATGATAATGAT	2094	2130	AATAGGTGT	1	2	12	5	19
NC_002952	ORI10010032	Staphylococcus aureus subsp. aureus MRSA252	Bacteria, Firmicutes, Bacilli, Bacillales, Staphylococcus	AATAGGTGGTTAGGTGTCGTGGATGATGATAATGAT	AATAGGTGG		TTAGGTGT	CGTG	GATGATGATAATGAT	2067	2103	AATAGGTGT	1	2	12	5	19
NC_002953	ORI10010034	Staphylococcus aureus subsp. aureus MSSA476	Bacteria, Firmicutes, Bacilli, Bacillales, Staphylococcus	AATAGGTGGTTAGGTGTCGTGGATGATGATAATGAT	AATAGGTGG		TTAGGTGT	CGTG	GATGATGATAATGAT	2067	2103	AATAGGTGT	1	2	12	5	19
NC_002967	ORI10040014	Treponema denticola ATCC 35405	Bacteria, Spirochaetes, Spirochaetales, Spirochaetaceae, Treponema	AATAGTTGTTTAAGTGTACCGAATGATGAT	AATAGTTGT		TTAAGTGT	ACCG	AATGATGAT	265151	265121	AATAGGTGT	1	3	12	3	11
NC_002973	ORI10010036	Listeria monocytogenes serotype 4b str. F2365	Bacteria, Firmicutes, Bacilli, Bacillales, Listeriaceae, Listeria	AATAGGTGTTTAGGTGTCGCGGATAATGATAATGAT	AATAGGTGT		TTAGGTGT	CGCG	GATAATGATAATGAT	1766	1802	AATAGGTGT	0	2	12	5	18
NC_002976	ORI10010038	Staphylococcus epidermidis RP62A	Bacteria, Firmicutes, Bacilli, Bacillales, Staphylococcus	AATAGGTGGTTAGGTGTCACGGATGATGATAATGAT	AATAGGTGG		TTAGGTGT	CACG	GATGATGATAATGAT	2614756	2614720	AATAGGTGT	1	2	12	5	19
NC_002978	ORI10030016	Wolbachia endosymbiont of Drosophila melanogaster	Bacteria, Proteobacteria, Alphaproteobacteria, Rickettsiales, Anaplasmataceae, Wolbachieae, Wolbachia	AATAGTTCTTTTGACAATAAT	AATAGTTCT			TTT	GACAATAAT	988403	988424	AATAGGTGT	2		3	3	8
NC_003028	ORI10010040	Streptococcus pneumoniae TIGR4	Bacteria, Firmicutes, Bacilli, Lactobacillales, Streptococcaceae, Streptococcus	AAAAGGTGTCTAAAGTGTCTGAGATAATAATGATAAT	AAAAGGTGT		CTAAAGTGT	CTGA	GATAATAATGATAAT	1645	1682	AATAGGTGT	1	4	13	5	17
NC_003030	ORI10010042	Clostridium acetobutylicum ATCC 824	Bacteria, Firmicutes, Clostridia, Clostridiales, Clostridiaceae, Clostridium	AATAGTTGTTTAGGTGTGAGGGATGATGATAATGATGAA	AATAGTTGT		TTAGGTGT	GAGG	GATGATGATAATGATGAA	1962	2001	AATAGGTGT	1	2	12	6	21
NC_003062	ORI10030018	Agrobacterium fabrum str. C58	Bacteria, Proteobacteria, Alphaproteobacteria, Rhizobiales, Rhizobiaceae, Rhizobium/Agrobacterium group, Agrobacterium, Agrobacterium tumefaciens complex	CATAGGAGTCCGTGACAACTAT	CATAGGAGT			CCGT	GACAACTAT	2841309	2841287	AATAGGTGT	2		4	3	5
NC_003098	ORI10010044	Streptococcus pneumoniae R6	Bacteria, Firmicutes, Bacilli, Lactobacillales, Streptococcaceae, Streptococcus	AAAAGGTGTCTAAAGTGTCTGAGATAATAATGATAAT	AAAAGGTGT		CTAAAGTGT	CTGA	GATAATAATGATAAT	1449	1486	AATAGGTGT	1	4	13	5	17
NC_003103	ORI10030020	Rickettsia conorii str. Malish 7	Bacteria, Proteobacteria, Alphaproteobacteria, Rickettsiales, Rickettsiaceae, Rickettsieae, Rickettsia, spotted fever group	AATAAGTGTTAAAATAGGTGTTTGATAAATAA	AATAAGTGT	TAA	AATAGGTGT	TT	GATAAATAA	1268605	1268637	AATAGGTGT	1	0	2	3	6
NC_003112	ORI10030021	Neisseria meningitidis MC58	Bacteria, Proteobacteria, Betaproteobacteria, Neisseriales, Neisseriaceae, Neisseria	ACAAGGTAACTATGTGTTTTGACGAATGGGGGTATTAAAACTAT	ACAAGGTAA		CTATGTGT	TTTGACGAATGGGGG	TATTAAAACTAT	2258604	2258648	AATAGGTGT	4	2	15	4	6
NC_003116	ORI10030022	Neisseria meningitidis Z2491	Bacteria, Proteobacteria, Betaproteobacteria, Neisseriales, Neisseriaceae, Neisseria	AATAGGAGCTTCAATAGGTGTAATAAAAAAAT	AATAGGAGC			TTCAATAGGTG	TAATAAAAAAAT	219978	220010	AATAGGTGT	2		11	4	6
NC_003143	ORI10020008	Yersinia pestis CO92	Bacteria, Proteobacteria, Gammaproteobacteria, Enterobacteriales, Enterobacteriaceae, Yersinia	TATTAGTGAATAGGTGTCTCCTAGTACTAGGATTAT	TATTAGTGA		ATAGGTGT	CTCC	TAGTACTAGGATTAT	74	38	AATAGGTGT	4	0	4	5	9
NC_003155	ORI10010046	Streptomyces avermitilis MA-4680 = NBRC 14893	Bacteria, Actinobacteria, Actinobacteridae, Actinomycetales, Streptomycineae, Streptomycetaceae, Streptomyces	AATAGGTGCCAAAGGTGTCCGGGATGATGATGAG	AATAGGTGC		CAAAGGTGT	CCGG	GATGATGATGAG	5288761	5288795	AATAGGTGT	1	2	13	4	14
NC_003197	ORI10020009	Salmonella enterica subsp. enterica serovar Typhimurium str. LT2	Bacteria, Proteobacteria, Gammaproteobacteria, Enterobacteriales, Enterobacteriaceae, Salmonella	AGTAAGTGTCGATCACTAGGAA	AGTAAGTGT			C	GATCACTAGGAA	4084018	4083996	AATAGGTGT	2		1	4	8
NC_003198	ORI10020010	Salmonella enterica subsp. enterica serovar Typhi str. CT18	Bacteria, Proteobacteria, Gammaproteobacteria, Enterobacteriales, Enterobacteriaceae, Salmonella	AGTAAGTGTCGATCACTAGGAA	AGTAAGTGT			C	GATCACTAGGAA	3765205	3765227	AATAGGTGT	2		1	4	8
NC_003210	ORI10010047	Listeria monocytogenes EGD-e	Bacteria, Firmicutes, Bacilli, Bacillales, Listeriaceae, Listeria	AATAGGTGTTTAGGTGTCGCGGATAATGATAATGAT	AATAGGTGT		TTAGGTGT	CGCG	GATAATGATAATGAT	1765	1801	AATAGGTGT	0	2	12	5	18
NC_003212	ORI10010049	Listeria innocua Clip11262	Bacteria, Firmicutes, Bacilli, Bacillales, Listeriaceae, Listeria	AATAGGTGTTTAGGTGTCACGGATAATGATAATGAT	AATAGGTGT		TTAGGTGT	CACG	GATAATGATAATGAT	1766	1802	AATAGGTGT	0	2	12	5	18
NC_003272	ORI10010051	Nostoc sp. PCC 7120 (Anabaena sp. PCC 7120)	Bacteria, Cyanobacteria, Nostocales, Nostocaceae, Nostoc	GGAAGGAGAAAAGGTGTCCCATTAATATGAA	GGAAGGAGA		AAAGGTGT	CC	CATTAATATGAA	2404581	2404550	AAAAGGTGT	4	0	2	4	7
NC_003295	ORI10010052	Ralstonia solanacearum GMI1000	Bacteria, Proteobacteria, Betaproteobacteria, Burkholderiales, Burkholderiaceae, Ralstonia	ACCGGGTGTCCAATAGGTGTCTGAATAGGAA	ACCGGGTGT	CC	AATAGGTGT	CT	GAATAGGAA	41	10	AATAGGTGT	3	0	2	3	5
NC_003304	ORI10030023	Agrobacterium tumefaciens str. C58	Bacteria, Proteobacteria, Alphaproteobacteria, Rhizobiales, Rhizobiaceae, Rhizobium/Agrobacterium group, Agrobacterium	CATAGGAGTCCGTGACAACTAT	CATAGGAGT			CCGT	GACAACTAT	2841421	2841399	AATAGGTGT	2		4	3	5
NC_003317	ORI10030025	Brucella melitensis bv. 1 str. 16M	Bacteria, Proteobacteria, Alphaproteobacteria, Rhizobiales, Brucellaceae, Brucella	AATAGGTCAAGGCCAAGAGTAT	AATAGGTCA			AGGC	CAAGAGTAT	147	125	AATAGGTGT	2		4	3	5
NC_003361	ORI10030026	Chlamydophila caviae GPIC	Bacteria, Chlamydiae, Chlamydiales, Chlamydiaceae, Chlamydia/Chlamydophila group, Chlamydophila	AAAATTCGTTTTTGCAAAAACAAAAAGATTAG	AAAATTCGT			TTTTG	CAAAAACAAAAAGATTAG	1173219	1173187	AAAAGTTGT	2		5	6	9
NC_003366	ORI10010053	Clostridium perfringens str. 13	Bacteria, Firmicutes, Clostridia, Clostridiales, Clostridiaceae, Clostridium	AATAGGTGTTTAGGTGTCCATGATAATGATAATAATAAT	AATAGGTGT		TTAGGTGT	C	CATGATAATGATAATAATAAT	1951	1990	AATAGGTGT	0	2	9	7	22
NC_003450	ORI10010055	Corynebacterium glutamicum ATCC 13032	Bacteria, Actinobacteria, Actinobacteridae, Actinomycetales, Corynebacterineae, Corynebacteriaceae, Corynebacterium	GATAGGTGTCAAAGTTGTCCTGAATGACAATAAT	GATAGGTGT		CAAAGTTGT	CCTG	AATGACAATAAT	1975	2009	AATAGGTGT	1	3	13	4	11
NC_003485	ORI10010057	Streptococcus pyogenes MGAS8232	Bacteria, Firmicutes, Bacilli, Lactobacillales, Streptococcaceae, Streptococcus	AATAGGTGATATATGTGTTCTGGATGATGATGAATAATAATATGAATAA	AATAGGTGA		TATATGTGT	TCTG	GATGATGATGAATAATAATATGAATAA	1644	1693	AATAGGTGT	1	2	13	9	21
NC_003869	ORI10010060	Thermoanaerobacter tengcongensis MB4 (Caldanaerobacter subterraneus subsp. tengcongensis MB4)	Bacteria, Firmicutes, Clostridia, Thermoanaerobacterales, Thermoanaerobacteraceae, Caldanaerobacter	AATAAATTCAATAGTTGTCCAAATGAAGAT	AATAAATTC		AATAGTTGT	CCA	AATGAAGAT	68	38	AATAGGTGT	4	1	3	3	9
NC_003888	ORI10010061	Streptomyces coelicolor A3(2)	Bacteria, Actinobacteria, Actinobacteridae, Actinomycetales, Streptomycineae, Streptomycetaceae, Streptomyces, Streptomyces albidoflavus group	AATAGGTGCCATAGGTGTCCGGGATGATGATGAC	AATAGGTGC		CATAGGTGT	CCGG	GATGATGATGAC	4270105	4270071	AATAGGTGT	1	1	13	4	14
NC_003909	ORI10010062	Bacillus cereus ATCC 10987	Bacteria, Firmicutes, Bacilli, Bacillales, Bacillaceae, Bacillus, Bacillus cereus group	AATAGGTGTATAGGTGTTCGGGATAATGATAATGATGATAAAAAATAGAAATAA	AATAGGTGT		ATAGGTGT	TCGG	GATAATGATAATGATGATAAAAAATAGAAATAA	1834	1888	AATAGGTGT	0	1	12	11	27
NC_003910	ORI10020011	Colwellia psychrerythraea 34H	Bacteria, Proteobacteria, Gammaproteobacteria, Alteromonadales, Colwelliaceae, Colwellia	AATAGGTGTCTTTTGTTGCTAGGATTAT	AATAGGTGT			CTTTTGTTGC	TAGGATTAT	5367639	5367611	AATAGGTGT	0		10	3	7
NC_003912	ORI10010064	Campylobacter jejuni RM1221	Bacteria, Proteobacteria, Epsilonproteobacteria, Campylobacterales, Campylobacteraceae, Campylobacter	AAAAAGTGTGAGATCTTAAATAAAAAG	AAAAAGTGT			GAGATCTTA	AATAAAAAG	1362	1335	AAGAAGTGT	1		9	3	5
NC_003923	ORI10010065	Staphylococcus aureus subsp. aureus MW2	Bacteria, Firmicutes, Bacilli, Bacillales, Staphylococcus	AATAGGTGGTTAGGTGTCGTGGATGATGATAATGAT	AATAGGTGG		TTAGGTGT	CGTG	GATGATGATAATGAT	2067	2103	AATAGGTGT	1	2	12	5	19
NC_003997	ORI10010067	Bacillus anthracis str. Ames	Bacteria, Firmicutes, Bacilli, Bacillales, Bacillaceae, Bacillus, Bacillus cereus group	AATAGGTGTATAGGTGTTCGGGATAATGATAATGATGATAAAAAATAGAAATAA	AATAGGTGT		ATAGGTGT	TCGG	GATAATGATAATGATGATAAAAAATAGAAATAA	1833	1887	AATAGGTGT	0	1	12	11	27
NC_004061	ORI10040021	Buchnera aphidicola str. Sg (Schizaphis graminum)	Bacteria, Proteobacteria, Gammaproteobacteria, Enterobacteriales, Enterobacteriaceae, Buchnera	AATAGGTGTCTAAAACACAAATGATTATTAT	AATAGGTGT			CTAAAACACA	AATGATTATTAT	641267	641298	AATAGGTGT	0		10	4	11
NC_004070	ORI10010069	Streptococcus pyogenes MGAS315	Bacteria, Firmicutes, Bacilli, Lactobacillales, Streptococcaceae, Streptococcus	AATAGGTGATATATGTGTTCTGGATGATGATGATGAATAATAATATGAATAA	AATAGGTGA		TATATGTGT	TCTG	GATGATGATGATGAATAATAATATGAATAA	1674	1726	AATAGGTGT	1	2	13	10	25
NC_004088	ORI10030027	Yersinia pestis KIM10+	Bacteria, Proteobacteria, Gammaproteobacteria, Enterobacteriales, Enterobacteriaceae, Yersinia	TATTAGTGAATAGGTGTCTCCTAGTACTAGGATTAT	TATTAGTGA		ATAGGTGT	CTCC	TAGTACTAGGATTAT	4600579	4600543	AATAGGTGT	4	0	4	5	9
NC_004113	ORI10030028	Thermosynechococcus elongatus BP-1	Bacteria, Cyanobacteria, Oscillatoriophycideae, Chroococcales, Thermosynechococcus	AAAAGGTGTAAAGGTGTCCGGGATGATGATGAT	AAAAGGTGT		AAAGGTGT	CCGG	GATGATGATGAT	2339281	2339314	AAAAGGTGT	0	1	12	4	16
NC_004116	ORI10010071	Streptococcus agalactiae 2603V/R	Bacteria, Firmicutes, Bacilli, Lactobacillales, Streptococcaceae, Streptococcus	AATAAGTGTTGAAATTGTCCTGGATGATAATGATGAT	AATAAGTGT	TGA	AATTGTCCT	G	GATGATAATGATGAT	1552	1589	AATAGGTGT	1	4	13	5	19
NC_004129	ORI10010073	Pseudomonas protegens Pf-5	Bacteria, Proteobacteria, Gammaproteobacteria, Pseudomonadales, Pseudomonadaceae, Pseudomonas	AATAGGTGTCTACTCCTGCAGGGATCAGAAATAT	AATAGGTGT			CTACTCCTGCAGG	GATCAGAAATAT	7074663	7074629	AATAGGTGT	0		13	4	8
NC_004193	ORI10010074	Oceanobacillus iheyensis HTE831	Bacteria, Firmicutes, Bacilli, Bacillales, Bacillaceae, Oceanobacillus	AATAGGTGTATTAGTGTCCGGGATAATAATAATAATGAC	AATAGGTGT		ATTAGTGT	CCGG	GATAATAATAATAATGAC	1738	1777	AATAGGTGT	0	3	12	6	18
NC_004307	ORI10010076	Bifidobacterium longum NCC2705	Bacteria, Actinobacteria, Actinobacteridae, Bifidobacteriales, Bifidobacteriaceae, Bifidobacterium	AATAGGTGTTTAATGTACAAACAATAAG	AATAGGTGT			TTAATGTACA	AACAATAAG	1625896	1625868	AATAGGTGT	0		10	3	5
NC_004310	ORI10030029	Brucella suis 1330	Bacteria, Proteobacteria, Alphaproteobacteria, Rhizobiales, Brucellaceae, Brucella	AATAGGTCAAGGCCAAGAGTAT	AATAGGTCA			AGGC	CAAGAGTAT	1993902	1993924	AATAGGTGT	2		4	3	5
NC_004337	ORI10030030	Shigella flexneri 2a str. 301	Bacteria, Proteobacteria, Gammaproteobacteria, Enterobacteriales, Enterobacteriaceae, Shigella	AATAGGTGTCCCGTCACGCTAGGATTAT	AATAGGTGT			CCCGTCACGC	TAGGATTAT	3933077	3933049	AATAGGTGT	0		10	3	7
NC_004342	ORI10010077	Leptospira interrogans serovar Lai str. 56601	Bacteria, Spirochaetes, Spirochaetales, Leptospiraceae, Leptospira	AATACATGTATAAATGTCCATGATGAGGAT	AATACATGT		ATAAATGT	C	CATGATGAGGAT	3137	3167	AATAAATGT	1	1	9	4	12
NC_004344	ORI10040024	Wigglesworthia glossinidia endosymbiont of Glossina brevipalpis	Bacteria, Proteobacteria, Gammaproteobacteria, Enterobacteriales, Enterobacteriaceae, Wigglesworthia	AATAGTTTTTTATTATATATTAAAAAATAAT	AATAGTTTT	TT	ATTATATAT	TA	AAAAATAAT	74	43	AATAGGTGT	2	4	13	3	7
NC_004347	ORI10010078	Shewanella oneidensis MR-1	Bacteria, Proteobacteria, Gammaproteobacteria, Alteromonadales, Shewanellaceae, Shewanella	AATAGGGGTTGTTCTAGTAAGAT	AATAGGGGT			TGTTC	TAGTAAGAT	6795	6772	AATAGGTGT	1		5	3	6
NC_004350	ORI10010080	Streptococcus mutans UA159	Bacteria, Firmicutes, Bacilli, Lactobacillales, Streptococcaceae, Streptococcus	TACAGGTGTAACACCTGAGTAGAAAAAA	TACAGGTGT			AACACCT	GAGTAGAAAAAA	100	128	AATAGGTGT	2		7	4	5
NC_004368	ORI10010081	Streptococcus agalactiae NEM316	Bacteria, Firmicutes, Bacilli, Lactobacillales, Streptococcaceae, Streptococcus	AATAAGTGTTGAAATTGTCCTGGATGATAATGATGAT	AATAAGTGT	TGA	AATTGTCCT	G	GATGATAATGATGAT	1626	1663	AATAGGTGT	1	4	13	5	19
NC_004369	ORI10010083	Corynebacterium efficiens YS-314	Bacteria, Actinobacteria, Actinobacteridae, Actinomycetales, Corynebacterineae, Corynebacteriaceae, Corynebacterium	GGTAGGTGTCTCACGTGTCCTGAATGACAATGAG	GGTAGGTGT		CTCACGTGT	CCTG	AATGACAATGAG	2243	2277	AATAGGTGT	2	4	13	4	10
NC_004431	ORI10020012	Escherichia coli CFT073	Bacteria, Proteobacteria, Gammaproteobacteria, Enterobacteriales, Enterobacteriaceae, Escherichia	AATAGGTGTCCCGTCACGCTAGGATTAT	AATAGGTGT			CCCGTCACGC	TAGGATTAT	4426842	4426814	AATAGGTGT	0		10	3	7
NC_004432	ORI10040025	Mycoplasma penetrans HF-2	Bacteria, Tenericutes, Mollicutes, Mycoplasmataceae, Mycoplasma	ATTATTTTTTAATTGTTTTGTTGTTTAACACTATAATAAA	ATTATTTTT	T	AATTGTTTT	GTTGTT	TAACACTATAATAAA	1358567	1358527	AATATTTGT	2	3	16	5	8
NC_004459	ORI10020013	Vibrio vulnificus CMCP6	Bacteria, Proteobacteria, Gammaproteobacteria, Vibrionales, Vibrionaceae, Vibrio	AAAAATTGAATAGGTGTCTAGTGGAGCTAGGATTATTAT	AAAAATTGA		ATAGGTGT	CTAGTGGAGC	TAGGATTATTAT	1012605	1012644	AATAGGTGT	4	0	10	4	9
NC_004461	ORI10010084	Staphylococcus epidermidis ATCC 12228	Bacteria, Firmicutes, Bacilli, Bacillales, Staphylococcus	AATAGGTGGTTAGGTGTCACGGATGATGATAATGAT	AATAGGTGG		TTAGGTGT	CACG	GATGATGATAATGAT	1936	1972	AATAGGTGT	1	2	12	5	19
NC_004463	ORI10030032	Bradyrhizobium diazoefficiens USDA 110	Bacteria, Proteobacteria, Alphaproteobacteria, Rhizobiales, Bradyrhizobiaceae, Bradyrhizobium	GCAAAGTGCACTTTGTATCACTAA	GCAAAGTGC			ACTTTG	TATCACTAA	680713	680689	ACAAAGTGC	1		6	3	4
NC_004545	ORI10040026	Buchnera aphidicola str. Bp (Baizongia pistaciae)	Bacteria, Proteobacteria, Gammaproteobacteria, Enterobacteriales, Enterobacteriaceae, Buchnera	AATAAATGTTATTTATTATTAT	AATAAATGT			TATT	TATTATTAT	348	326	AATAGGTGT	2		4	3	6
NC_004547	ORI10030033	Pectobacterium atrosepticum SCRI1043	Bacteria, Proteobacteria, Gammaproteobacteria, Enterobacteriales, Enterobacteriaceae, Pectobacterium	TATTAGTGAATAGGTGTGTTTTACTGCTAGGATTAT	TATTAGTGA		ATAGGTGT	GTTTTACTGC	TAGGATTAT	5063857	5063821	AATAGGTGT	4	0	10	3	7
NC_004551	ORI10010086	Tropheryma whipplei TW08/27	Bacteria, Actinobacteria, Actinobacteridae, Actinomycetales, Micrococcineae, Tropheryma	AAAAGGTGTAAAAGTTGTCGTGAATAATTAT	AAAAGGTGT		AAAAGTTGT	CGTG	AATAATTAT	1620	1651	AATAGGTGT	1	2	13	3	8
NC_004552	ORI10030034	Chlamydophila abortus S26/3	Bacteria, Chlamydiae, Chlamydiales, Chlamydiaceae, Chlamydia/Chlamydophila group, Chlamydophila	AAAATTTGTACAATTGGTGCAACAAAAG	AAAATTTGT		ACAATTGGT	G	CAACAAAAG	6	34	AAAAGTTGT	1	3	10	3	3
NC_004556	NC_004556-1	Xylella fastidiosa Temecula1	Bacteria, Proteobacteria, Gammaproteobacteria, Xanthomonadales, Xanthomonadaceae, Xylella	AATAATTGTTCTAAAGAAAAT	AATAATTGT			TCT	AAAGAAAAT	2996	2975	AATAGGTGT	2		3	3	6
NC_004557	ORI10010088	Clostridium tetani E88	Bacteria, Firmicutes, Clostridia, Clostridiales, Clostridiaceae, Clostridium	AATAATTGTTTAGTTGTCGGGGATGATGATAATGATGATTAATATAAGAATTAT	AATAATTGT		TTAGTTGT	CGGG	GATGATGATAATGATGATTAATATAAGAATTAT	51072	51018	AATAGGTGT	2	3	12	11	32
NC_004567	ORI10010090	Lactobacillus plantarum WCFS1	Bacteria, Firmicutes, Bacilli, Lactobacillales, Lactobacillaceae, Lactobacillus	AAAAGGTGTCATGGGTGACGAGATGATAATGAT	AAAAGGTGT		CATGGGTGA	CGA	GATGATAATGAT	1452	1485	AATAGGTGT	1	3	12	4	15
NC_004572	ORI10010092	Tropheryma whipplei str. Twist	Bacteria, Actinobacteria, Actinobacteridae, Actinomycetales, Micrococcineae, Tropheryma	AAAAGGTGTAAAAGTTGTCGTGAATAATTAT	AAAAGGTGT		AAAAGTTGT	CGTG	AATAATTAT	1620	1651	AATAGGTGT	1	2	13	3	8
NC_004578	ORI10010093	Pseudomonas syringae pv. tomato str. DC3000	Bacteria, Proteobacteria, Gammaproteobacteria, Pseudomonadales, Pseudomonadaceae, Pseudomonas	AAGAGCTGTTGGAAAGACTAG	AAGAGCTGT			TGG	AAAGACTAG	64	43	AATAGGTGT	2		3	3	4
NC_004603	ORI10020014	Vibrio parahaemolyticus RIMD 2210633	Bacteria, Proteobacteria, Gammaproteobacteria, Vibrionales, Vibrionaceae, Vibrio	AAAAAGTGAATAGGTGTCTTCAGCAGCTAGGATTATTAT	AAAAAGTGA		ATAGGTGT	CTTCAGCAGC	TAGGATTATTAT	91	52	AATAGGTGT	3	0	10	4	9
NC_004606	ORI10010094	Streptococcus pyogenes SSI-1	Bacteria, Firmicutes, Bacilli, Lactobacillales, Streptococcaceae, Streptococcus	AATAGGTGATATATGTGTTCTGGATGATGATGATGAATAATAATATGAATAA	AATAGGTGA		TATATGTGT	TCTG	GATGATGATGATGAATAATAATATGAATAA	1674	1726	AATAGGTGT	1	2	13	10	25
NC_004631	ORI10020015	Salmonella enterica subsp. enterica serovar Typhi str. Ty2	Bacteria, Proteobacteria, Gammaproteobacteria, Enterobacteriales, Enterobacteriaceae, Salmonella	AGTAAGTGTCGATCACTAGGAA	AGTAAGTGT			C	GATCACTAGGAA	3750696	3750718	AATAGGTGT	2		1	4	8
NC_004668	ORI10010096	Enterococcus faecalis V583	Bacteria, Firmicutes, Bacilli, Lactobacillales, Enterococcaceae, Enterococcus	AAAAGGTGTCTTAGTTGTACGGGATAATGAAAATAATAAATAA	AAAAGGTGT		CTTAGTTGT	ACGG	GATAATGAAAATAATAAATAA	1489	1532	AATAGGTGT	1	3	13	7	17
NC_004722	ORI10010098	Bacillus cereus ATCC 14579	Bacteria, Firmicutes, Bacilli, Bacillales, Bacillaceae, Bacillus, Bacillus cereus group	AATAGGTGTATAGGTGTTCGGGATAATGATAATGATGATAAAAAATAGAAATAA	AATAGGTGT		ATAGGTGT	TCGG	GATAATGATAATGATGATAAAAAATAGAAATAA	1707	1761	AATAGGTGT	0	1	12	11	27
NC_004741	ORI10030036	Shigella flexneri 2a str. 2457T	Bacteria, Proteobacteria, Gammaproteobacteria, Enterobacteriales, Enterobacteriaceae, Shigella	AATAGGTGTCCCGTCACGCTAGGATTAT	AATAGGTGT			CCCGTCACGC	TAGGATTAT	3840217	3840245	AATAGGTGT	0		10	3	7
NC_004757	ORI10010100	Nitrosomonas europaea ATCC 19718	Bacteria, Proteobacteria, Betaproteobacteria, Nitrosomonadales, Nitrosomonadaceae, Nitrosomonas	AATAAGTCCAATAGGTGTTTAGTAAGTCAAAAAAAT	AATAAGTCC		AATAGGTGT	TTAGTAAGT	CAAAAAAAT	1636	1600	AATAGGTGT	3	0	9	3	5
NC_004829	ORI10040027	Mycoplasma gallisepticum str. R(low)	Bacteria, Tenericutes, Mollicutes, Mycoplasmataceae, Mycoplasma	AATAGTTCTTAGTAACAATAATTAGAACTAT	AATAGTTCT			TAGT	AACAATAATTAGAACTAT	3128	3097	AATAGGTGT	2		4	6	11
NC_004842	ORI10030037	Anaplasma marginale str. St. Maries	Bacteria, Proteobacteria, Alphaproteobacteria, Rickettsiales, Anaplasmataceae, Anaplasma	AACAGGTATTGGAACACCATGAG	AACAGGTAT			TG	GAACACCATGAG	1148052	1148075	AATAGGTGT	2		2	4	7
NC_004917	ORI10040028	Helicobacter hepaticus ATCC 51449	Bacteria, Proteobacteria, Epsilonproteobacteria, Campylobacterales, Helicobacteraceae, Helicobacter	ATTAGGTTTAATTTTCAAAAAAAGTAATATTAA	ATTAGGTTT			AATTTT	CAAAAAAAGTAATATTAA	1082085	1082052	AATAGGTGT	2		6	6	7
NC_005027	ORI92840191	Rhodopirellula baltica SH 1	Bacteria, Planctomycetes, Planctomycetia, Planctomycetales, Planctomycetaceae, Rhodopirellula	AATAGGTGTTACGAAATCAGCGACAAAACTAGCACAAA	AATAGGTGT	TACGA	AATCAGCGA		CAAAACTAGCACAAA	5451789	5451827	AATAGGTGT	0	4	14	5	5
NC_005042	ORI10030038	Prochlorococcus marinus subsp. marinus str. CCMP1375 (Prochlorococcus marinus SS120)	Bacteria, Cyanobacteria, Prochlorales, Prochlorococcaceae, Prochlorococcus	TAAAGGTGTCTAAGGTGTTCTGGATGATGATGAC	TAAAGGTGT		CTAAGGTGT	TCTG	GATGATGATGAC	31	65	AAAAGGTGT	1	2	13	4	14
NC_005043	ORI10030039	Chlamydophila pneumoniae TW-183	Bacteria, Chlamydiae, Chlamydiales, Chlamydiaceae, Chlamydia/Chlamydophila group, Chlamydia	AAGATGTGTTGATTGTTTTTAAGGGAGTAGGATAAAAAGAAA	AAGATGTGT	T	GATTGTTTT	TAAGG	GAGTAGGATAAAAAGAAA	838967	838925	AATAGGTGT	2	4	15	6	10
NC_005070	ORI10030040	Synechococcus sp. WH 8102	Bacteria, Cyanobacteria, Oscillatoriophycideae, Chroococcales, Synechococcus	ACAAGGGGTAAAGGGGTCCGGGATGCTGCTGACAAAACCAAAATGAAGAA	ACAAGGGGT		AAAGGGGT	CCGGGATGCTGCTGA	CAAAACCAAAATGAAGAA	9	59	AAAAGGTGT	2	2	23	6	10
NC_005071	ORI10030041	Prochlorococcus marinus str. MIT 9313	Bacteria, Cyanobacteria, Prochlorales, Prochlorococcaceae, Prochlorococcus	AAAAGGTGCTAAAGGAGTTCGGGATGATGAT	AAAAGGTGC		TAAAGGAGT	TCGG	GATGATGAT	2410872	30	AAAAGGTGT	1	2	13	3	12
NC_005072	ORI10030042	Prochlorococcus marinus subsp. pastoris str. CCMP1986 (Prochlorococcus marinus MED4)	Bacteria, Cyanobacteria, Prochlorales, Prochlorococcaceae, Prochlorococcus	AAAAGGTGTCAAAGGTGTCTTTGATGATGATGAT	AAAAGGTGT		CAAAGGTGT	CTTT	GATGATGATGAT	23	57	AAAAGGTGT	0	1	13	4	16
NC_005085	ORI10030043	Chromobacterium violaceum ATCC 12472	Bacteria, Proteobacteria, Betaproteobacteria, Neisseriales, Chromobacteriaceae, Chromobacterium	AATAGGTGTAGGCCAGTGCTCCCTAAAATGAA	AATAGGTGT			AGGCCAGTGCTCCC	TAAAATGAA	236453	236421	AATAGGTGT	0		14	3	6
NC_005125	ORI10030044	Gloeobacter violaceus PCC 7421	Bacteria, Cyanobacteria, Gloeobacteria, Gloeobacterales, Gloeobacter	TAAAGGTGAAAAGGGGTCCGGGATGATGATGAT	TAAAGGTGA		AAAGGGGT	CCGG	GATGATGATGAT	3438877	3438910	AAAAGGTGT	2	1	4	4	16
NC_005126	ORI10020016	Photorhabdus luminescens subsp. laumondii TTO1	Bacteria, Proteobacteria, Gammaproteobacteria, Enterobacteriales, Enterobacteriaceae, Photorhabdus	AATAGGTGTTTTCTAGTACTAGGATTAT	AATAGGTGT			TTTC	TAGTACTAGGATTAT	44664	44636	AATAGGTGT	0		4	5	9
NC_005139	ORI10020017	Vibrio vulnificus YJ016	Bacteria, Proteobacteria, Gammaproteobacteria, Vibrionales, Vibrionaceae, Vibrio	AAAAATTGAATAGGTGTCTAGTGGAGCTAGGATTATTAT	AAAAATTGA		ATAGGTGT	CTAGTGGAGC	TAGGATTATTAT	83	44	AATAGGTGT	4	0	10	4	9
NC_005295	ORI10030046	Ehrlichia ruminantium str. Welgevonden	Bacteria, Proteobacteria, Alphaproteobacteria, Rickettsiales, Anaplasmataceae, Ehrlichia	AATAGTTGTATTAATTGTATAATGAATAT	AATAGTTGT			ATTAATTG	TATAATGAATAT	23217	23188	AATAGGTGT	1		8	4	9
NC_005303	ORI93010527	Onion yellows phytoplasma OY-M	Bacteria, Tenericutes, Mollicutes, Acholeplasmatales, Acholeplasmataceae, Candidatus Phytoplasma, Candidatus Phytoplasma asteris	AATAATTGTAAAATCCTTGATAAAAAT	AATAATTGT			AAAATCCTT	GATAAAAAT	852945	852918	AATAGGTGT	2		9	3	8
NC_005362	ORI10010102	Lactobacillus johnsonii NCC 533	Bacteria, Firmicutes, Bacilli, Lactobacillales, Lactobacillaceae, Lactobacillus	AATAGGTGTATGGACACTTAAACAATTAAGAAAAATAA	AATAGGTGT			ATGGACACTTA	AACAATTAAGAAAAATAA	1992559	1992597	AATAGGTGT	0		11	6	9
NC_005363	ORI10040030	Bdellovibrio bacteriovorus HD100	Bacteria, Proteobacteria, Deltaproteobacteria, Bdellovibrionales, Bdellovibrionaceae, Bdellovibrio	AAAAGGTGCGGGGATGATGATGATGAT	AAAAGGTGC			GGG	GATGATGATGATGAT	1569	1596	AATAGGTGT	2		3	5	20
NC_005364	ORI10010103	Mycoplasma mycoides subsp. mycoides SC str. PG1	Bacteria, Tenericutes, Mollicutes, Mycoplasmataceae, Mycoplasma	AATAGTTGAATAGTTGTTAATTGATTATAAAGACAATCATTAA	AATAGTTGA		ATAGTTGT	TAATT	GATTATAAAGACAATCATTAA	1211661	1211618	AATAGGTGT	2	1	5	7	15
NC_005810	ORI10020018	Yersinia pestis biovar Microtus str. 91001	Bacteria, Proteobacteria, Gammaproteobacteria, Enterobacteriales, Enterobacteriaceae, Yersinia	TATTAGTGAATAGGTGTCTCCTAGTACTAGGATTAT	TATTAGTGA		ATAGGTGT	CTCC	TAGTACTAGGATTAT	4594889	4594853	AATAGGTGT	4	0	4	5	9
NC_005823	ORI10010105	Leptospira interrogans serovar Copenhageni str. Fiocruz L1-130	Bacteria, Spirochaetes, Spirochaetales, Leptospiraceae, Leptospira	AATACATGTATAAATGTCCATGATGAGGAT	AATACATGT		ATAAATGT	C	CATGATGAGGAT	3195	3225	AATAAATGT	1	1	9	4	12
NC_005835	ORI10010106	Thermus thermophilus HB27	Bacteria, Deinococcus-Thermus, Deinococci, Thermales, Thermaceae, Thermus	AATAGGTGTAAAGGTGTCCGGGATGATGAT	AATAGGTGT		AAAGGTGT	CCGG	GATGATGAT	1524546	1524576	AATAGGTGT	0	2	12	3	12
NC_005945	ORI10010107	Bacillus anthracis str. Sterne	Bacteria, Firmicutes, Bacilli, Bacillales, Bacillaceae, Bacillus, Bacillus cereus group	AATAGGTGTATAGGTGTTCGGGATAATGATAATGATGATAAAAAATAGAAATAA	AATAGGTGT		ATAGGTGT	TCGG	GATAATGATAATGATGATAAAAAATAGAAATAA	1834	1888	AATAGGTGT	0	1	12	11	27
NC_005955	ORI10030048	Bartonella quintana str. Toulouse	Bacteria, Proteobacteria, Alphaproteobacteria, Rhizobiales, Bartonellaceae, Bartonella	AATATGTGTTTAACTTGTTAATATTAT	AATATGTGT			TTAACTTGT	TAATATTAT	1581300	1581273	AATAGGTGT	1		9	3	5
NC_005956	ORI10030049	Bartonella henselae str. Houston-1	Bacteria, Proteobacteria, Alphaproteobacteria, Rhizobiales, Bartonellaceae, Bartonella	AAAAGGTAATAATACGTGTTTAACTTATTAAGAATAT	AAAAGGTAA	T	AATACGTGT	TTAACT	TATTAAGAATAT	1930974	1930937	AATAGGTGT	3	1	6	4	7
NC_005957	ORI10010109	Bacillus thuringiensis serovar konkukian str. 97-27	Bacteria, Firmicutes, Bacilli, Bacillales, Bacillaceae, Bacillus, Bacillus cereus group	AATAGGTGTATAGGTGTTCGGGATAATGATAATGATGATAAAAAATAGAAATAA	AATAGGTGT		ATAGGTGT	TCGG	GATAATGATAATGATGATAAAAAATAGAAATAA	1835	1889	AATAGGTGT	0	1	12	11	27
NC_005966	ORI10010111	Acinetobacter sp. ADP1	Bacteria, Proteobacteria, Gammaproteobacteria, Pseudomonadales, Moraxellaceae, Acinetobacter	AATAGGTGTTCGATGAGTCCGAATAATTAA	AATAGGTGT			TCGATGAGTCCG	AATAATTAA	3598448	3598478	AATAGGTGT	0		12	3	7
NC_006055	ORI10010112	Mesoplasma florum L1	Bacteria, Tenericutes, Mollicutes, Entomoplasmatales, Entomoplasmataceae, Mesoplasma	AATAGGTGTGTAACACCTTTTGAAAATAATAAT	AATAGGTGT	GT	AACACCTTT	T	GAAAATAATAAT	793158	793191	AATAGGTGT	0	4	12	4	11
NC_006085	ORI10040032	Propionibacterium acnes KPA171202	Bacteria, Actinobacteria, Actinobacteridae, Actinomycetales, Propionibacterineae, Propionibacteriaceae, Propionibacterium	AATAGGGGACCGACAGGTGACCAAAAG	AATAGGGGA			CCGACAGGT	GACCAAAAG	1865	1838	AATAGGTGT	2		9	3	4
NC_006086	ORI10010113	Streptococcus pyogenes MGAS10394	Bacteria, Firmicutes, Bacilli, Lactobacillales, Streptococcaceae, Streptococcus	AATAGGTGATATATGTGTTCTGGATGATGATGATGAATAATAATATGAATAA	AATAGGTGA		TATATGTGT	TCTG	GATGATGATGATGAATAATAATATGAATAA	1644	1696	AATAGGTGT	1	2	13	10	25
NC_006087	ORI10010115	Leifsonia xyli subsp. xyli str. CTCB07	Bacteria, Actinobacteria, Actinobacteridae, Actinomycetales, Micrococcineae, Microbacteriaceae, Leifsonia	AAGAGGTGTTCAATAGGTGTCTACAATTAT	AAGAGGTGT	TC	AATAGGTGT	C	TACAATTAT	1763	1733	AATAGGTGT	1	0	1	3	6
NC_006138	ORI10030050	Desulfotalea psychrophila LSv54	Bacteria, Proteobacteria, Deltaproteobacteria, Desulfobacterales, Desulfobulbaceae, Desulfotalea	AATATGTGTATACTTGCCGATATTATTATTATTAT	AATATGTGT		ATACTTGC	CGA	TATTATTATTATTAT	709856	709891	AATAGGTGT	1	4	11	5	10
NC_006142	ORI10030051	Rickettsia typhi str. Wilmington	Bacteria, Proteobacteria, Alphaproteobacteria, Rickettsiales, Rickettsiaceae, Rickettsieae, Rickettsia, typhus group	AAACTTTGTAAATTAGATGTATTAAGATAAATAT	AAACTTTGT	AA	ATTAGATGT	AT	TAAGATAAATAT	1111187	1111153	AATAGGTGT	4	2	2	4	8
NC_006155	ORI10020019	Yersinia pseudotuberculosis IP 32953	Bacteria, Proteobacteria, Gammaproteobacteria, Enterobacteriales, Enterobacteriaceae, Yersinia	TATTAGTGAATAGGTGTCTCCTAGTACTAGGATTAT	TATTAGTGA		ATAGGTGT	CTCC	TAGTACTAGGATTAT	73	37	AATAGGTGT	4	0	4	5	9
NC_006177	ORI10010118	Symbiobacterium thermophilum IAM 14863	Bacteria, Firmicutes, Clostridia, Clostridiales, Clostridiales Family XVIII. Incertae Sedis, Symbiobacterium	AATAGGGGACGAGAAACTAAGAA	AATAGGGGA			CGAGA	AACTAAGAA	3565943	3565920	AATAGGTGT	2		5	3	4
NC_006270	ORI10010119	Bacillus licheniformis DSM 13 = ATCC 14580	Bacteria, Firmicutes, Bacilli, Bacillales, Bacillaceae, Bacillus	AATAGGTGTTTAGGTGTCGGGGATGATCATGAAGACGATAAAAAT	AATAGGTGT		TTAGGTGT	CGGG	GATGATCATGAAGACGATAAAAAT	1938	1983	AATAGGTGT	0	2	12	8	22
NC_006274	ORI10010121	Bacillus cereus E33L	Bacteria, Firmicutes, Bacilli, Bacillales, Bacillaceae, Bacillus, Bacillus cereus group	AATAGGTGTATAGGTGTTCGGGATAATGATAATGATGATGAAAAATAGAAATAA	AATAGGTGT		ATAGGTGT	TCGG	GATAATGATAATGATGATGAAAAATAGAAATAA	1834	1888	AATAGGTGT	0	1	12	11	28
NC_006300	ORI10030052	Mannheimia succiniciproducens MBEL55E	Bacteria, Proteobacteria, Gammaproteobacteria, Pasteurellales, Pasteurellaceae, Basfia	AATATTTGTCCTAGACAAGGGGGATTATTATAATTATTAT	AATATTTGT			CCTAGACAAGGGG	GATTATTATAATTATTAT	2281357	2281317	AATAGGTGT	2		13	6	15
NC_006322	ORI10010123	Bacillus licheniformis DSM 13 = ATCC 14580	Bacteria, Firmicutes, Bacilli, Bacillales, Bacillaceae, Bacillus	AATAGGTGTTTAGGTGTCGGGGATGATCATGAAGACGATAAAAAT	AATAGGTGT		TTAGGTGT	CGGG	GATGATCATGAAGACGATAAAAAT	1742	1787	AATAGGTGT	0	2	12	8	22
NC_006348	ORI10030053	Burkholderia mallei ATCC 23344	Bacteria, Proteobacteria, Betaproteobacteria, Burkholderiales, Burkholderiaceae, Burkholderia, pseudomallei group	AATAGGTGTCTTTTTGCCCACAGAACAAT	AATAGGTGT			CTTTTTGCCCA	CAGAACAAT	3006801	3006830	AATAGGTGT	0		11	3	5
NC_006350	ORI10030055	Burkholderia pseudomallei K96243	Bacteria, Proteobacteria, Betaproteobacteria, Burkholderiales, Burkholderiaceae, Burkholderia, pseudomallei group	AATAGGTGTCTTTTTGCCCACAGAACAAT	AATAGGTGT			CTTTTTGCCCA	CAGAACAAT	2812	2783	AATAGGTGT	0		11	3	5
NC_006360	ORI93040195	Mycoplasma hyopneumoniae 232	Bacteria, Tenericutes, Mollicutes, Mycoplasmataceae, Mycoplasma	AAAAGATGTAAAGATGTGGGAATAATAAAAATAATAAT	AAAAGATGT		AAAGATGT	GGG	AATAATAAAAATAATAAT	1449	1487	AATAGGTGT	2	3	11	6	16
NC_006361	ORI10010131	Nocardia farcinica IFM 10152	Bacteria, Actinobacteria, Actinobacteridae, Actinomycetales, Corynebacterineae, Nocardiaceae, Nocardia	CTAAGGTGTCTTAGGTGTCGCGGATGATGATGAA	CTAAGGTGT		CTTAGGTGT	CGCG	GATGATGATGAA	2448	2482	AATAGGTGT	3	2	4	4	14
NC_006368	ORI10010125	Legionella pneumophila str. Paris	Bacteria, Proteobacteria, Gammaproteobacteria, Legionellales, Legionellaceae, Legionella	AATAACTGTCCAGCATTAATATAAT	AATAACTGT			C	CAGCATTAATATAAT	3503157	3503182	AATAGGTGT	2		1	5	9
NC_006369	ORI10010126	Legionella pneumophila str. Lens	Bacteria, Proteobacteria, Gammaproteobacteria, Legionellales, Legionellaceae, Legionella	AATAAATGTCCAGCATTATTATAAT	AATAAATGT			C	CAGCATTATTATAAT	3345224	3345249	AATAGGTGT	2		1	5	10
NC_006370	ORI10020020	Photobacterium profundum SS9	Bacteria, Proteobacteria, Gammaproteobacteria, Vibrionales, Vibrionaceae, Photobacterium	AATAGGTGTGCTAGACCGCTAGGATTATTAT	AATAGGTGT			GCTAGACCGC	TAGGATTATTAT	4085220	4085189	AATAGGTGT	0		10	4	9
NC_006448	ORI10010127	Streptococcus thermophilus LMG 18311	Bacteria, Firmicutes, Bacilli, Lactobacillales, Streptococcaceae, Streptococcus	AATACGTGTTATAGGTGTTCTGGATGATGATGATGAT	AATACGTGT		TATAGGTGT	TCTG	GATGATGATGATGAT	1639	1676	AATAGGTGT	1	1	13	5	20
NC_006449	ORI10010129	Streptococcus thermophilus CNRZ1066	Bacteria, Firmicutes, Bacilli, Lactobacillales, Streptococcaceae, Streptococcus	AATACGTGTTATAGGTGTTCTGGATGATGATGATGAT	AATACGTGT		TATAGGTGT	TCTG	GATGATGATGATGAT	1639	1676	AATAGGTGT	1	1	13	5	20
NC_006461	ORI10010133	Thermus thermophilus HB8	Bacteria, Deinococcus-Thermus, Deinococci, Thermales, Thermaceae, Thermus	AATAGGTGTAAAGGTGTCCGGGATGATGAT	AATAGGTGT		AAAGGTGT	CCGG	GATGATGAT	1849701	1849731	AATAGGTGT	0	2	12	3	12
NC_006510	ORI10010135	Geobacillus kaustophilus HTA426	Bacteria, Firmicutes, Bacilli, Bacillales, Bacillaceae, Geobacillus	AACACCTATCAAAAAAGTGTTGCGCAATTATTACAAT	AACACCTAT	CA	AAAAAGTGT	TGCGC	AATTATTACAAT	3544714	3544751	AATAGGTGT	4	2	5	4	9
NC_006511	ORI10020021	Salmonella enterica subsp. enterica serovar Paratyphi A str. ATCC 9150	Bacteria, Proteobacteria, Gammaproteobacteria, Enterobacteriales, Enterobacteriaceae, Salmonella	AGTAAGTGTCGATCACTAGGAA	AGTAAGTGT			C	GATCACTAGGAA	3859037	3859015	AATAGGTGT	2		1	4	8
NC_006512	ORI10010136	Idiomarina loihiensis L2TR	Bacteria, Proteobacteria, Gammaproteobacteria, Alteromonadales, Idiomarinaceae, Idiomarina	AATAGGTGTAATAATTACAAT	AATAGGTGT				AATAATTACAAT	157	136	AATAGGTGT	0		0	4	10
NC_006526	ORI10030058	Zymomonas mobilis subsp. mobilis ZM4 = ATCC 31821	Bacteria, Proteobacteria, Alphaproteobacteria, Sphingomonadales, Sphingomonadaceae, Zymomonas	AATAGGTGCCTCAATAGGTGTTAAATACGAACAA	AATAGGTGC	CTC	AATAGGTGT	T	AAATACGAACAA	2055767	2055801	AATAGGTGT	1	0	1	4	5
NC_006570	ORI10010137	Francisella tularensis subsp. tularensis SCHU S4	Bacteria, Proteobacteria, Gammaproteobacteria, Thiotrichales, Francisellaceae, Francisella	AATAGGTGTAAAAATAATTCCCAAAAAAATAACAAAAAA	AATAGGTGT	AAA	AATAATTCC		CAAAAAAATAACAAAAAA	1892636	1892597	AATAGGTGT	0	4	12	6	8
NC_006576	ORI10030059	Synechococcus elongatus PCC 6301 (Synechococcus leopoliensis SAG 1402-1)	Bacteria, Cyanobacteria, Oscillatoriophycideae, Chroococcales, Synechococcus	AAAAGGTGTAAAAGGTGTCGGGGATGATGATGACTAG	AAAAGGTGT		AAAAGGTGT	CGGG	GATGATGATGACTAG	1620925	1620888	AAAAGGTGT	0	0	13	5	15
NC_006582	ORI10010138	Bacillus clausii KSM-K16	Bacteria, Firmicutes, Bacilli, Bacillales, Bacillaceae, Bacillus	AATAGGTGTTTATGTGTTCGGGATCATGATAATGAT	AATAGGTGT		TTATGTGT	TCGG	GATCATGATAATGAT	1623	1659	AATAGGTGT	0	3	12	5	17
NC_006677	ORI10040036	Gluconobacter oxydans 621H	Bacteria, Proteobacteria, Alphaproteobacteria, Rhodospirillales, Acetobacteraceae, Gluconobacter	CATAGGTGTCCCTAGTAGAAT	CATAGGTGT			CCC	TAGTAGAAT	1139793	1139772	AATAGGTGT	1		3	3	5
NC_006814	ORI10010140	Lactobacillus acidophilus NCFM	Bacteria, Firmicutes, Bacilli, Lactobacillales, Lactobacillaceae, Lactobacillus	AATAGGTGCGGAACAACTTTGACAAATAATAAAAAA	AATAGGTGC	GG	AACAACTTT	GACA	AATAATAAAAAA	1993490	1993526	AATAGGTGT	1	4	15	4	8
NC_006831	ORI10030060	Ehrlichia ruminantium str. Gardel	Bacteria, Proteobacteria, Alphaproteobacteria, Rickettsiales, Anaplasmataceae, Ehrlichia	AATAGTTGTATTAATTGTATAATGAATAT	AATAGTTGT			ATTAATTG	TATAATGAATAT	4363	4334	AATAGGTGT	1		8	4	9
NC_006832	ORI10030061	Ehrlichia ruminantium str. Welgevonden	Bacteria, Proteobacteria, Alphaproteobacteria, Rickettsiales, Anaplasmataceae, Ehrlichia	AATAGTTGTATTAATTGTATAATGAATAT	AATAGTTGT			ATTAATTG	TATAATGAATAT	4364	4335	AATAGGTGT	1		8	4	9
NC_006833	ORI10030062	Wolbachia endosymbiont strain TRS of Brugia malayi	Bacteria, Proteobacteria, Alphaproteobacteria, Rickettsiales, Anaplasmataceae, Wolbachieae, Wolbachia	AACAGTTGTTGAACAGTAA	AACAGTTGT			T	GAACAGTAA	80	61	AATAGGTGT	2		1	3	4
NC_006834	NC_006834-1	Xanthomonas oryzae pv. oryzae KACC 10331	Bacteria, Proteobacteria, Gammaproteobacteria, Xanthomonadales, Xanthomonadaceae, Xanthomonas	AAAGGCTGAATACGTGTAGTGCGCAACGAAAAT	AAAGGCTGA		ATACGTGT	AGTGCGC	AACGAAAAT	3672	3705	AATAGGTGT	4	1	7	3	6
NC_006905	ORI10020023	Salmonella enterica subsp. enterica serovar Choleraesuis str. SC-B67	Bacteria, Proteobacteria, Gammaproteobacteria, Enterobacteriales, Enterobacteriaceae, Salmonella	AGTAAGTGTCGATCACTAGGAA	AGTAAGTGT			C	GATCACTAGGAA	4019073	4019051	AATAGGTGT	2		1	4	8
NC_006908	ORI10040038	Mycoplasma mobile 163K	Bacteria, Tenericutes, Mollicutes, Mycoplasmataceae, Mycoplasma	AATAATTGTAAAAATATTTGTATAAATAC	AATAATTGT	A	AAAATATTT	G	TATAAATAC	147	118	AATAGGTGT	2	4	11	3	4
NC_006932	ORI10030064	Brucella abortus bv. 1 str. 9-941	Bacteria, Proteobacteria, Alphaproteobacteria, Rhizobiales, Brucellaceae, Brucella	AATAGGTCAAGGCCAAGAGTAT	AATAGGTCA			AGGC	CAAGAGTAT	2010564	2010586	AATAGGTGT	2		4	3	5
NC_006958	ORI10010141	Corynebacterium glutamicum ATCC 13032	Bacteria, Actinobacteria, Actinobacteridae, Actinomycetales, Corynebacterineae, Corynebacteriaceae, Corynebacterium	GATAGGTGTCAAAGTTGTCCTGAATGACAATAAT	GATAGGTGT		CAAAGTTGT	CCTG	AATGACAATAAT	1975	2009	AATAGGTGT	1	3	13	4	11
NC_007109	ORI10030065	Rickettsia felis URRWXCal2	Bacteria, Proteobacteria, Alphaproteobacteria, Rickettsiales, Rickettsiaceae, Rickettsieae, Rickettsia, spotted fever group	AATAAGTGTTAAAAATAGGTGTTTGATAAATAA	AATAAGTGT	TAAA	AATAGGTGT	TT	GATAAATAA	1484997	1485030	AATAGGTGT	1	0	2	3	6
NC_007146	ORI10030066	Haemophilus influenzae 86-028NP	Bacteria, Proteobacteria, Gammaproteobacteria, Pasteurellales, Pasteurellaceae, Haemophilus	AATATATATTTCTAGAATAATAACAATGATAAT	AATATATAT			TTC	TAGAATAATAACAATGATAAT	703057	703024	AATATGTGT	2		3	7	18
NC_007164	ORI10010143	Corynebacterium jeikeium K411	Bacteria, Actinobacteria, Actinobacteridae, Actinomycetales, Corynebacterineae, Corynebacteriaceae, Corynebacterium	ACTAGTTCCAATTGGGTGTTCGAGATAAAGACAAATAA	ACTAGTTCC	A	ATTGGGTGT	TCGA	GATAAAGACAAATAA	2281	2243	AATAGGTGT	4	2	4	5	9
NC_007168	ORI10010145	Staphylococcus haemolyticus JCSC1435	Bacteria, Firmicutes, Bacilli, Bacillales, Staphylococcus	TATAGGTGATTAGGTGTTCGGGATGATGATAATGAT	TATAGGTGA		TTAGGTGT	TCGG	GATGATGATAATGAT	2075	2111	AATAGGTGT	2	1	4	5	19
NC_007204	ORI10010147	Psychrobacter arcticus 273-4	Bacteria, Proteobacteria, Gammaproteobacteria, Pseudomonadales, Moraxellaceae, Psychrobacter	AAAAGTTCAATAGGTGTTAAAAACCGCTTAGAATATTATTAA	AAAAGTTCA		ATAGGTGT	TAAAAACCGCTTA	GAATATTATTAA	106	148	AATAGGTGT	4	0	13	4	7
NC_007205	ORI10040041	Candidatus Pelagibacter ubique HTCC1062	Bacteria, Proteobacteria, Alphaproteobacteria, SAR11 cluster, Candidatus Pelagibacter	ATTAATGGTAATAAGTGTATGATATATTGATTATGAT	ATTAATGGT		AATAAGTGT	ATGATATATT	GATTATGAT	335677	335714	AATAGGTGT	4	1	10	3	10
NC_007292	ORI10040042	Candidatus Blochmannia pennsylvanicus str. BPEN	Bacteria, Proteobacteria, Gammaproteobacteria, Enterobacteriales, Enterobacteriaceae, ant endosymbionts, Candidatus Blochmannia	AATAGATGATAATGCATGTAGTTAAGTACTAT	AATAGATGA	T	AATGCATGT	AGTT	AAGTACTAT	790922	790954	AATAGGTGT	2	3	14	3	4
NC_007294	ORI10040043	Mycoplasma synoviae 53	Bacteria, Tenericutes, Mollicutes, Mycoplasmataceae, Mycoplasma	AATAGATGTAAAATGAGTGTATATAAAAAT	AATAGATGT	AA	AATGAGTGT	A	TATAAAAAT	2	32	AATAGGTGT	1	2	12	3	6
NC_007295	ORI93010528	Mycoplasma hyopneumoniae J	Bacteria, Tenericutes, Mollicutes, Mycoplasmataceae, Mycoplasma	AAAAGATGTAAAGATGTCGGAATAATAAAAATAATAAT	AAAAGATGT		AAAGATGT	CGG	AATAATAAAAATAATAAT	1655	1693	AATAGGTGT	2	3	11	6	16
NC_007296	ORI10010148	Streptococcus pyogenes MGAS6180	Bacteria, Firmicutes, Bacilli, Lactobacillales, Streptococcaceae, Streptococcus	AATAGGTGATATATGTGTTCTGGATGATGATGATGAATAATAATATGAATAA	AATAGGTGA		TATATGTGT	TCTG	GATGATGATGATGAATAATAATATGAATAA	1644	1696	AATAGGTGT	1	2	13	10	25
NC_007297	ORI10010150	Streptococcus pyogenes MGAS5005	Bacteria, Firmicutes, Bacilli, Lactobacillales, Streptococcaceae, Streptococcus	AATAGGTGATATATGTGTTCTGGATGATGATGATGAATAATAATATGAATAA	AATAGGTGA		TATATGTGT	TCTG	GATGATGATGATGAATAATAATATGAATAA	1644	1696	AATAGGTGT	1	2	13	10	25
NC_007332	ORI93010529	Mycoplasma hyopneumoniae 7448	Bacteria, Tenericutes, Mollicutes, Mycoplasmataceae, Mycoplasma	AAAAGATGTAAAGATGTCGGAATAATAAAAATAATAAT	AAAAGATGT		AAAGATGT	CGG	AATAATAAAAATAATAAT	1655	1693	AATAGGTGT	2	3	11	6	16
NC_007333	ORI10010153	Thermobifida fusca YX	Bacteria, Actinobacteria, Actinobacteridae, Actinomycetales, Streptosporangineae, Nocardiopsaceae, Thermobifida	AACAGGTGTCATAGGTGTCGGGGATAATGATGAC	AACAGGTGT		CATAGGTGT	CGGG	GATAATGATGAC	2469	2503	AATAGGTGT	1	1	13	4	13
NC_007335	ORI10030067	Prochlorococcus marinus str. NATL2A	Bacteria, Cyanobacteria, Prochlorales, Prochlorococcaceae, Prochlorococcus	AATGGGTGTCTTTGGTGTCCATGATGATGATGATTAA	AATGGGTGT		CTTTGGTGT	C	CATGATGATGATGATTAA	1292525	1292562	AATAGGTGT	1	3	10	6	19
NC_007347	ORI10010155	Ralstonia eutropha JMP134	Bacteria, Proteobacteria, Betaproteobacteria, Burkholderiales, Burkholderiaceae, Cupriavidus	TAAACGTGTTCAACAGGTGTCTGAATAGGAA	TAAACGTGT	TC	AACAGGTGT	CT	GAATAGGAA	3806531	29	AATAGGTGT	3	1	2	3	5
NC_007350	ORI10010156	Staphylococcus saprophyticus subsp. saprophyticus ATCC 15305	Bacteria, Firmicutes, Bacilli, Bacillales, Staphylococcus	AATAGGGGATTAGGTGTTCGGGATGATGATAATGATGACAAA	AATAGGGGA		TTAGGTGT	TCGG	GATGATGATAATGATGACAAA	2032	2074	AATAGGTGT	2	1	4	7	22
NC_007354	ORI10030069	Ehrlichia canis str. Jake	Bacteria, Proteobacteria, Alphaproteobacteria, Rickettsiales, Anaplasmataceae, Ehrlichia	AATAGTTGTGTTAAGTGTATAATGAATAT	AATAGTTGT			GTTAAGTG	TATAATGAATAT	11611	11582	AATAGGTGT	1		8	4	9
NC_007356	ORI10010158	Dehalococcoides mccartyi CBDB1	Bacteria, Chloroflexi, Dehalococcoidia, Dehalococcoidales, Dehalococcoidaceae, Dehalococcoides	AATAGATTTTTCAATAGATTAAGAA	AATAGATTT			TTCAATA	GATTAAGAA	1913	1888	AATAGCTTT	1		7	3	7
NC_007384	ORI10030070	Shigella sonnei Ss046	Bacteria, Proteobacteria, Gammaproteobacteria, Enterobacteriales, Enterobacteriaceae, Shigella	AATAGGTGTCCCATCACGCTAGGATTAT	AATAGGTGT			CCCATCACGC	TAGGATTAT	4086582	4086610	AATAGGTGT	0		10	3	7
NC_007404	ORI10040044	Thiobacillus denitrificans ATCC 25259	Bacteria, Proteobacteria, Betaproteobacteria, Hydrogenophilales, Hydrogenophilaceae, Thiobacillus	AATAGGTGTCGGCGGTTAGAACGAT	AATAGGTGT			CGGCGGT	TAGAACGAT	1587	1612	AATAGGTGT	0		7	3	6
NC_007413	ORI10010159	Anabaena variabilis ATCC 29413 (Anabaena flos-aquae UTEX 1444)	Bacteria, Cyanobacteria, Nostocales, Nostocaceae, Anabaena	AAAAGGTGTCCCATTAATATGAA	AAAAGGTGT			CC	CATTAATATGAA	1671	1648	AAAAGGTGT	0		2	4	7
NC_007429	ORI10030071	Chlamydia trachomatis A/HAR-13	Bacteria, Chlamydiae, Chlamydiales, Chlamydiaceae, Chlamydia/Chlamydophila group, Chlamydia	TAAAGCTCTCTTTTTCGACACTTTTATTACAAGTAT	TAAAGCTCT			CTTTTTCGACACTTT	TATTACAAGTAT	722881	722845	[AT]AAAGGTGT	2.5		15	4	6
NC_007432	ORI10010160	Streptococcus agalactiae A909	Bacteria, Firmicutes, Bacilli, Lactobacillales, Streptococcaceae, Streptococcus	AATAAGTGTTGAAATTGTCCTGGATGATAATGATGAT	AATAAGTGT	TGA	AATTGTCCT	G	GATGATAATGATGAT	1551	1588	AATAGGTGT	1	4	13	5	19
NC_007434	ORI10030072	Burkholderia pseudomallei 1710b	Bacteria, Proteobacteria, Betaproteobacteria, Burkholderiales, Burkholderiaceae, Burkholderia, pseudomallei group	AATAGGTGTCTTTTTGCCCACAGAACAAT	AATAGGTGT			CTTTTTGCCCA	CAGAACAAT	225592	225563	AATAGGTGT	0		11	3	5
NC_007481	ORI10020024	Pseudoalteromonas haloplanktis TAC125	Bacteria, Proteobacteria, Gammaproteobacteria, Alteromonadales, Pseudoalteromonadaceae, Pseudoalteromonas	AATAGTTGTCTTTTCACGAAGTCATCATCATTATCATTAT	AATAGTTGT			CTTTTCACGAAGT	CATCATCATTATCATTAT	3208788	3208748	AATAGGTGT	1		13	6	12
NC_007492	ORI10010163	Pseudomonas fluorescens Pf0-1	Bacteria, Proteobacteria, Gammaproteobacteria, Pseudomonadales, Pseudomonadaceae, Pseudomonas	AAAAGGTGACATCAACAGTAAGAG	AAAAGGTGA				CATCAACAGTAAGAG	290	266	AATAGGTGT	2		0	5	7
NC_007498	ORI10040047	Pelobacter carbinolicus DSM 2380	Bacteria, Proteobacteria, Deltaproteobacteria, Desulfuromonadales, Pelobacteraceae, Pelobacter	ATAAGGTGTATATGTGTCCGTTGATGATGAT	ATAAGGTGT		ATATGTGT	CCGTT	GATGATGAT	1590	1621	AATAGGTGT	2	2	13	3	12
NC_007503	ORI10010164	Carboxydothermus hydrogenoformans Z-2901	Bacteria, Firmicutes, Clostridia, Thermoanaerobacterales, Thermoanaerobacteraceae, Carboxydothermus	AAAAGGTGTTATAGGTGTTTGGACTAATAATGAT	AAAAGGTGT		TATAGGTGT	TTGGACT	AATAATGAT	2399802	2399768	AATAGGTGT	1	1	16	3	10
NC_007508	NC_007508-1	Xanthomonas campestris pv. vesicatoria str. 85-10 (Xanthomonas euvesicatoria str. 85-10)	Bacteria, Proteobacteria, Gammaproteobacteria, Xanthomonadales, Xanthomonadaceae, Xanthomonas	AAAAACTGAATACGTGTAGCGCGAAACGAAAAT	AAAAACTGA		ATACGTGT	AGCGCGA	AACGAAAAT	3418	3451	AATAGGTGT	4	1	7	3	6
NC_007512	ORI10010166	Chlorobium luteolum DSM 273	Bacteria, Chlorobi, Chlorobia, Chlorobiales, Chlorobiaceae, Chlorobium/Pelodictyon group, Pelodictyon	AAAAGGTATTATTAGACATTCGATTATAAA	AAAAGGTAT	T	ATTAGACAT	TC	GATTATAAA	2363176	2363206	AATAGGTGT	2	4	12	3	7
NC_007513	ORI10030079	Synechococcus sp. CC9902	Bacteria, Cyanobacteria, Oscillatoriophycideae, Chroococcales, Synechococcus	TAAAGGTGTCAGACAACCCACCGAAAAACAAACAAAAG	TAAAGGTGT			CAGACAACCCACCG	AAAAACAAACAAAAG	2234765	2234727	AAAAGGTGT	1		14	5	5
NC_007514	ORI10010168	Chlorobium chlorochromatii CaD3	Bacteria, Chlorobi, Chlorobia, Chlorobiales, Chlorobiaceae, Chlorobium/Pelodictyon group, Chlorobium	AATAGTTGTCCCATTGAACAAAAAAAATAAGACCAATAT	AATAGTTGT			CCCATT	GAACAAAAAAAATAAGACCAATAT	205	166	AATAGGTGT	1		6	8	11
NC_007516	ORI10030080	Synechococcus sp. CC9605	Bacteria, Cyanobacteria, Oscillatoriophycideae, Chroococcales, Synechococcus	AAAAACAGAAAAAGGTGTCGCACAACGCTACCAAAAT	AAAAACAGA		AAAAGGTGT	CGCACAACGC	TACCAAAAT	2510589	2510552	AAAAGGTGT	4	0	10	3	5
NC_007517	ORI97017013	Geobacter metallireducens GS-15	Bacteria, Proteobacteria, Deltaproteobacteria, Desulfuromonadales, Geobacteraceae, Geobacter	AATAGGGGCCTAGGTGTCGGGGATAACGAAGATGAT	AATAGGGGC		CTAGGTGT	CGGG	GATAACGAAGATGAT	1748	1784	AATAGGTGT	2	2	12	5	15
NC_007520	ORI10010170	Thiomicrospira crunogena XCL-2	Bacteria, Proteobacteria, Gammaproteobacteria, Thiotrichales, Piscirickettsiaceae, Thiomicrospira	AATAGGTGTCTGGGGTGGATAAAAAA	AATAGGTGT			CTGGGGTG	GATAAAAAA	2427550	2427576	AATAGGTGT	0		8	3	6
NC_007530	ORI10010171	Bacillus anthracis str. 'Ames Ancestor'	Bacteria, Firmicutes, Bacilli, Bacillales, Bacillaceae, Bacillus, Bacillus cereus group	AATAGGTGTATAGGTGTTCGGGATAATGATAATGATGATAAAAAATAGAAATAA	AATAGGTGT		ATAGGTGT	TCGG	GATAATGATAATGATGATAAAAAATAGAAATAA	1833	1887	AATAGGTGT	0	1	12	11	27
NC_007575	ORI97017015	Sulfurimonas denitrificans DSM 1251	Bacteria, Proteobacteria, Epsilonproteobacteria, Campylobacterales, Helicobacteraceae, Sulfurimonas	TATAAGTGTATTAGTGAGGGAGGATGATGATTATGAT	TATAAGTGT		ATTAGTGA	GG	GAGGATGATGATTATGAT	1424	1461	TATAAGTGT	0	2	10	6	20
NC_007576	ORI10010174	Lactobacillus sakei subsp. sakei 23K	Bacteria, Firmicutes, Bacilli, Lactobacillales, Lactobacillaceae, Lactobacillus	AATAGGTGTCCAAGGTGTCCGGGATGATGATAATGAA	AATAGGTGT		CCAAGGTGT	CCGG	GATGATGATAATGAA	1649	1686	AATAGGTGT	0	3	13	5	17
NC_007577	ORI10030081	Prochlorococcus marinus str. MIT 9312	Bacteria, Cyanobacteria, Prochlorales, Prochlorococcaceae, Prochlorococcus	TTAAGGTGTTAAAGGTGTTATTGATGATGATGAT	TTAAGGTGT		TAAAGGTGT	TATT	GATGATGATGAT	59	93	AAAAGGTGT	2	1	4	4	16
NC_007604	ORI10030082	Synechococcus elongatus PCC 7942	Bacteria, Cyanobacteria, Oscillatoriophycideae, Chroococcales, Synechococcus	AAAAGGTGTAAAAGGTGTCGGGGATGATGATGACTAG	AAAAGGTGT		AAAAGGTGT	CGGG	GATGATGATGACTAG	2695861	2695898	AAAAGGTGT	0	0	13	5	15
NC_007606	ORI10030083	Shigella dysenteriae Sd197	Bacteria, Proteobacteria, Gammaproteobacteria, Enterobacteriales, Enterobacteriaceae, Shigella	AATAGGTGTCCCGTCACGCTAGGATTAT	AATAGGTGT			CCCGTCACGC	TAGGATTAT	3740785	3740813	AATAGGTGT	0		10	3	7
NC_007613	ORI10030084	Shigella boydii Sb227	Bacteria, Proteobacteria, Gammaproteobacteria, Enterobacteriales, Enterobacteriaceae, Shigella	AATAGGTGTCCCGTCACGCTAGGATTAT	AATAGGTGT			CCCGTCACGC	TAGGATTAT	3763987	3764015	AATAGGTGT	0		10	3	7
NC_007614	ORI10040050	Nitrosospira multiformis ATCC 25196	Bacteria, Proteobacteria, Betaproteobacteria, Nitrosomonadales, Nitrosomonadaceae, Nitrosospira	AATAGGGGTTAAGTAGGACTACAAT	AATAGGGGT			T	AAGTAGGACTACAAT	1550	1525	AATAGGTGT	1		1	5	8
NC_007618	ORI10030085	Brucella abortus 2308	Bacteria, Proteobacteria, Alphaproteobacteria, Rhizobiales, Brucellaceae, Brucella	AATAGGTCAAGGCCAAGAGTAT	AATAGGTCA			AGGC	CAAGAGTAT	2007683	2007705	AATAGGTGT	2		4	3	5
NC_007622	ORI10010176	Staphylococcus aureus RF122	Bacteria, Firmicutes, Bacilli, Bacillales, Staphylococcus	AATAGGTGGTTAGGTGTCGTGGATGATGATAATGAT	AATAGGTGG		TTAGGTGT	CGTG	GATGATGATAATGAT	2067	2103	AATAGGTGT	1	2	12	5	19
NC_007633	ORI10010178	Mycoplasma capricolum subsp. capricolum ATCC 27343	Bacteria, Tenericutes, Mollicutes, Mycoplasmataceae, Mycoplasma	AATAGTTGAATAGTTGTTAATTGATTATAAAAAC	AATAGTTGA		ATAGTTGT	TAATT	GATTATAAAAAC	1009891	1009857	AATAGGTGT	2	1	5	4	8
NC_007644	ORI10040053	Moorella thermoacetica ATCC 39073	Bacteria, Firmicutes, Clostridia, Thermoanaerobacterales, Thermoanaerobacteraceae, Moorella group, Moorella	AATAAGTGTTTAGGTGTCCGGGATAATGAT	AATAAGTGT		TTAGGTGT	CCGG	GATAATGAT	1819	1849	AATAGGTGT	1	2	12	3	11
NC_007645	ORI10010179	Hahella chejuensis KCTC 2396	Bacteria, Proteobacteria, Gammaproteobacteria, Oceanospirillales, Hahellaceae, Hahella	AAGGTGTGAATAGGTGTCTTGTTTCCGACTGATTAGTATTAAGAA	AAGGTGTGA		ATAGGTGT	CTTGTTTCCGACT	GATTAGTATTAAGAA	7215101	7215056	AATAGGTGT	4	0	13	5	10
NC_007651	ORI10030089	Burkholderia thailandensis E264	Bacteria, Proteobacteria, Betaproteobacteria, Burkholderiales, Burkholderiaceae, Burkholderia, pseudomallei group	AATAGGTGTCTTTTAGCCGACAGAACAAT	AATAGGTGT			CTTTTAGCCGA	CAGAACAAT	2813	2784	AATAGGTGT	0		11	3	5
NC_007677	ORI10020025	Salinibacter ruber DSM 13855	Bacteria, Bacteroidetes, Bacteroidetes Order II. Incertae sedis, Rhodothermaceae, Salinibacter	AATAGGTGTAAAGGTGTGCTGATTATTAT	AATAGGTGT		AAAGGTGT	GCT	GATTATTAT	13000	13029	AATAGGTGT	0	2	11	3	8
NC_007705	NC_007705-1	Xanthomonas oryzae pv. oryzae MAFF 311018	Bacteria, Proteobacteria, Gammaproteobacteria, Xanthomonadales, Xanthomonadaceae, Xanthomonas	AAAGGCTGAATACGTGTAGTGCGCAACGAAAAT	AAAGGCTGA		ATACGTGT	AGTGCGC	AACGAAAAT	3668	3701	AATAGGTGT	4	1	7	3	6
NC_007712	ORI10030090	Sodalis glossinidius str. 'morsitans'	Bacteria, Proteobacteria, Gammaproteobacteria, Enterobacteriales, Enterobacteriaceae, Sodalis	AATAGGTGTCTCCTAGCGCTAGGATCATCAT	AATAGGTGT			CTCCTAGCGC	TAGGATCATCAT	4127738	4127769	AATAGGTGT	0		10	4	9
NC_007716	ORI10040055	Aster yellows witches'-broom phytoplasma AYWB	Bacteria, Tenericutes, Mollicutes, Acholeplasmatales, Acholeplasmataceae, Candidatus Phytoplasma, Candidatus Phytoplasma asteris	AATAGAAGTGCGAAAAAGAT	AATAGAAGT			GC	GAAAAAGAT	706362	706342	AATAGGTGT	2		2	3	7
NC_007759	ORI10040057	Syntrophus aciditrophicus SB	Bacteria, Proteobacteria, Deltaproteobacteria, Syntrophobacterales, Syntrophaceae, Syntrophus	AATATTTCTGAATAGGTGTCCAGAATAATGAT	AATATTTCT	G	AATAGGTGT	C	CAGAATAATGAT	1598	1630	AATAGGTGT	3	0	1	4	11
NC_007775	ORI10030091	Synechococcus sp. JA-3-3Ab	Bacteria, Cyanobacteria, Oscillatoriophycideae, Chroococcales, Synechococcus	TAAAGGTGTCAAAGGTGTCGGGGATGATGATGAT	TAAAGGTGT		CAAAGGTGT	CGGG	GATGATGATGAT	1647824	1647790	AAAAGGTGT	1	1	13	4	16
NC_007776	ORI10030092	Synechococcus sp. JA-2-3B'a(2-13)	Bacteria, Cyanobacteria, Oscillatoriophycideae, Chroococcales, Synechococcus	GAAAGGTGTCAAAGGTGTCGGGGATGATGATGAT	GAAAGGTGT		CAAAGGTGT	CGGG	GATGATGATGAT	1616768	1616734	AAAAGGTGT	1	1	13	4	16
NC_007777	ORI10010180	Frankia sp. CcI3	Bacteria, Actinobacteria, Actinobacteridae, Actinomycetales, Frankineae, Frankiaceae, Frankia	AATAGGGGTCATAGGTGTGGGGGATGATGAT	AATAGGGGT		CATAGGTGT	GGGG	GATGATGAT	2230	2261	AATAGGTGT	1	1	13	3	12
NC_007779	ORI96000364	Escherichia coli str. K-12 substr. W3110	Bacteria, Proteobacteria, Gammaproteobacteria, Enterobacteriales, Enterobacteriaceae, Escherichia	AATAGGTGTCCCGTCACGCTAGGATTAT	AATAGGTGT			CCCGTCACGC	TAGGATTAT	3710872	3710900	AATAGGTGT	0		10	3	7
NC_007793	ORI10010181	Staphylococcus aureus subsp. aureus USA300_FPR3757	Bacteria, Firmicutes, Bacilli, Bacillales, Staphylococcus	AATAGGTGGTTAGGTGTCGTGGATGATGATAATGAT	AATAGGTGG		TTAGGTGT	CGTG	GATGATGATAATGAT	2094	2130	AATAGGTGT	1	2	12	5	19
NC_007795	ORI10010183	Staphylococcus aureus subsp. aureus NCTC 8325	Bacteria, Firmicutes, Bacilli, Bacillales, Staphylococcus	AATAGGTGGTTAGGTGTCGTGGATGATGATAATGAT	AATAGGTGG		TTAGGTGT	CGTG	GATGATGATAATGAT	2067	2103	AATAGGTGT	1	2	12	5	19
NC_007799	ORI10030096	Ehrlichia chaffeensis str. Arkansas	Bacteria, Proteobacteria, Alphaproteobacteria, Rickettsiales, Anaplasmataceae, Ehrlichia	AATAGTTGTATTAAGTGTATAATGAATAT	AATAGTTGT			ATTAAGTG	TATAATGAATAT	27153	27124	AATAGGTGT	1		8	4	9
NC_007802	ORI10040061	Jannaschia sp. CCS1	Bacteria, Proteobacteria, Alphaproteobacteria, Rhodobacterales, Rhodobacteraceae, Jannaschia	AGTAGGTGTCCGACTAGTTGTCTTCAGAATCAG	AGTAGGTGT	CCG	ACTAGTTGT	CTT	CAGAATCAG	188617	188650	AATAGGTGT	1	2	15	3	5
NC_007880	ORI10010185	Francisella tularensis subsp. holarctica LVS	Bacteria, Proteobacteria, Gammaproteobacteria, Thiotrichales, Francisellaceae, Francisella	AATAGGTGTAAAAATAATTCCCAAAAAAATAACAAAAAA	AATAGGTGT	AAA	AATAATTCC		CAAAAAAATAACAAAAAA	47	8	AATAGGTGT	0	4	12	6	8
NC_007899	ORI10030097	Chlamydophila felis Fe/C-56	Bacteria, Chlamydiae, Chlamydiales, Chlamydiaceae, Chlamydia/Chlamydophila group, Chlamydophila	AAAAGTCGTTTTTGCAAAAACAAAAAAGATTAA	AAAAGTCGT			TTTTGC	AAAAACAAAAAAGATTAA	149	182	AAAAGTTGT	1		6	6	9
NC_007907	ORI10010186	Desulfitobacterium hafniense Y51	Bacteria, Firmicutes, Clostridia, Clostridiales, Peptococcaceae, Desulfitobacterium	AATAGGTGTAACTCTGTTCGATATCATGATTAT	AATAGGTGT			AACTCTGTTCGA	TATCATGATTAT	1497	1530	AATAGGTGT	0		12	4	10
NC_007908	ORI10020026	Albidiferax ferrireducens T118 (Rhodoferax ferrireducens T118)	Bacteria, Proteobacteria, Betaproteobacteria, Burkholderiales, Comamonadaceae, Rhodoferax	AACACGGTTGTGATACGTGTCGAAATAGGAA	AACACGGTT	GT	GATACGTGT	CG	AAATAGGAA	40924	40955	AATAGGTGT	4	2	2	3	4
NC_007912	ORI10020027	Saccharophagus degradans 2-40	Bacteria, Proteobacteria, Gammaproteobacteria, Alteromonadales, Alteromonadaceae, Saccharophagus	ACCAGTTTTCATCGCCAATATGTGTGACCAATAT	ACCAGTTTT	CATCGCC	AATATGTGT		GACCAATAT	5052865	5052899	AATAGGTGT	4	1	0	3	5
NC_007929	ORI10010188	Lactobacillus salivarius UCC118	Bacteria, Firmicutes, Bacilli, Lactobacillales, Lactobacillaceae, Lactobacillus	AATAGGTGTCATACTTGTCCGGGATGATAATGATGATAAATAT	AATAGGTGT		CATACTTGT	CCGG	GATGATAATGATGATAAATAT	1450	1493	AATAGGTGT	0	3	13	7	22
NC_007940	ORI10030099	Rickettsia bellii RML369-C	Bacteria, Proteobacteria, Alphaproteobacteria, Rickettsiales, Rickettsiaceae, Rickettsieae, Rickettsia, belli group	AATAGTTGTTTTATATATATTTTTTATAAGGAT	AATAGTTGT	TT	TATATATAT	TTTT	TATAAGGAT	1521772	1521805	AATAGGTGT	1	4	15	3	7
NC_007946	ORI10020028	Escherichia coli UTI89	Bacteria, Proteobacteria, Gammaproteobacteria, Enterobacteriales, Enterobacteriaceae, Escherichia	AATAGGTGTCCCGTCACGCTAGGATTAT	AATAGGTGT			CCCGTCACGC	TAGGATTAT	4186677	4186649	AATAGGTGT	0		10	3	7
NC_007947	ORI10040062	Methylobacillus flagellatus KT	Bacteria, Proteobacteria, Betaproteobacteria, Methylophilales, Methylophilaceae, Methylobacillus	AATAGTTGTCTTCAAAGGCTGTAATAACAATAAT	AATAGTTGT	CTTC	AAAGGCTGT		AATAACAATAAT	1620	1654	AATAGGTGT	1	3	13	4	10
NC_007948	ORI10040063	Polaromonas sp. JS666	Bacteria, Proteobacteria, Betaproteobacteria, Burkholderiales, Comamonadaceae, Polaromonas	GATAGGTGTCTAAACGCACCGGGAATGATGATGATGATTAA	GATAGGTGT			CTAAACGCACCGGG	AATGATGATGATGATTAA	1645	1686	AATAGGTGT	1		14	6	20
NC_007954	ORI10010190	Shewanella denitrificans OS217	Bacteria, Proteobacteria, Gammaproteobacteria, Alteromonadales, Shewanellaceae, Shewanella	ACTAAATTTCAAATAGCCGTCTTAAAAAAGTATAAT	ACTAAATTT	CA	AATAGCCGT	CTTA	AAAAAGTATAAT	4545599	4545563	AATAGGTGT	4	2	4	4	7
NC_007963	ORI10010191	Chromohalobacter salexigens DSM 3043	Bacteria, Proteobacteria, Gammaproteobacteria, Oceanospirillales, Halomonadaceae, Chromohalobacter	AATAGGTGTACCTAGGGGCGAGAGAAAAGGAC	AATAGGTGT	A	CCTAGGGGC	GAGA	GAAAAGGAC	38	6	AATAGGTGT	0	4	14	3	5
NC_007969	ORI20010192	Psychrobacter cryohalolentis K5	Bacteria, Proteobacteria, Gammaproteobacteria, Pseudomonadales, Moraxellaceae, Psychrobacter	AATAGGTGTTAAAACCAACTAAGAATATTATTAA	AATAGGTGT			TAAAACC	AACTAAGAATATTATTAA	971	1005	AATAGGTGT	0		7	6	9
NC_007973	ORI20030105	Cupriavidus metallidurans CH34	Bacteria, Proteobacteria, Betaproteobacteria, Burkholderiales, Burkholderiaceae, Cupriavidus	AATAGGTGTCTTTATCGGAACCAATAG	AATAGGTGT			CTTTATCGG	AACCAATAG	3835740	3835713	AATAGGTGT	0		9	3	3
NC_007984	ORI20040064	Baumannia cicadellinicola str. Hc (Homalodisca coagulata)	Bacteria, Proteobacteria, Gammaproteobacteria, Candidatus Baumannia	AATATGTATCTGTCATTAAAAATGATGAATAGAATAAA	AATATGTAT			CTGTCATT	AAAAATGATGAATAGAATAAA	148347	148385	AATAGGTGT	2		8	7	15
NC_008009	ORI20010193	Candidatus Koribacter versatilis Ellin345	Bacteria, Acidobacteria, Candidatus Koribacter	AAAAGGTGAAAAGGCGTTCTGGATGACAATGATGACAAAAAT	AAAAGGTGA		AAAGGCGT	TCTG	GATGACAATGATGACAAAAAT	1616	1658	AAAAGGTGT	1	1	12	7	19
NC_008011	ORI20020029	Lawsonia intracellularis PHE/MN1-00	Bacteria, Proteobacteria, Deltaproteobacteria, Desulfovibrionales, Desulfovibrionaceae, Lawsonia	AACAATTTTTTTATAAAAATTGTTATAAAAAGACAAATAAAAAAAT	AACAATTTT	TTTAT	AAAAATTGT	TA	TAAAAAGACAAATAAAAAAAT	983822	983868	AAAAGTTGT	3	1	2	7	10
NC_008021	ORI20010194	Streptococcus pyogenes MGAS9429	Bacteria, Firmicutes, Bacilli, Lactobacillales, Streptococcaceae, Streptococcus	AATAGGTGATATATGTGTTCTGGATGATGATGATGAATAATAATATGAATAA	AATAGGTGA		TATATGTGT	TCTG	GATGATGATGATGAATAATAATATGAATAA	1644	1696	AATAGGTGT	1	2	13	10	25
NC_008022	ORI20010196	Streptococcus pyogenes MGAS10270	Bacteria, Firmicutes, Bacilli, Lactobacillales, Streptococcaceae, Streptococcus	AATAGGTGATATATGTGTTCTGGATGATGATGATGAATAATAATATGAATAA	AATAGGTGA		TATATGTGT	TCTG	GATGATGATGATGAATAATAATATGAATAA	1644	1696	AATAGGTGT	1	2	13	10	25
NC_008023	ORI20010198	Streptococcus pyogenes MGAS2096	Bacteria, Firmicutes, Bacilli, Lactobacillales, Streptococcaceae, Streptococcus	AATAGGTGATATATGTGTTCTGGATGATGATGATGAATAATAATATGAATAA	AATAGGTGA		TATATGTGT	TCTG	GATGATGATGATGAATAATAATATGAATAA	1644	1696	AATAGGTGT	1	2	13	10	25
NC_008024	ORI20010200	Streptococcus pyogenes MGAS10750	Bacteria, Firmicutes, Bacilli, Lactobacillales, Streptococcaceae, Streptococcus	AATAGGTGATATATGTGTTCTGGATGATGATGATGAATAATAATATGAATAA	AATAGGTGA		TATATGTGT	TCTG	GATGATGATGATGAATAATAATATGAATAA	1644	1696	AATAGGTGT	1	2	13	10	25
NC_008025	ORI20010202	Deinococcus geothermalis DSM 11300	Bacteria, Deinococcus-Thermus, Deinococci, Deinococcales, Deinococcaceae, Deinococcus	AAAAGGTGTCAAAGGTGTCCGGGATGATGATGATGATGAT	AAAAGGTGT		CAAAGGTGT	CCGG	GATGATGATGATGATGAT	1918	1958	AATAGGTGT	1	2	13	6	24
NC_008027	ORI20010203	Pseudomonas entomophila L48	Bacteria, Proteobacteria, Gammaproteobacteria, Pseudomonadales, Pseudomonadaceae, Pseudomonas	GATACGTGTTGGGACCCAAGACCAG	GATACGTGT			TGGGACC	CAAGACCAG	378	353	AATAGGTGT	2		7	3	4
NC_008044	ORI20030107	Ruegeria sp. TM1040	Bacteria, Proteobacteria, Alphaproteobacteria, Rhodobacterales, Rhodobacteraceae, Ruegeria	AACAGGTGCAACACGTCTTGGCATGACTAC	AACAGGTGC		AACACGTCT	TGG	CATGACTAC	3030692	3030722	AATAGGTGT	2	3	12	3	5
NC_008054	ORI20010204	Lactobacillus delbrueckii subsp. bulgaricus ATCC 11842	Bacteria, Firmicutes, Bacilli, Lactobacillales, Lactobacillaceae, Lactobacillus	AATAGTCGTCTCAATTGTCCGAAGAAAAATAAGGAACAG	AATAGTCGT			CTCAATTGTCCG	AAGAAAAATAAGGAACAG	183	222	AATAGGTGT	2		12	6	9
NC_008086	ORI97016819	Helicobacter pylori HPAG1	Bacteria, Proteobacteria, Epsilonproteobacteria, Campylobacterales, Helicobacteraceae, Helicobacter	AGTAAGGTAGGTAAGTGCGGGGATGATGACAATGATTAATAATAA	AGTAAGGTA		GGTAAGTGC	GGG	GATGATGACAATGATTAATAATAA	1437147	1437192	AGTAAGTGT	3	2	3	8	20
NC_008146	ORI20040066	Mycobacterium sp. MCS	Bacteria, Actinobacteria, Actinobacteridae, Actinomycetales, Corynebacterineae, Mycobacteriaceae, Mycobacterium	AGTAGGGGTTAGAGGTGTCCGGGATTATGACAACGAACAT	AGTAGGGGT		TAGAGGTGT	CCGG	GATTATGACAACGAACAT	1789	1829	AATAGGTGT	2	2	13	6	13
NC_008148	ORI20010207	Rubrobacter xylanophilus DSM 9941	Bacteria, Actinobacteria, Rubrobacteridae, Rubrobacterales, Rubrobacterineae, Rubrobacteraceae, Rubrobacter	AATAGGTGTATAGGTGTCCGGAATAATAATAATAATTAG	AATAGGTGT		ATAGGTGT	CCGG	AATAATAATAATAATTAG	1765	1804	AATAGGTGT	0	1	12	6	16
NC_008149	ORI20020030	Yersinia pestis Nepal516	Bacteria, Proteobacteria, Gammaproteobacteria, Enterobacteriales, Enterobacteriaceae, Yersinia	TATTAGTGAATAGGTGTCTCCTAGTACTAGGATTAT	TATTAGTGA		ATAGGTGT	CTCC	TAGTACTAGGATTAT	73	37	AATAGGTGT	4	0	4	5	9
NC_008150	ORI20020031	Yersinia pestis Antiqua	Bacteria, Proteobacteria, Gammaproteobacteria, Enterobacteriales, Enterobacteriaceae, Yersinia	TATTAGTGAATAGGTGTCTCCTAGTACTAGGATTAT	TATTAGTGA		ATAGGTGT	CTCC	TAGTACTAGGATTAT	73	37	AATAGGTGT	4	0	4	5	9
NC_008228	ORI30020032	Pseudoalteromonas atlantica T6c	Bacteria, Proteobacteria, Gammaproteobacteria, Alteromonadales, Pseudoalteromonadaceae, Pseudoalteromonas	AATGTGTGTCTAGGTCGCTAGTGATTATTATTAT	AATGTGTGT		CTAGGTCG	CTAGT	GATTATTATTAT	5179040	5179006	AATAGGTGT	2	4	13	4	10
NC_008229	ORI30010208	Helicobacter acinonychis str. Sheeba	Bacteria, Proteobacteria, Epsilonproteobacteria, Campylobacterales, Helicobacteraceae, Helicobacter	AGTAAGTGTAAAGTAAGTGTACAGAAAGGAAAAA	AGTAAGTGT	AA	AGTAAGTGT	ACAGA	AAGGAAAAA	1553862	1553896	AGTAAGTGT	0	0	16	3	4
NC_008245	ORI30010209	Francisella tularensis subsp. tularensis FSC198	Bacteria, Proteobacteria, Gammaproteobacteria, Thiotrichales, Francisellaceae, Francisella	AATAGGTGTAAAAATAATTCCCAAAAAAATAACAAAAAA	AATAGGTGT	AAA	AATAATTCC		CAAAAAAATAACAAAAAA	1892433	1892394	AATAGGTGT	0	4	12	6	8
NC_008253	ORI30020033	Escherichia coli 536	Bacteria, Proteobacteria, Gammaproteobacteria, Enterobacteriales, Enterobacteriaceae, Escherichia	AATAGGTGTCCCGTCACGCTAGGATTAT	AATAGGTGT			CCCGTCACGC	TAGGATTAT	4109598	4109570	AATAGGTGT	0		10	3	7
NC_008254	ORI30030112	Chelativorans sp. BNC1	Bacteria, Proteobacteria, Alphaproteobacteria, Rhizobiales, Phyllobacteriaceae, Chelativorans	TATAGGTGTATTGAGGTGTAGTACGACGAG	TATAGGTGT		ATTGAGGT	G	TAGTACGACGAG	3755196	3755166	AATAGGTGT	1	4	9	4	6
NC_008255	ORI30030113	Cytophaga hutchinsonii ATCC 33406	Bacteria, Bacteroidetes, Cytophagia, Cytophagales, Cytophagaceae, Cytophaga	AATAGATTTTATATTTTAAGATTAAATGACTATGAATAATAT	AATAGATTT			TATATTTTAAGATTA	AATGACTATGAATAATAT	4057938	4057980	AATAGGTGT	2		15	6	12
NC_008258	ORI30020034	Shigella flexneri 5 str. 8401	Bacteria, Proteobacteria, Gammaproteobacteria, Enterobacteriales, Enterobacteriaceae, Shigella	AATAGGTGTCCCGTCACGCTAGGATTAT	AATAGGTGT			CCCGTCACGC	TAGGATTAT	3858475	3858447	AATAGGTGT	0		10	3	7
NC_008260	ORI30010210	Alcanivorax borkumensis SK2	Bacteria, Proteobacteria, Gammaproteobacteria, Oceanospirillales, Alcanivoracaceae, Alcanivorax	AATAGGTTACATAATGAG	AATAGGTTA				CATAATGAG	3120129	3120111	AATAGGTGT	2		0	3	7
NC_008261	ORI30010211	Clostridium perfringens ATCC 13124	Bacteria, Firmicutes, Clostridia, Clostridiales, Clostridiaceae, Clostridium	AATAGGTGTTTAGGTGTCCATGATAATGATAATAATAAT	AATAGGTGT		TTAGGTGT	C	CATGATAATGATAATAATAAT	1952	1991	AATAGGTGT	0	2	9	7	22
NC_008262	ORI30010213	Clostridium perfringens SM101	Bacteria, Firmicutes, Clostridia, Clostridiales, Clostridiaceae, Clostridium	AATAGGTGTTTAGGTGTCCATGATAATGATAATAATAAT	AATAGGTGT		TTAGGTGT	C	CATGATAATGATAATAATAAT	1777	1816	AATAGGTGT	0	2	9	7	22
NC_008268	ORI30010215	Rhodococcus jostii RHA1	Bacteria, Actinobacteria, Actinobacteridae, Actinomycetales, Corynebacterineae, Nocardiaceae, Rhodococcus	CAGACGTGAAACAGGTGTAGACACCTATTAACAC	CAGACGTGA		AACAGGTGT	AGACACC	TATTAACAC	3872258	3872292	AATAGGTGT	4	1	7	3	4
NC_008278	ORI30010216	Frankia alni ACN14a	Bacteria, Actinobacteria, Actinobacteridae, Actinomycetales, Frankineae, Frankiaceae, Frankia	AACAGGTGTGGGGGATCATGAA	AACAGGTGT			GGGG	GATCATGAA	2752	2730	AATAGGTGT	1		4	3	8
NC_008309	ORI30030114	Haemophilus somnus 129PT	Bacteria, Proteobacteria, Gammaproteobacteria, Pasteurellales, Pasteurellaceae, Histophilus	AATAATTGTTTTTTTTTCTAGGATTATTAT	AATAATTGT			TTTTTTTTC	TAGGATTATTAT	1930659	1930629	AATAGGTGT	2		9	4	9
NC_008312	ORI30030115	Trichodesmium erythraeum IMS101	Bacteria, Cyanobacteria, Oscillatoriophycideae, Oscillatoriales, Trichodesmium	AAAAGGTGTCTATAATTGGACTCTAAAATAATGAGTAT	AAAAGGTGT	CTAT	AATTGGACT	C	TAAAATAATGAGTAT	4308	4346	AAAAGGTGT	0	4	14	5	11
NC_008313	ORI30010217	Ralstonia eutropha H16	Bacteria, Proteobacteria, Betaproteobacteria, Burkholderiales, Burkholderiaceae, Cupriavidus	TAAACGTGTTCAATAGGTGTCTGAATAGGAA	TAAACGTGT	TC	AATAGGTGT	CT	GAATAGGAA	369	400	AATAGGTGT	3	0	2	3	5
NC_008319	ORI30030116	Synechococcus sp. CC9311	Bacteria, Cyanobacteria, Oscillatoriophycideae, Chroococcales, Synechococcus	CAAAGGGGACAAAGGTGTTCTGGATGATGCCGACAAAAGCATCAAGAAAAT	CAAAGGGGA		CAAAGGTGT	TCTGGATGATGCCGA	CAAAAGCATCAAGAAAAT	6	57	AAAAGGTGT	3	1	15	6	10
NC_008321	ORI30010218	Shewanella sp. MR-4	Bacteria, Proteobacteria, Gammaproteobacteria, Alteromonadales, Shewanellaceae, Shewanella	AATAGGGGTTGATCTAGTAAGAT	AATAGGGGT			TGATC	TAGTAAGAT	1	4706265	AATAGGTGT	1		5	3	6
NC_008322	ORI30010219	Shewanella sp. MR-7	Bacteria, Proteobacteria, Gammaproteobacteria, Alteromonadales, Shewanellaceae, Shewanella	AATAGGGGTTGTTCTAGTAAGAT	AATAGGGGT			TGTTC	TAGTAAGAT	3	4792590	AATAGGTGT	1		5	3	6
NC_008340	ORI30010220	Alkalilimnicola ehrlichii MLHE-1	Bacteria, Proteobacteria, Gammaproteobacteria, Chromatiales, Ectothiorhodospiraceae, Alkalilimnicola	AATAGATGTATAACTAATAA	AATAGATGT			AT	AACTAATAA	1621	1641	AATAGGTGT	1		2	3	3
NC_008344	ORI30040069	Nitrosomonas eutropha C91	Bacteria, Proteobacteria, Betaproteobacteria, Nitrosomonadales, Nitrosomonadaceae, Nitrosomonas	AATAGGAATAAAAAAAGTGACGAATTAATAATAATAA	AATAGGAAT	AA	AAAAAGTGA	CG	AATTAATAATAATAA	1567	1604	AATAGGTGT	2	3	13	5	7
NC_008345	ORI30010221	Shewanella frigidimarina NCIMB 400	Bacteria, Proteobacteria, Gammaproteobacteria, Alteromonadales, Shewanellaceae, Shewanella	GACATGTGTCTGAATAGGTGTAGAAGACCACGAA	GACATGTGT	CTG	AATAGGTGT	A	GAAGACCACGAA	4845029	4844995	AATAGGTGT	3	0	1	4	7
NC_008346	ORI30040070	Syntrophomonas wolfei subsp. wolfei str. Goettingen G311	Bacteria, Firmicutes, Clostridia, Clostridiales, Syntrophomonadaceae, Syntrophomonas	AAAAGGTGTTGAACACATAAAGAA	AAAAGGTGT			TGAACA	CATAAAGAA	25	49	AATAGGTGT	1		6	3	5
NC_008358	ORI10030118	Hyphomonas neptunium ATCC 15444	Bacteria, Proteobacteria, Alphaproteobacteria, Rhodobacterales, Hyphomonadaceae, Hyphomonas	AATAGGAGCTTAGGGAGCCCCAATATTAGTAT	AATAGGAGC			TTAGGGAGCCC	CAATATTAGTAT	3705013	3704981	AATAGGTGT	2		11	4	6
NC_008369	ORI30010222	Francisella tularensis subsp. holarctica OSU18	Bacteria, Proteobacteria, Gammaproteobacteria, Thiotrichales, Francisellaceae, Francisella	AATAGGTGTAAAAATAATTCCCAAAAAAATAACAAAAAA	AATAGGTGT	AAA	AATAATTCC		CAAAAAAATAACAAAAAA	1895499	1895460	AATAGGTGT	0	4	12	6	8
NC_008390	ORI40020035	Burkholderia ambifaria AMMD	Bacteria, Proteobacteria, Betaproteobacteria, Burkholderiales, Burkholderiaceae, Burkholderia, Burkholderia cepacia complex	AATAGGTGACACTCCGGCGCACGAACAA	AATAGGTGA			CACTCCGGCG	CACGAACAA	21672	21644	AATAGGTGT	1		10	3	4
NC_008497	ORI40010224	Lactobacillus brevis ATCC 367	Bacteria, Firmicutes, Bacilli, Lactobacillales, Lactobacillaceae, Lactobacillus	AATAGGTGTGGGCAACTGACTGGATGAGCAT	AATAGGTGT			GGGCAACTGACTG	GATGAGCAT	1579	1548	AATAGGTGT	0		13	3	8
NC_008508	ORI40010226	Leptospira borgpetersenii serovar Hardjo-bovis str. L550	Bacteria, Spirochaetes, Spirochaetales, Leptospiraceae, Leptospira	AATACATGTATAGATGTCCATGATGAAGAT	AATACATGT		ATAGATGT	C	CATGATGAAGAT	6597	6627	AATAAATGT	1	2	9	4	12
NC_008510	ORI40010227	Leptospira borgpetersenii serovar Hardjo-bovis str. JB197	Bacteria, Spirochaetes, Spirochaetales, Leptospiraceae, Leptospira	AATACATGTATAGATGTCCATGATGAAGAT	AATACATGT		ATAGATGT	C	CATGATGAAGAT	6597	6627	AATAAATGT	1	2	9	4	12
NC_008512	ORI40030122	Candidatus Carsonella ruddii PV	Bacteria, Proteobacteria, Gammaproteobacteria, Oceanospirillales, Halomonadaceae, Zymobacter group, Candidatus Carsonella	ATTAACACTTAATTTGTTATTTAAATTAAAATTAT	ATTAACACT	TA	ATTTGTTAT	TTA	AATTAAAATTAT	148506	148471	A[AT][AT][AT]GGTGT	4.5	2.5	3	4	9
NC_008525	ORI40010228	Pediococcus pentosaceus ATCC 25745	Bacteria, Firmicutes, Bacilli, Lactobacillales, Lactobacillaceae, Pediococcus	AATATTTGTCTTTGAACACCTATTGATAATAAAAAT	AATATTTGT	CTTTG	AACACCTAT	T	GATAATAAAAAT	1832278	1832242	AATAGGTGT	2	4	15	4	11
NC_008526	ORI40010229	Lactobacillus casei ATCC 334 (Lactobacillus paracasei ATCC 334)	Bacteria, Firmicutes, Bacilli, Lactobacillales, Lactobacillaceae, Lactobacillus	AAAAGGTGTCAAACTTGTGCGGGATAATGATAATGAA	AAAAGGTGT		CAAACTTGT	GCGG	GATAATGATAATGAA	1521	1558	AATAGGTGT	1	4	13	5	16
NC_008527	ORI40010231	Lactococcus lactis subsp. cremoris SK11	Bacteria, Firmicutes, Bacilli, Lactobacillales, Streptococcaceae, Lactococcus	AATATGTCTAATAGGTGTCCTGGATGATGATAATGATAAT	AATATGTCT		AATAGGTGT	CCTG	GATGATGATAATGATAAT	1594	1634	AATAGGTGT	2	0	4	6	22
NC_008528	ORI97017017	Oenococcus oeni PSU-1	Bacteria, Firmicutes, Bacilli, Lactobacillales, Leuconostocaceae, Oenococcus	AATAGGTGTTGAAGGTGTCCGGAATAATAATAATGAT	AATAGGTGT		TGAAGGTGT	CCGG	AATAATAATAATGAT	1465	1502	AATAGGTGT	0	3	13	5	16
NC_008529	ORI40010234	Lactobacillus delbrueckii subsp. bulgaricus ATCC BAA-365	Bacteria, Firmicutes, Bacilli, Lactobacillales, Lactobacillaceae, Lactobacillus	AATAGTCGTCTCAATTGTCCGAAGAAAAATAAAGAACAG	AATAGTCGT			CTCAATTGTCCG	AAGAAAAATAAAGAACAG	1856915	3	AATAGGTGT	2		12	6	9
NC_008530	ORI40010235	Lactobacillus gasseri ATCC 33323	Bacteria, Firmicutes, Bacilli, Lactobacillales, Lactobacillaceae, Lactobacillus	AAAAGGTGTTTGAACACTTAAACAATCAATAAAAACAA	AAAAGGTGT			TTGAACACTTA	AACAATCAATAAAAACAA	14	52	AATAGGTGT	1		11	6	8
NC_008531	ORI40010236	Leuconostoc mesenteroides subsp. mesenteroides ATCC 8293	Bacteria, Firmicutes, Bacilli, Lactobacillales, Leuconostocaceae, Leuconostoc	ATTGGGTGTGTAAACAAGCAGAATTAT	ATTGGGTGT			GTA	AACAAGCAGAATTAT	2038272	2038299	AATAGGTGT	2		3	5	8
NC_008532	ORI40010237	Streptococcus thermophilus LMD-9	Bacteria, Firmicutes, Bacilli, Lactobacillales, Streptococcaceae, Streptococcus	AATACGTGTTATAGGTGTTCTGGATGATGATGATGAT	AATACGTGT		TATAGGTGT	TCTG	GATGATGATGATGAT	1554	1591	AATAGGTGT	1	1	13	5	20
NC_008533	ORI40010239	Streptococcus pneumoniae D39	Bacteria, Firmicutes, Bacilli, Lactobacillales, Streptococcaceae, Streptococcus	AAAAGGTGTCTAAAGTGTCTGAGATAATAATGATAAT	AAAAGGTGT		CTAAAGTGT	CTGA	GATAATAATGATAAT	1449	1486	AATAGGTGT	1	4	13	5	17
NC_008541	ORI50010242	Arthrobacter sp. FB24	Bacteria, Actinobacteria, Actinobacteridae, Actinomycetales, Micrococcineae, Micrococcaceae, Arthrobacter	CAAAGGTGTCGTCAATAATTGTGATGATTAG	CAAAGGTGT	CGTC	AATAATTGT		GATGATTAG	1662	1693	AATAGGTGT	2	2	13	3	9
NC_008554	ORI50030126	Syntrophobacter fumaroxidans MPOB	Bacteria, Proteobacteria, Deltaproteobacteria, Syntrophobacterales, Syntrophobacteraceae, Syntrophobacter	AACAACTGTACGGCTCAGAAAACATGATAAC	AACAACTGT			ACGGCTCAGA	AAACATGATAAC	3503388	3503419	AATAAGTGT	2		10	4	8
NC_008555	ORI50010244	Listeria welshimeri serovar 6b str. SLCC5334	Bacteria, Firmicutes, Bacilli, Bacillales, Listeriaceae, Listeria	AATAGGTGTTTAGGTGTCGCGGATAATGATAATGAT	AATAGGTGT		TTAGGTGT	CGCG	GATAATGATAATGAT	1765	1801	AATAGGTGT	0	2	12	5	18
NC_008563	ORI50020036	Escherichia coli APEC O1	Bacteria, Proteobacteria, Gammaproteobacteria, Enterobacteriales, Enterobacteriaceae, Escherichia	AATAGGTGTCCCGTCACGCTAGGATTAT	AATAGGTGT			CCCGTCACGC	TAGGATTAT	4219474	4219446	AATAGGTGT	0		10	3	7
NC_008570	ORI50020037	Aeromonas hydrophila subsp. hydrophila ATCC 7966	Bacteria, Proteobacteria, Gammaproteobacteria, Aeromonadales, Aeromonadaceae, Aeromonas	AATAGTTGTCTTCACCGCCTAGGATTAT	AATAGTTGT			CTTCACCGCC	TAGGATTAT	4729311	4729283	AATAGGTGT	1		10	3	7
NC_008576	ORI50040081	Magnetococcus marinus MC-1	Bacteria, Proteobacteria, Alphaproteobacteria, Magnetococcales, Magnetococcaceae, Magnetococcus	AATAAGGTCAATAGGTGTCGTGGAAAAAGATTAA	AATAAGGTC		AATAGGTGT	CGTG	GAAAAAGATTAA	26883	26917	AATAGGTGT	4	0	4	4	8
NC_008577	ORI50010246	Shewanella sp. ANA-3	Bacteria, Proteobacteria, Gammaproteobacteria, Alteromonadales, Shewanellaceae, Shewanella	AATAGGGGTTGTTCTAGTAAGAT	AATAGGGGT			TGTTC	TAGTAAGAT	9572	9549	AATAGGTGT	1		5	3	6
NC_008593	ORI60010247	Clostridium novyi NT	Bacteria, Firmicutes, Clostridia, Clostridiales, Clostridiaceae, Clostridium	AATAGGTGTATAGTTGTCAGGGATAATGATAATGATGAT	AATAGGTGT		ATAGTTGT	CAGG	GATAATGATAATGATGAT	2545995	2545956	AATAGGTGT	0	2	12	6	22
NC_008595	ORI60040082	Mycobacterium avium 104	Bacteria, Actinobacteria, Actinobacteridae, Actinomycetales, Corynebacterineae, Mycobacteriaceae, Mycobacterium, Mycobacterium avium complex (MAC)	GACAGGGGTTTTACGTGTCCGGAATAATGACAATGAC	GACAGGGGT		TTTACGTGT	CCGG	AATAATGACAATGAC	1802	1839	AA[CG]AGGTGT	2.5	4.5	13	5	13
NC_008596	ORI60040085	Mycobacterium smegmatis str. MC2 155	Bacteria, Actinobacteria, Actinobacteridae, Actinomycetales, Corynebacterineae, Mycobacteriaceae, Mycobacterium	AGTAGGGGTCTAAGGTGTCGTGGATAATGACAATGAG	AGTAGGGGT		CTAAGGTGT	CGTG	GATAATGACAATGAG	214	251	AATAGGTGT	2	3	13	5	14
NC_008599	ORI60040086	Campylobacter fetus subsp. fetus 82-40	Bacteria, Proteobacteria, Epsilonproteobacteria, Campylobacterales, Campylobacteraceae, Campylobacter	TAAAATTGGAATAAATTTATATACCATTAAATACTATAATAAA	TAAAATTGG		AATAAATTT	ATATACCATT	AAATACTATAATAAA	1773546	1773503	AATAAGTGT	4	2	10	5	8
NC_008600	ORI60010249	Bacillus thuringiensis str. Al Hakam	Bacteria, Firmicutes, Bacilli, Bacillales, Bacillaceae, Bacillus, Bacillus cereus group	AATAGGTGTATAGGTGTTCGGGATAATGATAATGATGATAAAAAATAGAAATAA	AATAGGTGT		ATAGGTGT	TCGG	GATAATGATAATGATGATAAAAAATAGAAATAA	1834	1888	AATAGGTGT	0	1	12	11	27
NC_008601	ORI60010251	Francisella tularensis subsp. novicida U112	Bacteria, Proteobacteria, Gammaproteobacteria, Thiotrichales, Francisellaceae, Francisella	AATAGGTGTAAAAATAATTCCCCAAAAAATAACAAAAAAAT	AATAGGTGT	AAA	AATAATTCC	CC	AAAAAATAACAAAAAAAT	1909948	1909907	AATAGGTGT	0	4	14	6	8
NC_008609	ORI60010252	Pelobacter propionicus DSM 2379	Bacteria, Proteobacteria, Deltaproteobacteria, Desulfuromonadales, Pelobacteraceae, Pelobacter	AGTTGTTCTAAAAGTTGTAGACAACTATTGAAAAAAGAAAAT	AGTTGTTCT		AAAAGTTGT	AGACAACTATTG	AAAAAAGAAAAT	4007881	4007839	AATAGGTGT	4	2	12	4	7
NC_008610	ORI60010253	Candidatus Ruthia magnifica str. Cm (Calyptogena magnifica)	Bacteria, Proteobacteria, Gammaproteobacteria, sulfur-oxidizing symbionts	AATAGTTGTATTTTATTGATGTGATTATTATTATTAT	AATAGTTGT	ATTT	TATTGATGT		GATTATTATTATTAT	1484	1521	AATAGGTGT	1	3	13	5	12
NC_008618	ORI60010255	Bifidobacterium adolescentis ATCC 15703	Bacteria, Actinobacteria, Actinobacteridae, Bifidobacteriales, Bifidobacteriaceae, Bifidobacterium	AATAGGTGTGATAGGTGTCCCGAATAATAAT	AATAGGTGT		GATAGGTGT	CCCG	AATAATAAT	1844	1875	AATAGGTGT	0	1	13	3	9
NC_008639	ORI60010257	Chlorobium phaeobacteroides DSM 266	Bacteria, Chlorobi, Chlorobia, Chlorobiales, Chlorobiaceae, Chlorobium/Pelodictyon group, Chlorobium	AAAAGTTGTAACATATTCATATATAATATTACTAT	AAAAGTTGT			AACATATTCATATA	TAATATTACTAT	3133755	3133720	AATAGGTGT	2		14	4	6
NC_008686	ORI60030127	Paracoccus denitrificans PD1222	Bacteria, Proteobacteria, Alphaproteobacteria, Rhodobacterales, Rhodobacteraceae, Paracoccus	AAAAGGTGTCGAACACCCGACAAAGAC	AAAAGGTGT			CGAACACCC	GACAAAGAC	2852223	2852196	AATAGGTGT	1		9	3	5
NC_008700	ORI70020038	Shewanella amazonensis SB2B	Bacteria, Proteobacteria, Gammaproteobacteria, Alteromonadales, Shewanellaceae, Shewanella	AAAATGGGAATGGGTGTCTATTCACGCTAGGATTAT	AAAATGGGA		ATGGGTGT	CTATTCACGC	TAGGATTAT	4305962	4305926	AATAGGTGT	4	1	10	3	7
NC_008702	ORI70020039	Azoarcus sp. BH72	Bacteria, Proteobacteria, Betaproteobacteria, Rhodocyclales, Rhodocyclaceae, Azoarcus	AATCGCGGCGATACGTGTCGACAAAGAG	AATCGCGGC		GATACGTGT	C	GACAAAGAG	4360496	4360468	AATAGGTGT	4	2	1	3	5
NC_008705	ORI70040088	Mycobacterium sp. KMS	Bacteria, Actinobacteria, Actinobacteridae, Actinomycetales, Corynebacterineae, Mycobacteriaceae, Mycobacterium	AGTAGGGGTTAGAGGTGTCCGGGATTATGACAACGAACAT	AGTAGGGGT		TAGAGGTGT	CCGG	GATTATGACAACGAACAT	7704	7744	AATAGGTGT	2	2	13	6	13
NC_008709	ORI70020040	Psychromonas ingrahamii 37	Bacteria, Proteobacteria, Gammaproteobacteria, Alteromonadales, Psychromonadaceae, Psychromonas	AATAGGTGTCTACCAACACACATACAACGAATAT	AATAGGTGT			CTACCAACACACA	TACAACGAATAT	4558613	4558579	AATAGGTGT	0		13	4	6
NC_008711	ORI70010260	Arthrobacter aurescens TC1	Bacteria, Actinobacteria, Actinobacteridae, Actinomycetales, Micrococcineae, Micrococcaceae, Arthrobacter	AATAGGTGTACGTGGACAATTAT	AATAGGTGT			ACGTG	GACAATTAT	1472	1449	AATAGGTGT	0		5	3	7
NC_008726	ORI70040089	Mycobacterium vanbaalenii PYR-1	Bacteria, Actinobacteria, Actinobacteridae, Actinomycetales, Corynebacterineae, Mycobacteriaceae, Mycobacterium	AATAGGGGTTAGACGTGTCGTGGATGATGACTATGAACAT	AATAGGGGT		TAGACGTGT	CGTG	GATGATGACTATGAACAT	2028	2068	AATAGGTGT	1	3	13	6	16
NC_008740	ORI70010262	Marinobacter aquaeolei VT8	Bacteria, Proteobacteria, Gammaproteobacteria, Alteromonadales, Alteromonadaceae, Marinobacter	CAAACGTGTTCGAAGACACTTATTGAAAAAAAG	CAAACGTGT			TCGAAGACACTTATT	GAAAAAAAG	231	264	AAAAGGTGT	2		15	3	4
NC_008750	ORI70010263	Shewanella sp. W3-18-1	Bacteria, Proteobacteria, Gammaproteobacteria, Alteromonadales, Shewanellaceae, Shewanella	AATAGGGGTCGTTCTAGTAAGAT	AATAGGGGT			CGTTC	TAGTAAGAT	72	49	AATAGGTGT	1		5	3	6
NC_008752	ORI70020041	Acidovorax citrulli AAC00-1	Bacteria, Proteobacteria, Betaproteobacteria, Burkholderiales, Comamonadaceae, Acidovorax	AACAGGTGTGGCTCCCGCGGGGGAATGATGATAAGGAT	AACAGGTGT			GGCTCCCGCGGGGG	AATGATGATAAGGAT	28289	28251	AATAGGTGT	1		14	5	16
NC_008767	ORI70030129	Neisseria meningitidis FAM18	Bacteria, Proteobacteria, Betaproteobacteria, Neisseriales, Neisseriaceae, Neisseria	ACAAGGTAACTATGTGTTTTGACGAATGGGGGTATTAAAACTAT	ACAAGGTAA		CTATGTGT	TTTGACGAATGGGGG	TATTAAAACTAT	2167180	2167224	AATAGGTGT	4	2	15	4	6
NC_008781	ORI70010265	Polaromonas naphthalenivorans CJ2	Bacteria, Proteobacteria, Betaproteobacteria, Burkholderiales, Comamonadaceae, Polaromonas	AACAGGTGTTTTTTCGGTAGGGAGATGATGATGATGATTAA	AACAGGTGT			TTTTTCGGTAGGGA	GATGATGATGATGATTAA	4404444	4404485	AATAGGTGT	1		14	6	21
NC_008782	ORI70020042	Acidovorax sp. JS42	Bacteria, Proteobacteria, Betaproteobacteria, Burkholderiales, Comamonadaceae, Acidovorax	AACAGGTGTTTTACCGCGCCCGAGATGATGAT	AACAGGTGT			TTTACCGCGCCCGA	GATGATGAT	6406	6374	AATAGGTGT	1		14	3	12
NC_008783	ORI70030130	Bartonella bacilliformis KC583	Bacteria, Proteobacteria, Alphaproteobacteria, Rhizobiales, Bartonellaceae, Bartonella	AATAGGGTTTTCTCACAGGTAAGAGATTAAAAA	AATAGGGTT	TTCT	CACAGGTAA	GA	GATTAAAAA	9306	9339	AATAGGTGT	2	4	15	3	6
NC_008787	ORI70010266	Campylobacter jejuni subsp. jejuni 81-176	Bacteria, Proteobacteria, Epsilonproteobacteria, Campylobacterales, Campylobacteraceae, Campylobacter	TTAAAGTGTTAAAGTTGTTCGAATAATAAT	TTAAAGTGT		TAAAGTTGT	TCG	AATAATAAT	1416	1446	AAAAAGTGT	2	3	12	3	9
NC_008800	ORI80020043	Yersinia enterocolitica subsp. enterocolitica 8081	Bacteria, Proteobacteria, Gammaproteobacteria, Enterobacteriales, Enterobacteriaceae, Yersinia	TATTAGTGAATAGGTGTCTTCCAGTACTAGGATTAT	TATTAGTGA		ATAGGTGT	CTTC	CAGTACTAGGATTAT	73	37	AATAGGTGT	4	0	4	5	9
NC_008816	ORI80030133	Prochlorococcus marinus str. AS9601	Bacteria, Cyanobacteria, Prochlorales, Prochlorococcaceae, Prochlorococcus	TTAAGGTGTCAAAGGTGTTCTTGATGATGATGAT	TTAAGGTGT		CAAAGGTGT	TCTT	GATGATGATGAT	25	59	AAAAGGTGT	2	1	4	4	16
NC_008817	ORI80030134	Prochlorococcus marinus str. MIT 9515	Bacteria, Cyanobacteria, Prochlorales, Prochlorococcaceae, Prochlorococcus	AATAGGTGTCAAAGGTGTATGTGATGATTATGAT	AATAGGTGT		CAAAGGTGT	ATGT	GATGATTATGAT	24	58	AATAGGTGT	0	2	13	4	14
NC_008819	ORI80030135	Prochlorococcus marinus str. NATL1A	Bacteria, Cyanobacteria, Prochlorales, Prochlorococcaceae, Prochlorococcus	ACTGGGTGTCTTTGGTGTCCTTGATGATGATGATTAA	ACTGGGTGT		CTTTGGTGT	CCTT	GATGATGATGATTAA	27	64	AATAGGTGT	2	3	13	5	17
NC_008820	ORI80030136	Prochlorococcus marinus str. MIT 9303	Bacteria, Cyanobacteria, Prochlorales, Prochlorococcaceae, Prochlorococcus	AAAAGGTGCTAAAGGAGTTCGTGATGATGAT	AAAAGGTGC		TAAAGGAGT	TCGT	GATGATGAT	30	61	AAAAGGTGT	1	2	13	3	12
NC_008825	ORI80040096	Methylibium petroleiphilum PM1	Bacteria, Proteobacteria, Betaproteobacteria, Burkholderiales, Methylibium	AATAGGTGTCAGCAAAAC	AATAGGTGT				CAGCAAAAC	120	102	AATAGGTGT	0		0	3	3
NC_009004	ORI80010268	Lactococcus lactis subsp. cremoris MG1363	Bacteria, Firmicutes, Bacilli, Lactobacillales, Streptococcaceae, Lactococcus	AATATGTCTAATAGGTGTCCTGGATGATGATAATGATAAT	AATATGTCT		AATAGGTGT	CCTG	GATGATGATAATGATAAT	1451	1491	AATAGGTGT	2	0	4	6	22
NC_009009	ORI80010270	Streptococcus sanguinis SK36	Bacteria, Firmicutes, Bacilli, Lactobacillales, Streptococcaceae, Streptococcus	AAAAGGTGTATTAAGTGTGTTTGATGATAATGATAATTAGAAT	AAAAGGTGT		ATTAAGTGT	GTTT	GATGATAATGATAATTAGAAT	1653	1696	AATAGGTGT	1	2	13	7	22
NC_009012	ORI80010272	Ruminiclostridium thermocellum ATCC 27405 (Clostridium thermocellum ATCC 27405)	Bacteria, Firmicutes, Clostridia, Clostridiales, Ruminococcaceae, Ruminiclostridium	ATTGAGTGTTAAATAGTTGTCTTTAACAATTAT	ATTGAGTGT	TA	AATAGTTGT	CTTT	AACAATTAT	2833914	2833947	AATAGGTGT	3	1	4	3	6
NC_009052	ORI80010273	Shewanella baltica OS155	Bacteria, Proteobacteria, Gammaproteobacteria, Alteromonadales, Shewanellaceae, Shewanella	AATAAGACGTGATAGGCGTTTAGGACGAA	AATAAGACG	T	GATAGGCGT	T	TAGGACGAA	5127275	5127246	AATAGGTGT	4	2	1	3	5
NC_009053	ORI80030140	Actinobacillus pleuropneumoniae serovar 5b str. L20	Bacteria, Proteobacteria, Gammaproteobacteria, Pasteurellales, Pasteurellaceae, Actinobacillus	AATAGGAGTATTTTCCTAGAGAGATTATTAT	AATAGGAGT			ATTTTCCTAGAGA	GATTATTAT	1883456	1883425	AATAGGTGT	1		13	3	8
NC_009074	ORI80030141	Burkholderia pseudomallei 668	Bacteria, Proteobacteria, Betaproteobacteria, Burkholderiales, Burkholderiaceae, Burkholderia, pseudomallei group	AATAGGTGTCTTTTTGCCCACAAAACAAT	AATAGGTGT			CTTTTTGCCCA	CAAAACAAT	2812	2783	AATAGGTGT	0		11	3	5
NC_009076	ORI80030143	Burkholderia pseudomallei 1106a	Bacteria, Proteobacteria, Betaproteobacteria, Burkholderiales, Burkholderiaceae, Burkholderia, pseudomallei group	AATAGGTGTCTTTTTGCCCACAGAACAAT	AATAGGTGT			CTTTTTGCCCA	CAGAACAAT	2812	2783	AATAGGTGT	0		11	3	5
NC_009077	ORI80040098	Mycobacterium sp. JLS	Bacteria, Actinobacteria, Actinobacteridae, Actinomycetales, Corynebacterineae, Mycobacteriaceae, Mycobacterium	AGTAGGGGTTAGAGGTGTCCGGGATTATGACAACGAACAT	AGTAGGGGT		TAGAGGTGT	CCGG	GATTATGACAACGAACAT	2023	2063	AATAGGTGT	2	2	13	6	13
NC_009089	ORI80010274	Peptoclostridium difficile 630 (Clostridium difficile 630)	Bacteria, Firmicutes, Clostridia, Clostridiales, Peptostreptococcaceae, Peptoclostridium	CATAGGTGTTCGACACTTATTAAAGATTAT	CATAGGTGT			TCGACACTTATT	AAAGATTAT	4289999	4289969	AATAGGTGT	1		12	3	7
NC_009091	ORI80030147	Prochlorococcus marinus str. MIT 9301	Bacteria, Cyanobacteria, Prochlorales, Prochlorococcaceae, Prochlorococcus	TTAAGGTGTCAAGGGTGTTCTTGATGATGATGATTAAAAAAATAAA	TTAAGGTGT		CAAGGGTGT	TCTT	GATGATGATGATTAAAAAAATAAA	26	72	AAAAGGTGT	2	2	13	8	22
NC_009092	ORI80010275	Shewanella loihica PV-4	Bacteria, Proteobacteria, Gammaproteobacteria, Alteromonadales, Shewanellaceae, Shewanella	AATAGGGGTCATTCTAGTAGAAATAAATAT	AATAGGGGT			CATTCTAGTAGA	AATAAATAT	33	3	AATAGGTGT	1		12	3	6
NC_009138	ORI90010276	Herminiimonas arsenicoxydans	Bacteria, Proteobacteria, Betaproteobacteria, Burkholderiales, Oxalobacteraceae, Herminiimonas	AATAGGTGTCCTGCTATCCGTCGCTCAAAAGTAG	AATAGGTGT			CCTGCTATCCGTCGCT	CAAAAGTAG	1695	1661	AATAGGTGT	0		16	3	3
NC_009142	ORI90010277	Saccharopolyspora erythraea NRRL 2338	Bacteria, Actinobacteria, Actinobacteridae, Actinomycetales, Pseudonocardineae, Pseudonocardiaceae, Saccharopolyspora	GACAGGGGTGTTGGGTGTCGGGGATAATGATGAC	GACAGGGGT		GTTGGGTGT	CGGG	GATAATGATGAC	2699	2733	GGTAGGTGT	3	2	4	4	13
NC_009253	ORI90010278	Desulfotomaculum reducens MI-1	Bacteria, Firmicutes, Clostridia, Clostridiales, Peptococcaceae, Desulfotomaculum	TATATGTGTTTAATTGTTGGGAATAATGATGATGAT	TATATGTGT	TT	AATTGTTGG	G	AATAATGATGATGAT	1839	1875	AATAGGTGT	2	3	12	5	18
NC_009257	ORI90010280	Francisella tularensis subsp. tularensis WY96-3418	Bacteria, Proteobacteria, Gammaproteobacteria, Thiotrichales, Francisellaceae, Francisella	AATAGGTGTAAAAATAATTCCCAAAAAAATAACAAAAAA	AATAGGTGT	AAA	AATAATTCC		CAAAAAAATAACAAAAAA	1898294	1898255	AATAGGTGT	0	4	12	6	8
NC_009328	ORI90010282	Geobacillus thermodenitrificans NG80-2	Bacteria, Firmicutes, Bacilli, Bacillales, Bacillaceae, Geobacillus	AATAGGTGTGCTAATAAGTATCAC	AATAGGTGT			GCT	AATAAGTATCAC	31	7	AATAGGTGT	0		3	4	7
NC_009332	ORI90010283	Streptococcus pyogenes str. Manfredo	Bacteria, Firmicutes, Bacilli, Lactobacillales, Streptococcaceae, Streptococcus	AATAGGTGATATATGTGTTCTGGATGATGATGATGAATAATAATATGAATAA	AATAGGTGA		TATATGTGT	TCTG	GATGATGATGATGAATAATAATATGAATAA	1644	1696	AATAGGTGT	1	2	13	10	25
NC_009337	ORI90010285	Chlorobium phaeovibrioides DSM 265 (Prosthecochloris vibrioformis DSM 265)	Bacteria, Chlorobi, Chlorobia, Chlorobiales, Chlorobiaceae, Chlorobium/Pelodictyon group, Chlorobium	AAAAGTTGTGTACACCTATTGAAAAGTAT	AAAAGTTGT			GTACACCTATT	GAAAAGTAT	1966638	1966667	AATAGGTGT	2		11	3	5
NC_009338	ORI97017019	Mycobacterium gilvum PYR-GCK	Bacteria, Actinobacteria, Actinobacteridae, Actinomycetales, Corynebacterineae, Mycobacteriaceae, Mycobacterium	AGTAGGGGTTAGACGTGTTGGGGATGATGACTATGAACAA	AGTAGGGGT		TAGACGTGT	TGGG	GATGATGACTATGAACAA	858160	858120	AATAGGTGT	2	3	13	6	15
NC_009342	ORI90010286	Corynebacterium glutamicum R	Bacteria, Actinobacteria, Actinobacteridae, Actinomycetales, Corynebacterineae, Corynebacteriaceae, Corynebacterium	AATAGGTGCACCCGCAAGAGCTACAAAGAT	AATAGGTGC			ACCCGCAAGAGC	TACAAAGAT	3314076	3314046	AATAGGTGT	1		12	3	6
NC_009348	ORI90010287	Aeromonas salmonicida subsp. salmonicida A449	Bacteria, Proteobacteria, Gammaproteobacteria, Aeromonadales, Aeromonadaceae, Aeromonas	AATAGTTGTCTTTTCCGCCTAGGATTAT	AATAGTTGT			CTTTTCCGCC	TAGGATTAT	4666532	4666504	AATAGGTGT	1		10	3	7
NC_009379	ORI90010289	Polynucleobacter necessarius subsp. asymbioticus QLW-P1DMWA-1	Bacteria, Proteobacteria, Betaproteobacteria, Burkholderiales, Burkholderiaceae, Polynucleobacter	AAAAACTGAATAGGTGCCTTTTCGCTTGGGAATAATGATAATGATGAA	AAAAACTGA		ATAGGTGC	CTTTTCGCTTGGG	AATAATGATAATGATGAA	1651	1699	AATAGGTGT	4	1	13	6	19
NC_009381	ORI90020045	Yersinia pestis Pestoides F	Bacteria, Proteobacteria, Gammaproteobacteria, Enterobacteriales, Enterobacteriaceae, Yersinia	TATTAGTGAATAGGTGTCTCCTAGTACTAGGATTAT	TATTAGTGA		ATAGGTGT	CTCC	TAGTACTAGGATTAT	4483308	4483344	AATAGGTGT	4	0	4	5	9
NC_009434	ORI90010291	Pseudomonas stutzeri A1501	Bacteria, Proteobacteria, Gammaproteobacteria, Pseudomonadales, Pseudomonadaceae, Pseudomonas	AATAGTTGTTCGAACGGCTCGTCGAAAAGTAACACGAC	AATAGTTGT			TCGAACGGCTCGTC	GAAAAGTAACACGAC	320	358	AATAGGTGT	1		14	5	7
NC_009436	ORI90020046	Enterobacter sp. 638	Bacteria, Proteobacteria, Gammaproteobacteria, Enterobacteriales, Enterobacteriaceae, Enterobacter	AATAGGTGTCTTTGCACGCTAGGATTAT	AATAGGTGT			CTTTGCACGC	TAGGATTAT	4487245	4487273	AATAGGTGT	0		10	3	7
NC_009437	ORI90010292	Caldicellulosiruptor saccharolyticus DSM 8903	Bacteria, Firmicutes, Clostridia, Thermoanaerobacterales, Thermoanaerobacterales Family III. Incertae Sedis, Caldicellulosiruptor	AAAAATTGAATAGGTGTCCATAATAATCATGATGATGACCAT	AAAAATTGA		ATAGGTGT	C	CATAATAATCATGATGATGACCAT	2130	2172	AATAGGTGT	4	0	1	8	22
NC_009438	ORI90010294	Shewanella putrefaciens CN-32	Bacteria, Proteobacteria, Gammaproteobacteria, Alteromonadales, Shewanellaceae, Shewanella	AATAGGGGTCGTTCTAGTAAGAT	AATAGGGGT			CGTTC	TAGTAAGAT	69	46	AATAGGTGT	1		5	3	6
NC_009439	ORI90010295	Pseudomonas mendocina ymp	Bacteria, Proteobacteria, Gammaproteobacteria, Pseudomonadales, Pseudomonadaceae, Pseudomonas	AACAGGTGTCTAGCAGAGCCGCGGTTATCAGTAG	AACAGGTGT			CTAGCAGAGCCGCGGT	TATCAGTAG	5072556	5072522	AATAGGTGT	1		16	3	4
NC_009441	ORI90030151	Flavobacterium johnsoniae UW101	Bacteria, Bacteroidetes, Flavobacteriia, Flavobacteriales, Flavobacteriaceae, Flavobacterium	ACAAAGTGCACCTTGTATAGAGATTAAAAATAT	ACAAAGTGC			ACCTTGTATAGA	GATTAAAAATAT	1145287	1145320	ACAAGGTGC	1		12	4	8
NC_009442	ORI90010296	Streptococcus suis 05ZYH33	Bacteria, Firmicutes, Bacilli, Lactobacillales, Streptococcaceae, Streptococcus	AAAAGGTGTCTTATGTGTCTCTGATGATAATGATAAT	AAAAGGTGT		CTTATGTGT	CTCT	GATGATAATGATAAT	1461	1498	AATAGGTGT	1	3	13	5	18
NC_009443	ORI90010298	Streptococcus suis 98HAH33	Bacteria, Firmicutes, Bacilli, Lactobacillales, Streptococcaceae, Streptococcus	AAAAGGTGTCTTATGTGTCTCTGATGATAATGATAAT	AAAAGGTGT		CTTATGTGT	CTCT	GATGATAATGATAAT	1461	1498	AATAGGTGT	1	3	13	5	18
NC_009446	ORI90010300	Dichelobacter nodosus VCS1703A	Bacteria, Proteobacteria, Gammaproteobacteria, Cardiobacteriales, Cardiobacteriaceae, Dichelobacter	AATAGGTGTCTAATCTCACAATTAA	AATAGGTGT			CTAATCT	CACAATTAA	1561	1586	AATAGGTGT	0		7	3	5
NC_009454	ORI90010301	Pelotomaculum thermopropionicum SI	Bacteria, Firmicutes, Clostridia, Clostridiales, Peptococcaceae, Pelotomaculum	AATATGTGTCCTACACTTTTAAATTACTAGTAC	AATATGTGT			CCTACACTTTTA	AATTACTAGTAC	3025269	3025236	AATAGGTGT	1		12	4	6
NC_009455	ORI90010302	Dehalococcoides mccartyi BAV1	Bacteria, Chloroflexi, Dehalococcoidia, Dehalococcoidales, Dehalococcoidaceae, Dehalococcoides	AATAGATTTTTCAATAGATTAAGAA	AATAGATTT			TTCAATA	GATTAAGAA	1897	1872	AATAGCTTT	1		7	3	7
NC_009456	ORI90030153	Vibrio cholerae O395	Bacteria, Proteobacteria, Gammaproteobacteria, Vibrionales, Vibrionaceae, Vibrio	TACTAGTTCGACGACGAGAACTAGTAGCAA	TACTAGTTC				GACGACGAGAACTAGTAGCAA	152395	152425	TACTAGTTC	0		0	7	10
NC_009465	ORI90040101	Candidatus Vesicomyosocius okutanii HA (Candidatus Vesicomyosocius okutanii str. HA)	Bacteria, Proteobacteria, Gammaproteobacteria, sulfur-oxidizing symbionts	AATAATTGTATTTTATTGGTATGATTATTATTATTATTAT	AATAATTGT			ATTTTATTGG	TATGATTATTATTATTATTAT	1444	1484	AATAGGTGT	2		10	7	16
NC_009483	ORI90040104	Geobacter uraniireducens Rf4	Bacteria, Proteobacteria, Deltaproteobacteria, Desulfuromonadales, Geobacteraceae, Geobacter	CATAGGTGTTTAGGTGTCCGCTATATATGATGATGAC	CATAGGTGT		TTAGGTGT	CCGCTATA	TATGATGATGAC	1529	1566	AATAGGTGT	1	2	16	4	12
NC_009486	ORI90030156	Thermotoga petrophila RKU-1	Bacteria, Thermotogae, Thermotogales, Thermotogaceae, Thermotoga	TTTGGATGGTGGACGCAGGGGATAATAAATGATGATGATTATTAT	TTTGGATGGTGG			ACGCAGGGGATAATA	AATGATGATGATTATTAT	787163	787208	TTTGGATGGTGG	0		15	6	19
NC_009487	ORI90010304	Staphylococcus aureus subsp. aureus JH9	Bacteria, Firmicutes, Bacilli, Bacillales, Staphylococcus	AATAGGTGGTTAGGTGTCGTGGATGATGATAATGAT	AATAGGTGG		TTAGGTGT	CGTG	GATGATGATAATGAT	2122	2158	AATAGGTGT	1	2	12	5	19
NC_009488	ORI90030157	Orientia tsutsugamushi str. Boryong	Bacteria, Proteobacteria, Alphaproteobacteria, Rickettsiales, Rickettsiaceae, Rickettsieae, Orientia	AATAGGTGTAAAAATAGGTGTAAAAATAAAACAATCAAAAA	AATAGGTGT	A	AAAATAGGT	G	TAAAAATAAAACAATCAAAAA	996134	996175	AATAGGTGT	0	4	11	7	9
NC_009494	ORI90010306	Legionella pneumophila str. Corby	Bacteria, Proteobacteria, Gammaproteobacteria, Legionellales, Legionellaceae, Legionella	AATAAATGTCCAGCATTATTATAAT	AATAAATGT			C	CAGCATTATTATAAT	3576457	12	AATAGGTGT	2		1	5	10
NC_009495	ORI90010307	Clostridium botulinum A str. ATCC 3502	Bacteria, Firmicutes, Clostridia, Clostridiales, Clostridiaceae, Clostridium	AATAATTGTATAGTTGTTCGGGATGATGATGATGATGATAAA	AATAATTGT		ATAGTTGT	TCGG	GATGATGATGATGATGATAAA	1509	1551	AATAGGTGT	2	2	12	7	25
NC_009497	ORI90010309	Mycoplasma agalactiae PG2	Bacteria, Tenericutes, Mollicutes, Mycoplasmataceae, Mycoplasma	AATAGGTGTTAAAAAACGTATCAATAG	AATAGGTGT			TAAAAAACG	TATCAATAG	877381	877354	AATAGGTGT	0		9	3	4
NC_009505	ORI90030158	Brucella ovis ATCC 25840	Bacteria, Proteobacteria, Alphaproteobacteria, Rhizobiales, Brucellaceae, Brucella	AATAGGTCAAGGCCAAGAGTAT	AATAGGTCA			AGGC	CAAGAGTAT	1997718	1997740	AATAGGTGT	2		4	3	5
NC_009512	ORI90010310	Pseudomonas putida F1	Bacteria, Proteobacteria, Gammaproteobacteria, Pseudomonadales, Pseudomonadaceae, Pseudomonas	GATACGTGTTGGGGTGGTGAATCGGACAACTAT	GATACGTGT			TGGGGTGGTGAATCG	GACAACTAT	210	177	AATAGGTGT	2		15	3	5
NC_009513	ORI90010311	Lactobacillus reuteri DSM 20016	Bacteria, Firmicutes, Bacilli, Lactobacillales, Lactobacillaceae, Lactobacillus	AAAAGGTGTCATAATTGTCCGAGATGATGAT	AAAAGGTGT		CATAATTGT	CCGA	GATGATGAT	1790	1821	AATAGGTGT	1	3	13	3	12
NC_009523	ORI90010313	Roseiflexus sp. RS-1	Bacteria, Chloroflexi, Chloroflexia, Chloroflexales, Roseiflexineae, Roseiflexaceae, Roseiflexus	AGCAGGTCTCAATAGGTGCTAAGACTAG	AGCAGGTCT	C	AATAGGTGC		TAAGACTAG	112	140	AATAGGTGT	3	1	0	3	4
NC_009524	ORI90010314	Psychrobacter sp. PRwf-1	Bacteria, Proteobacteria, Gammaproteobacteria, Pseudomonadales, Moraxellaceae, Psychrobacter	AATTGGTGTTTCAATAGGTGTTGTATTAAAACTACTATAAATACTAA	AATTGGTGT	TTC	AATAGGTGT	TG	TATTAAAACTACTATAAATACTAA	1169	1216	AATAGGTGT	1	0	2	8	10
NC_009566	ORI92030160	Haemophilus influenzae PittEE	Bacteria, Proteobacteria, Gammaproteobacteria, Pasteurellales, Pasteurellaceae, Haemophilus	AATATATTTCTAGAATAATAACAATAAT	AATATATTT			C	TAGAATAATAACAATAAT	11368	11340	AATATGTGT	2		1	6	14
NC_009567	ORI92030161	Haemophilus influenzae PittGG	Bacteria, Proteobacteria, Gammaproteobacteria, Pasteurellales, Pasteurellaceae, Haemophilus	AATATATATTTCTAGAATAATAACAATAATAAT	AATATATAT			TTC	TAGAATAATAACAATAATAAT	1161979	1161946	AATATGTGT	2		3	7	17
NC_009613	ORI92010315	Flavobacterium psychrophilum JIP02/86	Bacteria, Bacteroidetes, Flavobacteriia, Flavobacteriales, Flavobacteriaceae, Flavobacterium	ACAAAGTGCACTTTATTAAAAAACATAAAAAATAT	ACAAAGTGC			ACTTTATT	AAAAAACATAAAAAATAT	4338	4373	ACAAGGTGC	1		8	6	8
NC_009617	ORI92010316	Clostridium beijerinckii NCIMB 8052	Bacteria, Firmicutes, Clostridia, Clostridiales, Clostridiaceae, Clostridium	AATAGTTGTTTAATTGTCGGGGATGATGATAATAATGAT	AATAGTTGT		TTAATTGT	CGGG	GATGATGATAATAATGAT	1785	1824	AATAGGTGT	1	4	12	6	22
NC_009632	ORI92010318	Staphylococcus aureus subsp. aureus JH1	Bacteria, Firmicutes, Bacilli, Bacillales, Staphylococcus	AATAGGTGGTTAGGTGTCGTGGATGATGATAATGAT	AATAGGTGG		TTAGGTGT	CGTG	GATGATGATAATGAT	2191	2227	AATAGGTGT	1	2	12	5	19
NC_009633	ORI92010320	Alkaliphilus metalliredigens QYMF	Bacteria, Firmicutes, Clostridia, Clostridiales, Clostridiaceae, Alkaliphilus	AATAGGTGTTTAATTGTCCGGAATGATGATTATGATGAT	AATAGGTGT		TTAATTGT	CCGG	AATGATGATTATGATGAT	1542	1581	AATAGGTGT	0	4	12	6	21
NC_009641	ORI92010322	Staphylococcus aureus subsp. aureus str. Newman	Bacteria, Firmicutes, Bacilli, Bacillales, Staphylococcus	AAGGGGGGTTTAGGTGTCGTGGATGATGATAATGAT	AAGGGGGGT		TTAGGTGT	CGTG	GATGATGATAATGAT	2074	2110	AATAGGTGT	3	2	4	5	19
NC_009648	ORI92020049	Klebsiella pneumoniae subsp. pneumoniae MGH 78578	Bacteria, Proteobacteria, Gammaproteobacteria, Enterobacteriales, Enterobacteriaceae, Klebsiella	AGTAAGTGTCTATCACTAGGAAGAA	AGTAAGTGT			C	TATCACTAGGAAGAA	4542781	4542756	AATAGGTGT	2		1	5	8
NC_009654	ORI92010324	Marinomonas sp. MWYL1	Bacteria, Proteobacteria, Gammaproteobacteria, Oceanospirillales, Marinomonas	AATATGTGTACTATCTTTGCTAAATAAAATTATAAT	AATATGTGT		ACTATCTTT	GCT	AAATAAAATTATAAT	83	47	AATAGGTGT	1	4	12	5	10
NC_009655	ORI92030163	Actinobacillus succinogenes 130Z	Bacteria, Proteobacteria, Gammaproteobacteria, Pasteurellales, Pasteurellaceae, Actinobacillus	AATATGTGTCCCTAGTCCCCTAGAATTATTATCAGTATTAT	AATATGTGT			CCCTAGTCCCC	TAGAATTATTATCAGTATTAT	380173	380132	AATAGGTGT	1		11	7	13
NC_009659	ORI92030164	Janthinobacterium sp. Marseille	Bacteria, Proteobacteria, Betaproteobacteria, Burkholderiales, Oxalobacteraceae, Janthinobacterium	AATAAGTATCATTTTTCGTAGATAAACAT	AATAAGTAT			CATTTTTCGTA	GATAAACAT	4004059	4004030	AATAGGTGT	2		11	3	7
NC_009662	ORI92010326	Nitratiruptor sp. SB155-2	Bacteria, Proteobacteria, Epsilonproteobacteria, Nitratiruptor	AAAAACTTAAAAAGTGTAAAAAACGAAAAAAAC	AAAAACTTA		AAAAGTGT	A	AAAAACGAAAAAAAC	1877901	1877868	AAAAAGTGT	3	0	1	5	6
NC_009663	ORI92010327	Sulfurovum sp. NBC37-1	Bacteria, Proteobacteria, Epsilonproteobacteria, Sulfurovum	ACTTATTCTCATAAGTGGTAGAAAATTACCGGAATAAAAT	ACTTATTCT		CATAAGTGG	TAGAAAATTACCG	GAATAAAAT	2562219	2562259	AATAAGTGT	4	2	13	3	6
NC_009664	ORI92010328	Kineococcus radiotolerans SRS30216 = ATCC BAA-149	Bacteria, Actinobacteria, Actinobacteridae, Actinomycetales, Kineosporiineae, Kineosporiaceae, Kineococcus	AACAGGTGGCGACTCCTGTAGAAACAG	AACAGGTGG			CGACTCCTG	TAGAAACAG	1954	1927	AATAGGTGT	2		9	3	3
NC_009665	ORI92010329	Shewanella baltica OS185	Bacteria, Proteobacteria, Gammaproteobacteria, Alteromonadales, Shewanellaceae, Shewanella	AATAAGACGTGATAGGCGTTTAGGACGAA	AATAAGACG	T	GATAGGCGT	T	TAGGACGAA	240	211	AATAGGTGT	4	2	1	3	5
NC_009667	ORI92010330	Ochrobactrum anthropi ATCC 49188	Bacteria, Proteobacteria, Alphaproteobacteria, Rhizobiales, Brucellaceae, Ochrobactrum	ATTAGGTGTTGGTAAACTTTTATGATGAA	ATTAGGTGT			TGGTAAACTTT	TATGATGAA	747	718	AATAGGTGT	1		11	3	8
NC_009674	ORI92010331	Bacillus cytotoxicus NVH 391-98	Bacteria, Firmicutes, Bacilli, Bacillales, Bacillaceae, Bacillus, Bacillus cereus group	AATAGGTGTATAGGTGTTCGGGATAATGATAATGATGATGAAAAATAGAAATAA	AATAGGTGT		ATAGGTGT	TCGG	GATAATGATAATGATGATGAAAAATAGAAATAA	1947	2001	AATAGGTGT	0	1	12	11	28
NC_009675	ORI92040115	Anaeromyxobacter sp. Fw109-5	Bacteria, Proteobacteria, Deltaproteobacteria, Myxococcales, Cystobacterineae, Myxococcaceae, Anaeromyxobacter	AAAAGGTGTAGCAGCGCCGGGGACGACAAT	AAAAGGTGT			AGCAGCGCCGGG	GACGACAAT	1787	1817	AAAAGGTGT	0		12	3	7
NC_009697	ORI92010333	Clostridium botulinum A str. ATCC 19397	Bacteria, Firmicutes, Clostridia, Clostridiales, Clostridiaceae, Clostridium	AATAATTGTATAGTTGTTCGGGATGATGATGATGATGATAAA	AATAATTGT		ATAGTTGT	TCGG	GATGATGATGATGATGATAAA	1509	1551	AATAGGTGT	2	2	12	7	25
NC_009698	ORI92010335	Clostridium botulinum A str. Hall	Bacteria, Firmicutes, Clostridia, Clostridiales, Clostridiaceae, Clostridium	AATAATTGTATAGTTGTTCGGGATGATGATGATGATGATAAA	AATAATTGT		ATAGTTGT	TCGG	GATGATGATGATGATGATAAA	1509	1551	AATAGGTGT	2	2	12	7	25
NC_009699	ORI92010337	Clostridium botulinum F str. Langeland	Bacteria, Firmicutes, Clostridia, Clostridiales, Clostridiaceae, Clostridium	AATAGTTGTATAGTTGTTCGGGATGATGATGATGATGATAAA	AATAGTTGT		ATAGTTGT	TCGG	GATGATGATGATGATGATAAA	1500	1542	AATAGGTGT	1	2	12	7	25
NC_009706	ORI92010339	Clostridium kluyveri DSM 555	Bacteria, Firmicutes, Clostridia, Clostridiales, Clostridiaceae, Clostridium	AATAGTTGTATAGGTGTCGGGGATGATGATGATGATGAT	AATAGTTGT		ATAGGTGT	CGGG	GATGATGATGATGATGAT	1524	1563	AATAGGTGT	1	1	12	6	24
NC_009707	ORI92010341	Campylobacter jejuni subsp. doylei 269.97	Bacteria, Proteobacteria, Epsilonproteobacteria, Campylobacterales, Campylobacteraceae, Campylobacter	TTAAAGTGTTAAAGTTGTTCGAATAATAAT	TTAAAGTGT		TAAAGTTGT	TCG	AATAATAAT	1416	1446	AAAAGGTGT	3	2	3	3	9
NC_009708	ORI92020050	Yersinia pseudotuberculosis IP 31758	Bacteria, Proteobacteria, Gammaproteobacteria, Enterobacteriales, Enterobacteriaceae, Yersinia	TATTAGTGAATAGGTGTCTCCTAGTACTAGGATTAT	TATTAGTGA		ATAGGTGT	CTCC	TAGTACTAGGATTAT	4723130	4723094	AATAGGTGT	4	0	4	5	9
NC_009714	ORI92040116	Campylobacter hominis ATCC BAA-381	Bacteria, Proteobacteria, Epsilonproteobacteria, Campylobacterales, Campylobacteraceae, Campylobacter	AATAAGTGTATGAAAGTGCATCAAATAAAAT	AATAAGTGT		ATGAAAGT	GCATC	AAATAAAAT	1711162	1711193	AATAAGTGT	0	4	13	3	5
NC_009715	ORI92040117	Campylobacter curvus 525.92	Bacteria, Proteobacteria, Epsilonproteobacteria, Campylobacterales, Campylobacteraceae, Campylobacter	TAAAAGTGTAAAATTGCTGTGGATGATTACGATGAT	TAAAAGTGT	AA	AATTGCTGT	G	GATGATTACGATGAT	1398	1434	AATAAGTGT	2	3	12	5	17
NC_009718	ORI92010342	Fervidobacterium nodosum Rt17-B1	Bacteria, Thermotogae, Thermotogales, Thermotogaceae, Fervidobacterium	AATTGGTGCAAATAATCAAAACTTCAGAAATAAAAAAAAGACAATGAACAT	AATTGGTGC			AAATAATCAAAACTT	CAGAAATAAAAAAAAGACAATGAACAT	1948607	1948658	AATAGGTGT	2		15	9	14
NC_009719	ORI92030165	Parvibaculum lavamentivorans DS-1	Bacteria, Proteobacteria, Alphaproteobacteria, Rhizobiales, Rhodobiaceae, Parvibaculum	GATAGGTGATGTCTATTCTAAGAAGATAAC	GATAGGTGA			TGTCTATTC	TAAGAAGATAAC	1388681	1388711	AATAGGTGT	2		9	4	8
NC_009725	ORI92010343	Bacillus amyloliquefaciens subsp. plantarum str. FZB42	Bacteria, Firmicutes, Bacilli, Bacillales, Bacillaceae, Bacillus	AATTAATGAATAGGTCAGGTAAGAGGAATAG	AATTAATGA		ATAGGTCA	GG	TAAGAGGAATAG	167	198	AATAGGTGT	4	2	2	4	6
NC_009749	ORI92210344	Francisella tularensis subsp. holarctica FTNF002-00	Bacteria, Proteobacteria, Gammaproteobacteria, Thiotrichales, Francisellaceae, Francisella	AATATGAGTTTGCATCTTTCCAAAAAAAAATAAAAAAAAT	AATATGAGT			TTGCATCTTTCCA	AAAAAAAATAAAAAAAAT	63	23	AATAGGTGT	2		13	6	10
NC_009767	ORI92210345	Roseiflexus castenholzii DSM 13941	Bacteria, Chloroflexi, Chloroflexia, Chloroflexales, Roseiflexineae, Roseiflexaceae, Roseiflexus	AATAGGTGTTTTAACACCTATTAACAG	AATAGGTGT			TTTAACACC	TATTAACAG	5723277	6	AATAGGTGT	0		9	3	4
NC_009778	ORI92230168	Cronobacter sakazakii ATCC BAA-894	Bacteria, Proteobacteria, Gammaproteobacteria, Enterobacteriales, Enterobacteriaceae, Cronobacter	AATAGGTGTTCCCTACAGCTAGGATTAT	AATAGGTGT			TCCCTACAGC	TAGGATTAT	3960791	3960763	AATAGGTGT	0		10	3	7
NC_009782	ORI92210346	Staphylococcus aureus subsp. aureus Mu3	Bacteria, Firmicutes, Bacilli, Bacillales, Staphylococcus	AATAGGTGGTTAGGTGTCGTGGATGATGATAATGAT	AATAGGTGG		TTAGGTGT	CGTG	GATGATGATAATGAT	2067	2103	AATAGGTGT	1	2	12	5	19
NC_009783	ORI92220051	Vibrio campbellii ATCC BAA-1116	Bacteria, Proteobacteria, Gammaproteobacteria, Vibrionales, Vibrionaceae, Vibrio	AAAAGATCAATAGGTGTCTTTGCACGCTAGGATTATTAT	AAAAGATCA		ATAGGTGT	CTTTGCACGC	TAGGATTATTAT	416193	416154	AATAGGTGT	4	0	10	4	9
NC_009785	ORI92210348	Streptococcus gordonii str. Challis substr. CH1	Bacteria, Firmicutes, Bacilli, Lactobacillales, Streptococcaceae, Streptococcus	AAAAGGTGTAATAGGTGTATCGGATGATAATGATAAT	AAAAGGTGT		AATAGGTGT	ATCG	GATGATAATGATAAT	1604	1641	AATAGGTGT	1	0	4	5	18
NC_009792	ORI92230170	Citrobacter koseri ATCC BAA-895	Bacteria, Proteobacteria, Gammaproteobacteria, Enterobacteriales, Enterobacteriaceae, Citrobacter	AGTAAGTGTCGATTACTAGGAG	AGTAAGTGT			C	GATTACTAGGAG	77744	77722	AATAGGTGT	2		1	4	8
NC_009800	ORI92220052	Escherichia coli HS	Bacteria, Proteobacteria, Gammaproteobacteria, Enterobacteriales, Enterobacteriaceae, Escherichia	AATAGGTGTCCCGTCACGCTAGGATTAT	AATAGGTGT			CCCGTCACGC	TAGGATTAT	3952988	3952960	AATAGGTGT	0		10	3	7
NC_009801	ORI92220053	Escherichia coli E24377A	Bacteria, Proteobacteria, Gammaproteobacteria, Enterobacteriales, Enterobacteriaceae, Escherichia	AATAGGTGTCCCGTCACGCTAGGATTAT	AATAGGTGT			CCCGTCACGC	TAGGATTAT	4247706	4247678	AATAGGTGT	0		10	3	7
NC_009802	ORI92240121	Campylobacter concisus 13826	Bacteria, Proteobacteria, Epsilonproteobacteria, Campylobacterales, Campylobacteraceae, Campylobacter	AAGAAGTGTAAATAAGTGCTTAAAGTAAGACAAA	AAGAAGTGT	A	AATAAGTGC	TTA	AAGTAAGACAAA	1345	1311	AATAAGTGT	1	1	13	4	5
NC_009828	ORI92230171	Thermotoga lettingae TMO	Bacteria, Thermotogae, Thermotogales, Thermotogaceae, Thermotoga	TTTGAATGGTGGATATATGATATATATGATGAT	TTTGAATGGTGG			ATATATGATATA	TATGATGAT	157676	157709	TTTGGATGGTGG	1		12	3	10
NC_009831	ORI92210349	Shewanella sediminis HAW-EB3	Bacteria, Proteobacteria, Gammaproteobacteria, Alteromonadales, Shewanellaceae, Shewanella	AATTCTAGTGACCTAGGTGTTCTATATCACCAGTAT	AATTCTAGT	GA	CCTAGGTGT	TCTA	TATCACCAGTAT	4595	4559	AATAGGTGT	4	2	4	4	6
NC_009832	ORI92220054	Serratia proteamaculans 568	Bacteria, Proteobacteria, Gammaproteobacteria, Enterobacteriales, Enterobacteriaceae, Serratia	TATTAGTGAATAGGTGTCTTCTAGCGCTAGGATTAT	TATTAGTGA		ATAGGTGT	CTTCTAGCGC	TAGGATTAT	5445946	5445982	AATAGGTGT	4	0	10	3	7
NC_009839	ORI92240122	Campylobacter jejuni subsp. jejuni 81116	Bacteria, Proteobacteria, Epsilonproteobacteria, Campylobacterales, Campylobacteraceae, Campylobacter	AAAAAGTGTGAGATCTTAAATAAAAAG	AAAAAGTGT			GAGATCTTA	AATAAAAAG	1362	1335	AATAAGTGT	1		9	3	5
NC_009840	ORI92240123	Prochlorococcus marinus str. MIT 9215	Bacteria, Cyanobacteria, Prochlorales, Prochlorococcaceae, Prochlorococcus	TTAAGGTGTCAAGGGTGTTCTTGATGATGATGATTAAAAAAATAAA	TTAAGGTGT		CAAGGGTGT	TCTT	GATGATGATGATTAAAAAAATAAA	26	72	AAAAGGTGT	2	2	13	8	22
NC_009848	ORI92210350	Bacillus pumilus SAFR-032	Bacteria, Firmicutes, Bacilli, Bacillales, Bacillaceae, Bacillus	AATAGGTGTAGTCAATAAACAC	AATAGGTGT			AGTC	AATAAACAC	3704127	3704105	AATAGGTGT	0		4	3	5
NC_009850	ORI92240124	Arcobacter butzleri RM4018	Bacteria, Proteobacteria, Epsilonproteobacteria, Campylobacterales, Campylobacteraceae, Arcobacter	AATAAATATTTGAGAAATAAATTAGCATTAACAT	AATAAATAT			TTGAGAAATA	AATTAGCATTAACAT	0	2341217	AATAAGTGT	2		10	5	9
NC_009879	ORI92230172	Rickettsia canadensis str. McKiel	Bacteria, Proteobacteria, Alphaproteobacteria, Rickettsiales, Rickettsiaceae, Rickettsieae, Rickettsia, belli group	AATAAGTGTTAAAATAGGTGTTTGATAAATAA	AATAAGTGT	TAA	AATAGGTGT	TT	GATAAATAA	1159622	1159654	AATAGGTGT	1	0	2	3	6
NC_009881	ORI92230173	Rickettsia akari str. Hartford	Bacteria, Proteobacteria, Alphaproteobacteria, Rickettsiales, Rickettsiaceae, Rickettsieae, Rickettsia, spotted fever group	AAAATTTGTCTCAATAGTTGTTTTAAAAATAAT	AAAATTTGT	CTC	AATAGTTGT	TTT	AAAAATAAT	1230744	1230777	AATAGGTGT	3	1	3	3	7
NC_009882	ORI92230174	Rickettsia rickettsii str. 'Sheila Smith'	Bacteria, Proteobacteria, Alphaproteobacteria, Rickettsiales, Rickettsiaceae, Rickettsieae, Rickettsia, spotted fever group	AAATTTTGTAAATTAGATGTATTAAGATAAATAT	AAATTTTGT	AA	ATTAGATGT	AT	TAAGATAAATAT	1257400	1257366	AATAGGTGT	4	2	2	4	8
NC_009883	ORI92230175	Rickettsia bellii OSU 85-389	Bacteria, Proteobacteria, Alphaproteobacteria, Rickettsiales, Rickettsiaceae, Rickettsieae, Rickettsia, belli group	AATAGTTGTTTTATATATATTTTTTATAAGGAT	AATAGTTGT	TT	TATATATAT	TTTT	TATAAGGAT	1528676	1528709	AATAGGTGT	1	4	15	3	7
NC_009900	ORI92230176	Rickettsia massiliae MTU5	Bacteria, Proteobacteria, Alphaproteobacteria, Rickettsiales, Rickettsiaceae, Rickettsieae, Rickettsia, spotted fever group	AATAAGTGTTAAAATAGGTGTTTGATAAACAAAAT	AATAAGTGT	TAA	AATAGGTGT	TT	GATAAACAAAAT	1360749	1360784	AATAGGTGT	1	0	2	4	9
NC_009901	ORI97017021	Shewanella pealeana ATCC 700345	Bacteria, Proteobacteria, Gammaproteobacteria, Alteromonadales, Shewanellaceae, Shewanella	AATAGGTGGCTTTTACCGCTAGGATTATCAT	AATAGGTGG			CTTTTACCGC	TAGGATTATCAT	5165315	5165284	AATAGGTGT	1		10	4	9
NC_009921	ORI92210351	Frankia sp. EAN1pec	Bacteria, Actinobacteria, Actinobacteridae, Actinomycetales, Frankineae, Frankiaceae, Frankia	AAAAGGTGTCAAAGGTGTCGGGGATGATGATGAT	AAAAGGTGT		CAAAGGTGT	CGGG	GATGATGATGAT	3083	3117	AATAGGTGT	1	2	13	4	16
NC_009922	ORI92210352	Alkaliphilus oremlandii OhILAs	Bacteria, Firmicutes, Clostridia, Clostridiales, Clostridiaceae, Alkaliphilus	AATAGGTGTTTTTGTGTCGCGGATGATGATAATGATGAT	AATAGGTGT		TTTTGTGT	CGCG	GATGATGATAATGATGAT	1555	1594	AATAGGTGT	0	4	12	6	23
NC_009925	ORI92210354	Acaryochloris marina MBIC11017	Bacteria, Cyanobacteria, Oscillatoriophycideae, Chroococcales, Acaryochloris	AAAAGGTGTAAAAGGTGTCGGGGATGATAATGATGATAATAAA	AAAAGGTGT		AAAAGGTGT	CGGG	GATGATAATGATGATAATAAA	3125962	3126005	AAAAGGTGT	0	0	13	7	23
NC_009943	ORI92240125	Desulfococcus oleovorans Hxd3	Bacteria, Proteobacteria, Deltaproteobacteria, Desulfobacterales, Desulfobacteraceae, Desulfococcus	AATAACTGTACGGACGGACGGAAGAAATAGTAA	AATAACTGT			ACGGACGGACGG	AAGAAATAGTAA	3943433	3943400	AATAGGTGT	2		12	4	4
NC_009952	ORI92240126	Dinoroseobacter shibae DFL 12 = DSM 16493	Bacteria, Proteobacteria, Alphaproteobacteria, Rhodobacterales, Rhodobacteraceae, Dinoroseobacter	AAAACGTGTCAAATGAGTGTCACAAGAAT	AAAACGTGT	CA	AATGAGTGT		CACAAGAAT	3633545	3633574	AATAGGTGT	2	2	11	3	5
NC_009953	ORI92210355	Salinispora arenicola CNS-205	Bacteria, Actinobacteria, Actinobacteridae, Actinomycetales, Micromonosporineae, Micromonosporaceae, Salinispora	GCTAGGTGTCCTTCAGGTTGCCACTACTAA	GCTAGGTGT			CCTTCAGGTTGC	CACTACTAA	2536	2506	AATAGGTGT	2		12	3	3
NC_009972	ORI92210356	Herpetosiphon aurantiacus DSM 785	Bacteria, Chloroflexi, Chloroflexia, Herpetosiphonales, Herpetosiphonaceae, Herpetosiphon	TTTAGGTGTTTACAAGAACTAAACAGTAGAAGTAC	TTTAGGTGT			TTACAAGAACT	AAACAGTAGAAGTAC	6346006	6346041	AATAGGTGT	2		11	5	5
NC_009976	ORI92230178	Prochlorococcus marinus str. MIT 9211	Bacteria, Cyanobacteria, Prochlorales, Prochlorococcaceae, Prochlorococcus	ATAAGGTGTCAAAGGTGTTCGAGATGATGATGATTAAGAATAA	ATAAGGTGT		CAAAGGTGT	TCGA	GATGATGATGATTAAGAATAA	43	86	AAAAGGTGT	1	1	13	7	20
NC_009997	ORI92210357	Shewanella baltica OS195	Bacteria, Proteobacteria, Gammaproteobacteria, Alteromonadales, Shewanellaceae, Shewanella	AATAAGACGTGATAGGCGTTTAGGACGAA	AATAAGACG	T	GATAGGCGT	T	TAGGACGAA	240	211	AATAGGTGT	4	2	1	3	5
NC_010001	ORI92210358	Lachnoclostridium phytofermentans ISDg	Bacteria, Firmicutes, Clostridia, Clostridiales, Lachnospiraceae	AATATGCGCAATGGGTGTACCTTTATCGATCATAAT	AATATGCGC		AATGGGTGT	ACCTTTATC	GATCATAAT	4847390	4847354	AATAGGTGT	3	1	9	3	9
NC_010002	ORI92220055	Delftia acidovorans SPH-1	Bacteria, Proteobacteria, Betaproteobacteria, Burkholderiales, Comamonadaceae, Delftia	AATAGTTGTTAATTCGCGAAGTGAATGATGATGATGATTAA	AATAGTTGT	T	AATTCGCGA	AGTG	AATGATGATGATGATTAA	28227	28186	AATAGGTGT	1	4	14	6	20
NC_010003	ORI92230188	Petrotoga mobilis SJ95	Bacteria, Thermotogae, Thermotogales, Thermotogaceae, Petrotoga	TATAGGTGACGACGTATAGATAGATAAAGATTAGAAA	TATAGGTGA		CGACGTAT	AGATA	GATAAAGATTAGAAA	1424347	1424310	AATAGGTGT	2	4	13	5	11
NC_010067	ORI92230179	Salmonella enterica subsp. arizonae serovar 62:z4,z23:- str. RSK2980	Bacteria, Proteobacteria, Gammaproteobacteria, Enterobacteriales, Enterobacteriaceae, Salmonella	AGTAAGTGTCGATCACTAGGAA	AGTAAGTGT			C	GATCACTAGGAA	3711166	3711188	AATAGGTGT	2		1	4	8
NC_010079	ORI92210359	Staphylococcus aureus subsp. aureus USA300_TCH1516	Bacteria, Firmicutes, Bacilli, Bacillales, Staphylococcus	AATAGGTGGTTAGGTGTCGTGGATGATGATAATGAT	AATAGGTGG		TTAGGTGT	CGTG	GATGATGATAATGAT	2094	2130	AATAGGTGT	1	2	12	5	19
NC_010080	ORI92210361	Lactobacillus helveticus DPC 4571	Bacteria, Firmicutes, Bacilli, Lactobacillales, Lactobacillaceae, Lactobacillus	AATAGGTGTATTTTTTAGGAATAAAAACTAAAACAAAAAT	AATAGGTGT			ATTTTTTAGG	AATAAAAACTAAAACAAAAAT	2080305	2080265	AATAGGTGT	0		10	7	11
NC_010102	ORI92230183	Salmonella enterica subsp. enterica serovar Paratyphi B str. SPB7	Bacteria, Proteobacteria, Gammaproteobacteria, Enterobacteriales, Enterobacteriaceae, Salmonella	AATAGGTGTCGGACCGCACTAGGATTAT	AATAGGTGT			CGGACCG	CACTAGGATTAT	4028536	4028508	AATAGGTGT	0		7	4	8
NC_010103	ORI92230184	Brucella canis ATCC 23365	Bacteria, Proteobacteria, Alphaproteobacteria, Rhizobiales, Brucellaceae, Brucella	AATAGGTCAAGGCCAAGAGTAT	AATAGGTCA			AGGC	CAAGAGTAT	1992070	1992092	AATAGGTGT	2		4	3	5
NC_010118	ORI92330191	Candidatus Sulcia muelleri GWSS	Bacteria, Bacteroidetes, Flavobacteriia, Flavobacteriales, Candidatus Sulcia	AATATGTCTACAATATTGAAAACTATTAAGAC	AATATGTCT			ACAATATT	GAAAACTATTAAGAC	27621	27589	AATAGGTGT	2		8	5	8
NC_010120	ORI92230185	Neisseria meningitidis 053442	Bacteria, Proteobacteria, Betaproteobacteria, Neisseriales, Neisseriaceae, Neisseria	ACAAGGTAACTATGTGTTTTGAAGAATGGGGGTATTAAAACTAT	ACAAGGTAA		CTATGTGT	TTTGAAGAATGGGGG	TATTAAAACTAT	2138986	2139030	AATAGGTGT	4	2	15	4	6
NC_010159	ORI92220056	Yersinia pestis Angola	Bacteria, Proteobacteria, Gammaproteobacteria, Enterobacteriales, Enterobacteriaceae, Yersinia	TATTAGTGAATAGGTGTCTCCTAGTACTAGGATTAT	TATTAGTGA		ATAGGTGT	CTCC	TAGTACTAGGATTAT	73	37	AATAGGTGT	4	0	4	5	9
NC_010161	ORI92230186	Bartonella tribocorum CIP 105476	Bacteria, Proteobacteria, Alphaproteobacteria, Rhizobiales, Bartonellaceae, Bartonella	AATACGTGTTTAATTTTCGAACACTATTAG	AATACGTGT			TTAATTTTC	GAACACTATTAG	2618977	2618947	AATAGGTGT	1		9	4	6
NC_010163	ORI92510407	Acholeplasma laidlawii PG-8A	Bacteria, Tenericutes, Mollicutes, Acholeplasmatales, Acholeplasmataceae, Acholeplasma	AATAGGTGTTTATTACACCTTTTGAAAAATTAT	AATAGGTGT			TTATTACACCTTTTG	AAAAATTAT	192	225	AATAGGTGT	0		15	3	6
NC_010168	ORI92210362	Renibacterium salmoninarum ATCC 33209	Bacteria, Actinobacteria, Actinobacteridae, Actinomycetales, Micrococcineae, Micrococcaceae, Renibacterium	AACAGGTGGCACCAGCACGAC	AACAGGTGG				CACCAGCACGAC	1658	1679	AATAGGTGT	2		0	4	5
NC_010169	ORI92230187	Brucella suis ATCC 23445	Bacteria, Proteobacteria, Alphaproteobacteria, Rhizobiales, Brucellaceae, Brucella	AATAGGTCAAGGCCAAGAGTAT	AATAGGTCA			AGGC	CAAGAGTAT	1809884	1809906	AATAGGTGT	2		4	3	5
NC_010172	ORI92240131	Methylobacterium extorquens PA1	Bacteria, Proteobacteria, Alphaproteobacteria, Rhizobiales, Methylobacteriaceae, Methylobacterium	CATAGTTGTTAGGAGATAGCAAGAGGAT	CATAGTTGT			TAGGAGA	TAGCAAGAGGAT	5471046	5471018	AATAGGTGT	2		7	4	8
NC_010184	ORI92210365	Bacillus weihenstephanensis KBAB4	Bacteria, Firmicutes, Bacilli, Bacillales, Bacillaceae, Bacillus, Bacillus cereus group	AATAGGTGTATAGGTGTTCGGGATAATGATAATGATGATGAAAAA	AATAGGTGT		ATAGGTGT	TCGG	GATAATGATAATGATGATGAAAAA	1535	1580	AATAGGTGT	0	1	12	8	25
NC_010263	ORI92230189	Rickettsia rickettsii str. Iowa	Bacteria, Proteobacteria, Alphaproteobacteria, Rickettsiales, Rickettsiaceae, Rickettsieae, Rickettsia, spotted fever group	AAATTTTGTAAATTAGATGTATTAAGATAAATAT	AAATTTTGT	AA	ATTAGATGT	AT	TAAGATAAATAT	1267865	1267831	AATAGGTGT	4	2	2	4	8
NC_010278	ORI92230190	Actinobacillus pleuropneumoniae serovar 3 str. JL03	Bacteria, Proteobacteria, Gammaproteobacteria, Pasteurellales, Pasteurellaceae, Actinobacillus	AATAGGAGTATTTTCCTAGAGAGATTATTAT	AATAGGAGT			ATTTTCCTAGAGA	GATTATTAT	1846440	1846409	AATAGGTGT	1		13	3	8
NC_010280	ORI92240132	Chlamydia trachomatis L2b/UCH-1/proctitis	Bacteria, Chlamydiae, Chlamydiales, Chlamydiaceae, Chlamydia/Chlamydophila group, Chlamydia	AATACTTGTAATAAAAGTGTCGAAAAAGAG	AATACTTGT		AATAAAAGT	GTC	GAAAAAGAG	1038725	1038755	AATAGGTGT	2	3	12	3	5
NC_010287	ORI92240133	Chlamydia trachomatis 434/Bu	Bacteria, Chlamydiae, Chlamydiales, Chlamydiaceae, Chlamydia/Chlamydophila group, Chlamydia	AATACTTGTAATAAAAGTGTCGAAAAAGAG	AATACTTGT		AATAAAAGT	GTC	GAAAAAGAG	1038698	1038728	AATAGGTGT	2	3	12	3	5
NC_010296	ORI92330194	Microcystis aeruginosa NIES-843	Bacteria, Cyanobacteria, Oscillatoriophycideae, Chroococcales, Microcystis	AAGGTGTCTAAAAGGTGTCCCCTTAAGAACGATAATAAAGAA	AAGGTGTCT		AAAAGGTGT	CCCCTT	AAGAACGATAATAAAGAA	3542803	3542761	AAAAGGTGT	4	0	6	6	12
NC_010320	ORI92310367	Thermoanaerobacter sp. X514	Bacteria, Firmicutes, Clostridia, Thermoanaerobacterales, Thermoanaerobacteraceae, Thermoanaerobacter	AATAGTTGTTGAACACTTATTCAACAATAAAGAC	AATAGTTGT	TG	AACACTTAT	TC	AACAATAAAGAC	2457190	2457156	AATAGGTGT	1	4	13	4	7
NC_010321	ORI92310368	Thermoanaerobacter pseudethanolicus ATCC 33223	Bacteria, Firmicutes, Clostridia, Thermoanaerobacterales, Thermoanaerobacteraceae, Thermoanaerobacter	AATAGTTGTTGAACACTTATTCAACAATAAAGAC	AATAGTTGT	TG	AACACTTAT	TC	AACAATAAAGAC	2362631	2362597	AATAGGTGT	1	4	13	4	7
NC_010322	ORI92310369	Pseudomonas putida GB-1	Bacteria, Proteobacteria, Gammaproteobacteria, Pseudomonadales, Pseudomonadaceae, Pseudomonas	GATACGTGTTGGGACCCACGGACGGACAACTAT	GATACGTGT			TGGGACCCACGGACG	GACAACTAT	976	943	AATAGGTGT	2		15	3	5
NC_010334	ORI92310370	Shewanella halifaxensis HAW-EB4	Bacteria, Proteobacteria, Gammaproteobacteria, Alteromonadales, Shewanellaceae, Shewanella	ATTGAGTGTCTCAATAGGTGTATAAGATCAT	ATTGAGTGT	CTC	AATAGGTGT	A	TAAGATCAT	5226750	5226719	AATAGGTGT	3	0	1	3	7
NC_010336	ORI92310371	Francisella philomiragia subsp. philomiragia ATCC 25017	Bacteria, Proteobacteria, Gammaproteobacteria, Thiotrichales, Francisellaceae, Francisella	AATAAGTGTTTATACAACTATGAAAACAACTAT	AATAAGTGT			TTA	TACAACTATGAAAACAACTAT	895899	895866	AATAGGTGT	1		3	7	10
NC_010376	ORI92310373	Finegoldia magna ATCC 29328	Bacteria, Firmicutes, Clostridia, Clostridiales, Clostridiales Family XI. Incertae Sedis, Finegoldia	AATAGGTGTTATGTTTGTCGGGATGATGATGATAATGAT	AATAGGTGT		TATGTTTGT	CGG	GATGATGATGATAATGAT	2035	2074	AATAGGTGT	0	4	12	6	23
NC_010380	ORI92310375	Streptococcus pneumoniae Hungary19A-6	Bacteria, Firmicutes, Bacilli, Lactobacillales, Streptococcaceae, Streptococcus	AAAAGGTGTCTAAAGTGTCTGAGATAATAATGATAAT	AAAAGGTGT		CTAAAGTGT	CTGA	GATAATAATGATAAT	1645	1682	AATAGGTGT	1	4	13	5	17
NC_010382	ORI92310377	Lysinibacillus sphaericus C3-41	Bacteria, Firmicutes, Bacilli, Bacillales, Bacillaceae, Lysinibacillus	AATAGGTGTTTAGGTGTCTCGGATAATGAT	AATAGGTGT		TTAGGTGT	CTCG	GATAATGAT	1287	1317	AATAGGTGT	0	2	12	3	11
NC_010400	ORI92310379	Acinetobacter baumannii SDF	Bacteria, Proteobacteria, Gammaproteobacteria, Pseudomonadales, Moraxellaceae, Acinetobacter, Acinetobacter calcoaceticus/baumannii complex	AATATGTGTTTCATTAACAAATAAAAATAATTATTAAAAT	AATATGTGT			TTCATTAACA	AATAAAAATAATTATTAAAAT	3421806	3421846	AATAGGTGT	1		10	7	16
NC_010410	ORI92310381	Acinetobacter baumannii AYE	Bacteria, Proteobacteria, Gammaproteobacteria, Pseudomonadales, Moraxellaceae, Acinetobacter, Acinetobacter calcoaceticus/baumannii complex	AATACGTGTTTCATTAACAAATAAAAATAAT	AATACGTGT			TTCATTAACA	AATAAAAATAAT	3935947	3935978	AATAGGTGT	1		10	4	10
NC_010424	ORI92340135	Candidatus Desulforudis audaxviator MP104C	Bacteria, Firmicutes, Clostridia, Clostridiales, Peptococcaceae, Candidatus Desulforudis	AAAACGTGTCTTAGTGGTCGTGGATGATGAT	AAAACGTGT		CTTAGTGGT	CGTG	GATGATGAT	1491	1522	AATAGGTGT	2	4	13	3	12
NC_010465	ORI92320057	Yersinia pseudotuberculosis YPIII	Bacteria, Proteobacteria, Gammaproteobacteria, Enterobacteriales, Enterobacteriaceae, Yersinia	TATTAGTGAATAGGTGTCTCCTAGTACTAGGATTAT	TATTAGTGA		ATAGGTGT	CTCC	TAGTACTAGGATTAT	4655350	4655386	AATAGGTGT	4	0	4	5	9
NC_010468	ORI92320058	Escherichia coli ATCC 8739	Bacteria, Proteobacteria, Gammaproteobacteria, Enterobacteriales, Enterobacteriaceae, Escherichia	AATAGGTGTCCCGTCACGCTAGGATTAT	AATAGGTGT			CCCGTCACGC	TAGGATTAT	4704179	4704207	AATAGGTGT	0		10	3	7
NC_010471	ORI92310382	Leuconostoc citreum KM20	Bacteria, Firmicutes, Bacilli, Lactobacillales, Leuconostocaceae, Leuconostoc	AATAGGTGTTCTATTTGTGGGGAATAATAATGATGAT	AATAGGTGT		TCTATTTGT	GGGG	AATAATAATGATGAT	1781	1818	AATAGGTGT	0	4	13	5	17
NC_010473	ORI92330196	Escherichia coli str. K-12 substr. DH10B	Bacteria, Proteobacteria, Gammaproteobacteria, Enterobacteriales, Enterobacteriaceae, Escherichia	AATAGGTGTCCCGTCACGCTAGGATTAT	AATAGGTGT			CCCGTCACGC	TAGGATTAT	4021416	4021388	AATAGGTGT	0		10	3	7
NC_010475	ORI92340137	Synechococcus sp. PCC 7002	Bacteria, Cyanobacteria, Oscillatoriophycideae, Chroococcales, Synechococcus	ATGAGGTGTTTTAATCAGCAG	ATGAGGTGT			TTT	AATCAGCAG	1308889	1308910	AATAGGTGT	2		3	3	5
NC_010483	ORI92530208	Thermotoga sp. RQ2	Bacteria, Thermotogae, Thermotogales, Thermotogaceae, Thermotoga	TTTGGATGGTGGACGCAGGGGATAATAAATGATGATGATTATTAT	TTTGGATGGTGG			ACGCAGGGGATAATA	AATGATGATGATTATTAT	822171	822216	TTTGGATGGTGG	0		15	6	19
NC_010498	ORI92320059	Escherichia coli SMS-3-5	Bacteria, Proteobacteria, Gammaproteobacteria, Enterobacteriales, Enterobacteriaceae, Escherichia	AATAGGTGTCCCGTCACGCTAGGATTAT	AATAGGTGT			CCCGTCACGC	TAGGATTAT	4205608	4205580	AATAGGTGT	0		10	3	7
NC_010501	ORI92310384	Pseudomonas putida W619	Bacteria, Proteobacteria, Gammaproteobacteria, Pseudomonadales, Pseudomonadaceae, Pseudomonas	AATAAGTCTTTTCGAAAAATATACAGAGAAGAAAAAAAATCAAAAC	AATAAGTCT			TTTCGAAAAATATACA	GAGAAGAAAAAAAATCAAAAC	18	5774302	AATAGGTGT	2		16	7	10
NC_010506	ORI92310385	Shewanella woodyi ATCC 51908	Bacteria, Proteobacteria, Gammaproteobacteria, Alteromonadales, Shewanellaceae, Shewanella	AATAGGGGTCTATCTAGCAGAAAAACAC	AATAGGGGT			CTATCTAGCA	GAAAAACAC	320	292	AATAGGTGT	1		10	3	4
NC_010516	ORI92310387	Clostridium botulinum B1 str. Okra	Bacteria, Firmicutes, Clostridia, Clostridiales, Clostridiaceae, Clostridium	AATAATTGTATAGTTGTTCGGGATGATGATGATGATGATAAA	AATAATTGT		ATAGTTGT	TCGG	GATGATGATGATGATGATAAA	1537	1579	AATAGGTGT	2	2	12	7	25
NC_010519	ORI92330200	Haemophilus somnus 2336	Bacteria, Proteobacteria, Gammaproteobacteria, Pasteurellales, Pasteurellaceae, Histophilus	AATAATTGTTTTTTTTTCTAGGATTATTAT	AATAATTGT			TTTTTTTTC	TAGGATTATTAT	2107361	2107331	AATAGGTGT	2		9	4	9
NC_010520	ORI92310389	Clostridium botulinum A3 str. Loch Maree	Bacteria, Firmicutes, Clostridia, Clostridiales, Clostridiaceae, Clostridium	AATAATTGTATAGTTGTCGGGGATGATGATGATGATGATAAA	AATAATTGT		ATAGTTGT	CGGG	GATGATGATGATGATGATAAA	1513	1555	AATAGGTGT	2	2	12	7	25
NC_010528	ORI92510408	Cupriavidus taiwanensis LMG 19424	Bacteria, Proteobacteria, Betaproteobacteria, Burkholderiales, Burkholderiaceae, Cupriavidus	GGTAGGTGTCCGCTTCAGGGACAAAAAGGAC	GGTAGGTGT			CCGCTTCAGG	GACAAAAAGGAC	288	319	AATAGGTGT	2		10	4	6
NC_010530	ORI92510409	Cupriavidus taiwanensis LMG 19424	Bacteria, Proteobacteria, Betaproteobacteria, Burkholderiales, Burkholderiaceae, Cupriavidus	AATATGTATTCGTAACGCATTTTTCGATCATGAA	AATATGTAT			TCGTAACGCATTTTTC	GATCATGAA	2501666	2501632	AATAGGTGT	2		16	3	8
NC_010531	ORI92310391	Polynucleobacter necessarius subsp. necessarius STIR1	Bacteria, Proteobacteria, Betaproteobacteria, Burkholderiales, Burkholderiaceae, Polynucleobacter	AAAAACTGAATAGATGCTTTTAAGCTCGGAAATAATGATAATGAT	AAAAACTGA		ATAGATGC	TTTTAAGCTCGGA	AATAATGATAATGAT	1729	1774	AATAGGTGT	4	2	13	5	17
NC_010544	ORI92510410	Candidatus Phytoplasma australiense	Bacteria, Tenericutes, Mollicutes, Acholeplasmatales, Acholeplasmataceae, Candidatus Phytoplasma, 16SrXII (Stolbur group)	CATAATTTTAATAGAAGTTTTTAAAAACGTAAAAATAATTAAGAA	CATAATTTT		AATAGAAGT	TTTTAAAAACGT	AAAAATAATTAAGAA	2929	2884	AATAGGTGT	4	2	12	5	10
NC_010545	ORI92310393	Corynebacterium urealyticum DSM 7109	Bacteria, Actinobacteria, Actinobacteridae, Actinomycetales, Corynebacterineae, Corynebacteriaceae, Corynebacterium	ACTAGGTGGGCTTTTGTGTTTGAACATTAA	ACTAGGTGG	G	CTTTTGTGT	TT	GAACATTAA	2155	2125	AATAGGTGT	2	4	12	3	5
NC_010546	ORI92330201	Cyanothece sp. ATCC 51142	Bacteria, Cyanobacteria, Oscillatoriophycideae, Chroococcales, Cyanothece	AAAAGGTTCCCAAAGAACCAA	AAAAGGTTC			CCA	AAGAACCAA	1886990	1886969	AAAAGGTGT	2		3	3	3
NC_010551	ORI92330203	Burkholderia ambifaria MC40-6	Bacteria, Proteobacteria, Betaproteobacteria, Burkholderiales, Burkholderiaceae, Burkholderia, Burkholderia cepacia complex	AATAGGTGACACTCCGGCGCACGAACAA	AATAGGTGA			CACTCCGGCG	CACGAACAA	28666	28638	AATAGGTGT	1		10	3	4
NC_010554	ORI94010699	Proteus mirabilis HI4320	Bacteria, Proteobacteria, Gammaproteobacteria, Enterobacteriales, Enterobacteriaceae, Proteus	AATAGGTGTCCGAATGGATAAACACTATTAAGAG	AATAGGTGT			CCGAATG	GATAAACACTATTAAGAG	3445592	3445558	AATAGGTGT	0		7	6	11
NC_010556	ORI92310395	Exiguobacterium sibiricum 255-15	Bacteria, Firmicutes, Bacilli, Bacillales, Bacillales Family XII. Incertae Sedis, Exiguobacterium	AATAGGTGTGATAGGTGTCGGGGATTATGATAATAAT	AATAGGTGT		GATAGGTGT	CGGG	GATTATGATAATAAT	1910	1947	AATAGGTGT	0	1	13	5	16
NC_010572	ORI92510411	Streptomyces griseus subsp. griseus NBRC 13350 (Streptomyces griseus subsp. griseus IFO 13350)	Bacteria, Actinobacteria, Actinobacteridae, Actinomycetales, Streptomycineae, Streptomycetaceae, Streptomyces	AATAGGTGCCATAGGTGTTCCGGATGATGATGAT	AATAGGTGC		CATAGGTGT	TCCG	GATGATGATGAT	4325121	4325155	AATAGGTGT	1	1	13	4	16
NC_010577	NC_010577-1	Xylella fastidiosa M23	Bacteria, Proteobacteria, Gammaproteobacteria, Xanthomonadales, Xanthomonadaceae, Xylella	AATAATTGTTCTAAAGAAAAT	AATAATTGT			TCT	AAAGAAAAT	2887	2866	AATAGGTGT	2		3	3	6
NC_010581	ORI92330206	Beijerinckia indica subsp. indica ATCC 9039	Bacteria, Proteobacteria, Alphaproteobacteria, Rhizobiales, Beijerinckiaceae, Beijerinckia	AATACGTCTCATTAGGGGTTAGGAATGAAAAA	AATACGTCT	C	ATTAGGGGT	TAGG	AATGAAAAA	4049811	4049843	AATAGGTGT	2	2	14	3	6
NC_010582	ORI92310398	Streptococcus pneumoniae CGSP14	Bacteria, Firmicutes, Bacilli, Lactobacillales, Streptococcaceae, Streptococcus	AAAAGGTGTCTAAAGTGTCTGAGATAATAATGATAAT	AAAAGGTGT		CTAAAGTGT	CTGA	GATAATAATGATAAT	1645	1682	AATAGGTGT	1	4	13	5	17
NC_010602	ORI92340143	Leptospira biflexa serovar Patoc strain 'Patoc 1 (Paris)'	Bacteria, Spirochaetes, Spirochaetales, Leptospiraceae, Leptospira	GATAGCTGTCAAATAACTGTCAGATAGAACCAGAATCAT	GATAGCTGT	CA	AATAACTGT	CAGA	TAGAACCAGAATCAT	1510	1471	AATAGGTGT	2	2	15	5	8
NC_010609	ORI92510412	Lactobacillus reuteri JCM 1112	Bacteria, Firmicutes, Bacilli, Lactobacillales, Lactobacillaceae, Lactobacillus	AAAAGGTGTCATAATTGTCCGAGATGATGAT	AAAAGGTGT		CATAATTGT	CCGA	GATGATGAT	1410	1441	AATAGGTGT	1	3	13	3	12
NC_010610	ORI92310400	Lactobacillus fermentum IFO 3956	Bacteria, Firmicutes, Bacilli, Lactobacillales, Lactobacillaceae, Lactobacillus	AAAAGGTGTCGTAGGTGTCCAGGATGAT	AAAAGGTGT		CGTAGGTGT	C	CAGGATGAT	1401	1429	AATAGGTGT	1	2	10	3	9
NC_010611	ORI92510414	Acinetobacter baumannii ACICU	Bacteria, Proteobacteria, Gammaproteobacteria, Pseudomonadales, Moraxellaceae, Acinetobacter, Acinetobacter calcoaceticus/baumannii complex	AATATGTGTTTCATTAACAAATAAAAATAAT	AATATGTGT			TTCATTAACA	AATAAAAATAAT	7281	7250	AATAGGTGT	1		10	4	10
NC_010617	ORI92510416	Kocuria rhizophila DC2201	Bacteria, Actinobacteria, Actinobacteridae, Actinomycetales, Micrococcineae, Micrococcaceae, Kocuria	AATAGGGGTCGGGCCTTGATGTAGAAACATCAAGAG	AATAGGGGT			CGGGCCTTGATG	TAGAAACATCAAGAG	2697362	2697398	AATAGGTGT	1		12	5	7
NC_010628	ORI92530211	Nostoc punctiforme PCC 73102 (Nostoc punctiforme ATCC 29133)	Bacteria, Cyanobacteria, Nostocales, Nostocaceae, Nostoc	AAAAGATGTTGGTCGTCACGCTAGCGATCAGAATTACCAA	AAAAGATGT			TGGTCGTCACGCTAGC	GATCAGAATTACCAA	56158	56118	AAAAGGTGT	1		16	5	10
NC_010634	ORI92520061	Yersinia pseudotuberculosis PB1/+	Bacteria, Proteobacteria, Gammaproteobacteria, Enterobacteriales, Enterobacteriaceae, Yersinia	TATTAGTGAATAGGTGTCTCCTAGTACTAGGATTAT	TATTAGTGA		ATAGGTGT	CTCC	TAGTACTAGGATTAT	4661524	4661560	AATAGGTGT	4	0	4	5	9
NC_010644	ORI92510417	Elusimicrobium minutum Pei191	Bacteria, Elusimicrobia, Elusimicrobia, Elusimicrobiales, Elusimicrobiaceae, Elusimicrobium	AATAGTTGTGTTAATTGTTGTGTATTATCAT	AATAGTTGT	GTT	AATTGTTGT	G	TATTATCAT	2041	2072	AATAGGTGT	1	2	13	3	6
NC_010645	ORI92320060	Bordetella avium 197N	Bacteria, Proteobacteria, Betaproteobacteria, Burkholderiales, Alcaligenaceae, Bordetella	AATGCGTGTAATGTCATTAATACAAAAAACAC	AATGCGTGT			AATGT	CATTAATACAAAAAACAC	3716965	3716933	AATAGGTGT	2		5	6	7
NC_010655	ORI94030296	Akkermansia muciniphila ATCC BAA-835	Bacteria, Verrucomicrobia, Verrucomicrobiae, Verrucomicrobiales, Verrucomicrobiaceae, Akkermansia	AATAATTGTAAACTTTACTATGAG	AATAATTGT			AAACTT	TACTATGAG	958698	958674	AATAGGTGT	2		6	3	5
NC_010658	ORI92330207	Shigella boydii CDC 3083-94	Bacteria, Proteobacteria, Gammaproteobacteria, Enterobacteriales, Enterobacteriaceae, Shigella	AATAGGTGTCCCGTCACGCTAGGATTAT	AATAGGTGT			CCCGTCACGC	TAGGATTAT	3904495	3904523	AATAGGTGT	0		10	3	7
NC_010673	ORI92540144	Borrelia hermsii HS1	Bacteria, Spirochaetes, Spirochaetales, Spirochaetaceae, Borrelia	AAAACTAATAAACATACAAAAAAATAAT	AAAACTAAT			AAACATA	CAAAAAAATAAT	461852	461824	AAAACTTGT	2		7	4	8
NC_010674	ORI92310404	Clostridium botulinum B str. Eklund 17B (NRP)	Bacteria, Firmicutes, Clostridia, Clostridiales, Clostridiaceae, Clostridium	AATAGTTGTTTAGTTGTCGGGGATGATGATAATGATAAT	AATAGTTGT		TTAGTTGT	CGGG	GATGATGATAATGATAAT	1701	1740	AATAGGTGT	1	3	12	6	22
NC_010677	ORI92310406	Francisella tularensis subsp. mediasiatica FSC147	Bacteria, Proteobacteria, Gammaproteobacteria, Thiotrichales, Francisellaceae, Francisella	AATATGAGTTTGCATCTTTCCAAAAAAAAATAAAAAAAAT	AATATGAGT			TTGCATCTTTCCA	AAAAAAAATAAAAAAAAT	108	68	AATAGGTGT	2		13	6	10
NC_010682	ORI92510418	Ralstonia pickettii 12J	Bacteria, Proteobacteria, Betaproteobacteria, Burkholderiales, Burkholderiaceae, Ralstonia	CCCAGGTGTCCAATAGGTGTCTGAATAGGAA	CCCAGGTGT	CC	AATAGGTGT	CT	GAATAGGAA	152	183	AATAGGTGT	3	0	2	3	5
NC_010694	ORI92520062	Erwinia tasmaniensis Et1/99	Bacteria, Proteobacteria, Gammaproteobacteria, Enterobacteriales, Enterobacteriaceae, Erwinia	AATAGGTGTCTCTAGCAGCTAGGATTAT	AATAGGTGT			CTCTAGCAGC	TAGGATTAT	3883178	3883150	AATAGGTGT	0		10	3	7
NC_010698	ORI97016820	Helicobacter pylori Shi470	Bacteria, Proteobacteria, Epsilonproteobacteria, Campylobacterales, Helicobacteraceae, Helicobacter	AGTAAGGTAAGTAAGTGCGGGGATGATGACAATGATTAATAATAA	AGTAAGGTA		AGTAAGTGC	GGG	GATGATGACAATGATTAATAATAA	1527160	1527115	AGTAAGTGT	3	1	3	8	20
NC_010717	ORI92520063	Xanthomonas oryzae pv. oryzae PXO99A	Bacteria, Proteobacteria, Gammaproteobacteria, Xanthomonadales, Xanthomonadaceae, Xanthomonas	AAAGGCTGAATACGTGTAGTGCGCAACGAAAAT	AAAGGCTGA		ATACGTGT	AGTGCGC	AACGAAAAT	3673	3706	AATAGGTGT	4	1	7	3	6
NC_010718	ORI92510421	Natranaerobius thermophilus JW/NM-WN-LF	Bacteria, Firmicutes, Clostridia, Natranaerobiales, Natranaerobiaceae, Natranaerobius	AATCAGTGTGCTTTATTAACACATATAAAAAATATAAATACGAT	AATCAGTGT			GCTTTATTAACACA	TATAAAAAATATAAATACGAT	2	46	AATAGGTGT	2		14	7	12
NC_010723	ORI92510422	Clostridium botulinum E3 str. Alaska E43	Bacteria, Firmicutes, Clostridia, Clostridiales, Clostridiaceae, Clostridium	AATAGTTGTTTAGTTGTCGGGGATGATGATAATGATAAT	AATAGTTGT		TTAGTTGT	CGGG	GATGATGATAATGATAAT	1653	1692	AATAGGTGT	1	3	12	6	22
NC_010725	ORI92540147	Methylobacterium populi BJ001	Bacteria, Proteobacteria, Alphaproteobacteria, Rhizobiales, Methylobacteriaceae, Methylobacterium	CATAGTTGTTAGGAGATAGCAAGAGGAT	CATAGTTGT			TAGGAGA	TAGCAAGAGGAT	1009	981	AATAGGTGT	2		7	4	8
NC_010729	ORI92530214	Porphyromonas gingivalis ATCC 33277	Bacteria, Bacteroidetes, Bacteroidia, Bacteroidales, Porphyromonadaceae, Porphyromonas	AATAGTTGTCAAAGTTGGCTGGAGGAAGAA	AATAGTTGT		CAAAGTTGG	CTG	GAGGAAGAA	2176768	2176738	AATAGGTGT	1	4	12	3	6
NC_010730	ORI92510424	Sulfurihydrogenibium sp. YO3AOP1	Bacteria, Aquificae, Aquificales, Hydrogenothermaceae, Sulfurihydrogenibium	AATAGGAATTAAATTATTAT	AATAGGAAT			TA	AATTATTAT	2012	1992	AATAGGTGT	2		2	3	7
NC_010741	ORI92510425	Treponema pallidum subsp. pallidum SS14	Bacteria, Spirochaetes, Spirochaetales, Spirochaetaceae, Treponema	AATAGGTCTATAAGTGTCAATGATAAT	AATAGGTCT		ATAAGTGT	C	AATGATAAT	1560	1587	AATAGGTGT	1	2	9	3	10
NC_010742	ORI92530216	Brucella abortus S19	Bacteria, Proteobacteria, Alphaproteobacteria, Rhizobiales, Brucellaceae, Brucella	AATAGGTCAAGGCCAAGAGTAT	AATAGGTCA			AGGC	CAAGAGTAT	2008850	2008872	AATAGGTGT	2		4	3	5
NC_010793	ORI92530217	Orientia tsutsugamushi str. Ikeda	Bacteria, Proteobacteria, Alphaproteobacteria, Rickettsiales, Rickettsiaceae, Rickettsieae, Orientia	AATAGGTGTAAAAATAGGTGTAAAAATAAAATAATTAAAAA	AATAGGTGT	A	AAAATAGGT	G	TAAAAATAAAATAATTAAAAA	540963	540922	AATAGGTGT	0	4	11	7	11
NC_010794	ORI92540148	Methylacidiphilum infernorum V4	Bacteria, Verrucomicrobia, unclassified Verrucomicrobia, Methylacidiphilales, Methylacidiphilaceae, Methylacidiphilum	AATAATTGTAGTAACACTAAAATAAAAAT	AATAATTGT			AG	TAACACTAAAATAAAAAT	248	219	AATAGGTGT	2		2	6	10
NC_010803	ORI92510426	Chlorobium limicola DSM 245	Bacteria, Chlorobi, Chlorobia, Chlorobiales, Chlorobiaceae, Chlorobium/Pelodictyon group, Chlorobium	AATAGTTGTACCATAAATAAAAATAATAACAATCAATACCAAAAA	AATAGTTGT			ACCATA	AATAAAAATAATAACAATCAATACCAAAAA	21	2763157	AATAGGTGT	1		6	10	18
NC_010814	ORI92510427	Geobacter lovleyi SZ	Bacteria, Proteobacteria, Deltaproteobacteria, Desulfuromonadales, Geobacteraceae, Geobacter	AGTAGTTGTCCGTATGGAATTAAAATATAATTAT	AGTAGTTGT			CCGTATGGAATTA	AAATATAATTAT	1728	1762	AATAGGTGT	2		13	4	8
NC_010816	ORI92510429	Bifidobacterium longum DJO10A	Bacteria, Actinobacteria, Actinobacteridae, Bifidobacteriales, Bifidobacteriaceae, Bifidobacterium	AATAGGTGTTTAATGTACAAACAATAAG	AATAGGTGT			TTAATGTACA	AACAATAAG	1667562	1667534	AATAGGTGT	0		10	3	5
NC_010830	ORI92530221	Candidatus Amoebophilus asiaticus 5a2	Bacteria, Bacteroidetes, Cytophagia, Cytophagales, Amoebophilaceae, Candidatus Amoebophilus	AATAAGTTTAAGGATGAA	AATAAGTTT				AAGGATGAA	341443	341425	AATAGGTGT	2		0	3	7
NC_010831	ORI92510431	Chlorobium phaeobacteroides BS1	Bacteria, Chlorobi, Chlorobia, Chlorobiales, Chlorobiaceae, Chlorobium/Pelodictyon group, Chlorobium	AATAGGTGTCACAACTGTCCAGACCAAAAG	AATAGGTGT		CACAACTGT	CCA	GACCAAAAG	2736125	2736095	AATAGGTGT	0	4	12	3	4
NC_010842	ORI92540149	Leptospira biflexa serovar Patoc strain 'Patoc 1 (Ames)'	Bacteria, Spirochaetes, Spirochaetales, Leptospiraceae, Leptospira	GATAGCTGTCAAATAACTGTCAGATAGAACCAGAATCAT	GATAGCTGT	CA	AATAACTGT	CAGA	TAGAACCAGAATCAT	5557	5518	AATAGGTGT	2	2	15	5	8
NC_010939	ORI92530222	Actinobacillus pleuropneumoniae serovar 7 str. AP76	Bacteria, Proteobacteria, Gammaproteobacteria, Pasteurellales, Pasteurellaceae, Actinobacillus	AATAGGAGTATTTTCCTAGAGAGATTATTAT	AATAGGAGT			ATTTTCCTAGAGA	GATTATTAT	1910173	1910142	AATAGGTGT	1		13	3	8
NC_010943	ORI92510432	Stenotrophomonas maltophilia K279a	Bacteria, Proteobacteria, Gammaproteobacteria, Xanthomonadales, Xanthomonadaceae, Stenotrophomonas, Stenotrophomonas maltophilia group	AATAAATGTTTCTGAATCGCAACAAAAG	AATAAATGT			TTCTGAATCG	CAACAAAAG	1502	1530	AATAGGTGT	2		10	3	3
NC_010981	ORI92530223	Wolbachia endosymbiont of Culex quinquefasciatus Pel	Bacteria, Proteobacteria, Alphaproteobacteria, Rickettsiales, Anaplasmataceae, Wolbachieae, Wolbachia	AATAGGTGTTCAATTCATTGTTATTAAAAATGAC	AATAGGTGT	TCA	ATTCATTGT	TATT	AAAAATGAC	920703	920669	AATAGGTGT	0	4	16	3	6
NC_010995	ORI92510433	Cellvibrio japonicus Ueda107	Bacteria, Proteobacteria, Gammaproteobacteria, Pseudomonadales, Pseudomonadaceae, Cellvibrio	AATAATTGTCTGATAACTAC	AATAATTGT			CT	GATAACTAC	4576557	4576537	AATAGGTGT	2		2	3	6
NC_010999	ORI92510434	Lactobacillus casei BL23	Bacteria, Firmicutes, Bacilli, Lactobacillales, Lactobacillaceae, Lactobacillus	AAAAGGTGTCAAACTTGTGCGGGATAATGATAATGAA	AAAAGGTGT		CAAACTTGT	GCGG	GATAATGATAATGAA	1521	1558	AATAGGTGT	1	4	13	5	16
NC_011025	ORI92510436	Mycoplasma arthritidis 158L3-1	Bacteria, Tenericutes, Mollicutes, Mycoplasmataceae, Mycoplasma	AATAACTGTCCTAAAAATTGTTGTTAAAAACCAACAATAAAATAAC	AATAACTGT	CCTAAA	AATTGTTGT	T	AAAAACCAACAATAAAATAAC	820373	820419	AATAGGTGT	2	2	16	7	9
NC_011026	ORI92530228	Chloroherpeton thalassium ATCC 35110	Bacteria, Chlorobi, Chlorobia, Chlorobiales, Chlorobiaceae, Chloroherpeton	AAAAGTTGTTACAACTATTGAAACAAATTAATAATAATAT	AAAAGTTGT			TACAACTATTGAAACA	AATTAATAATAATAT	1004246	1004206	AATAGGTGT	2		16	5	8
NC_011027	ORI97017022	Chlorobaculum parvum NCIB 8327	Bacteria, Chlorobi, Chlorobia, Chlorobiales, Chlorobiaceae, Chlorobaculum	AAGAACTGACTAGGTGCTTCTGACGAAAATAGAAGAAAATTAT	AAGAACTGA		CTAGGTGC	TTCTGACGAAAATA	GAAGAAAATTAT	1870	1827	AATAGGTGT	4	2	14	4	9
NC_011035	ORI92530229	Neisseria gonorrhoeae NCCP11945	Bacteria, Proteobacteria, Betaproteobacteria, Neisseriales, Neisseriaceae, Neisseria	AATAGGTGTAATAAAAAAAT	AATAGGTGT			AA	TAAAAAAAT	1914815	1914835	AATAGGTGT	0		2	3	5
NC_011047	ORI92510438	Candidatus Phytoplasma mali	Bacteria, Tenericutes, Mollicutes, Acholeplasmatales, Acholeplasmataceae, Candidatus Phytoplasma, 16SrX (Apple proliferation group)	AAAAATTTTCAAAATAGTTGTCTAATAAAAGCAA	AAAAATTTT	CAA	AATAGTTGT	C	TAATAAAAGCAA	252481	252515	AATAGGTGT	4	1	1	4	4
NC_011059	ORI92510439	Prosthecochloris aestuarii DSM 271	Bacteria, Chlorobi, Chlorobia, Chlorobiales, Chlorobiaceae, Prosthecochloris	AATAAGTGCGAAGTTTAGCGATGAAAAA	AATAAGTGC			GAAGTTTAGC	GATGAAAAA	2512895	2512923	AATAGGTGT	2		10	3	7
NC_011060	ORI92510440	Pelodictyon phaeoclathratiforme BU-1	Bacteria, Chlorobi, Chlorobia, Chlorobiales, Chlorobiaceae, Chlorobium/Pelodictyon group, Pelodictyon	GTTCCGTGTCCAATAGTTGTGAAAATGAT	GTTCCGTGT	CC	AATAGTTGT		GAAAATGAT	1585	1614	AATAGGTGT	4	1	0	3	9
NC_011071	ORI92520074	Stenotrophomonas maltophilia R551-3	Bacteria, Proteobacteria, Gammaproteobacteria, Xanthomonadales, Xanthomonadaceae, Stenotrophomonas, Stenotrophomonas maltophilia group	AATAGATATACTAAATTTTCTCTAAACAACCAG	AATAGATAT		ACTAAATTT	TCTCTA	AACAACCAG	3374	3407	AATAGGTGT	2	4	15	3	3
NC_011072	ORI92510442	Streptococcus pneumoniae G54	Bacteria, Firmicutes, Bacilli, Lactobacillales, Streptococcaceae, Streptococcus	AAAAGGTGTCTAAAGTGTCTGAGATAATAATGATAAT	AAAAGGTGT		CTAAAGTGT	CTGA	GATAATAATGATAAT	1645	1682	AATAGGTGT	1	4	13	5	17
NC_011080	ORI92520064	Salmonella enterica subsp. enterica serovar Newport str. SL254	Bacteria, Proteobacteria, Gammaproteobacteria, Enterobacteriales, Enterobacteriaceae, Salmonella	AGTAAGTGTCGATCACTAGGAA	AGTAAGTGT			C	GATCACTAGGAA	4050283	4050261	AATAGGTGT	2		1	4	8
NC_011083	ORI92520065	Salmonella enterica subsp. enterica serovar Heidelberg str. SL476	Bacteria, Proteobacteria, Gammaproteobacteria, Enterobacteriales, Enterobacteriaceae, Salmonella	AGTAAGTGTCGATCACTAGGAA	AGTAAGTGT			C	GATCACTAGGAA	4093909	4093887	AATAGGTGT	2		1	4	8
NC_011094	ORI92520066	Salmonella enterica subsp. enterica serovar Schwarzengrund str. CVM19633	Bacteria, Proteobacteria, Gammaproteobacteria, Enterobacteriales, Enterobacteriaceae, Salmonella	AGTAAGTGTCGATCACTAGGAA	AGTAAGTGT			C	GATCACTAGGAA	3960029	3960007	AATAGGTGT	2		1	4	8
NC_011126	ORI92540153	Hydrogenobaculum sp. Y04AAS1	Bacteria, Aquificae, Aquificales, Aquificaceae, Hydrogenobaculum	AAAAAATTTAACTAAATCCAAGAATAAGTAT	AAAAAATTT			AACTAAATCC	AAGAATAAGTAT	133	102	AAAAATTGT	2		10	4	7
NC_011134	ORI92510444	Streptococcus equi subsp. zooepidemicus MGCS10565	Bacteria, Firmicutes, Bacilli, Lactobacillales, Streptococcaceae, Streptococcus	AATAGGTGATAAAATTGTTCTGGATGATGATGATGAT	AATAGGTGA	TAA	AATTGTTCT	G	GATGATGATGATGAT	1674	1711	AATAGGTGT	1	3	13	5	20
NC_011138	ORI92520075	Alteromonas macleodii str. 'Deep ecotype'	Bacteria, Proteobacteria, Gammaproteobacteria, Alteromonadales, Alteromonadaceae, Alteromonas	AATGGGTGTCTAGAACAGCTAGGATTAT	AATGGGTGT			CTAGAACAGC	TAGGATTAT	4405680	4405652	AATAGGTGT	1		10	3	7
NC_011144	ORI92530230	Phenylobacterium zucineum HLK1	Bacteria, Proteobacteria, Alphaproteobacteria, Caulobacterales, Caulobacteraceae, Phenylobacterium	AATAGGTGCGGCGGCTGTCCGGGAAGAAGAGGAC	AATAGGTGC			GGCGGCTGTCCGG	GAAGAAGAGGAC	3995897	3995863	AATAGGTGT	1		13	4	8
NC_011146	ORI92540155	Geobacter bemidjiensis Bem	Bacteria, Proteobacteria, Deltaproteobacteria, Desulfuromonadales, Geobacteraceae, Geobacter	AACAGGTGAATAGTTGTCCGGTGATAGATGATGATGAA	AACAGGTGA		ATAGTTGT	CCGGTGATA	GATGATGATGAA	1677	1715	AATAGGTGT	2	1	9	4	14
NC_011147	ORI92520067	Salmonella enterica subsp. enterica serovar Paratyphi A str. AKU_12601	Bacteria, Proteobacteria, Gammaproteobacteria, Enterobacteriales, Enterobacteriaceae, Salmonella	AGTAAGTGTCGATCACTAGGAA	AGTAAGTGT			C	GATCACTAGGAA	3854716	3854694	AATAGGTGT	2		1	4	8
NC_011149	ORI92520068	Salmonella enterica subsp. enterica serovar Agona str. SL483	Bacteria, Proteobacteria, Gammaproteobacteria, Enterobacteriales, Enterobacteriaceae, Salmonella	AGTAAGTGTCGATCACTAGGAA	AGTAAGTGT			C	GATCACTAGGAA	4001685	4001663	AATAGGTGT	2		1	4	8
NC_011205	ORI92520070	Salmonella enterica subsp. enterica serovar Dublin str. CT_02021853	Bacteria, Proteobacteria, Gammaproteobacteria, Enterobacteriales, Enterobacteriaceae, Salmonella	AGTAAGTGTCGATCACGAGGAA	AGTAAGTGT			C	GATCACGAGGAA	4112574	4112552	AATAGGTGT	2		1	4	9
NC_011206	ORI92510446	Acidithiobacillus ferrooxidans ATCC 53993	Bacteria, Proteobacteria, Gammaproteobacteria, Acidithiobacillales, Acidithiobacillaceae, Acidithiobacillus	ATGATGTGGAAAGGTGTTCGGTACACCAGTAATTATCATAATCATCAA	ATGATGTGG		AAAGGTGT	TCGGTACACCAGT	AATTATCATAATCATCAA	1766	1814	AAAAGGTGT	4	1	13	6	13
NC_011229	ORI92540157	Borrelia duttonii Ly	Bacteria, Spirochaetes, Spirochaetales, Spirochaetaceae, Borrelia	AATATGTATGTATACGATTAT	AATATGTAT			GTA	TACGATTAT	468196	468217	AATAGGTGT	2		3	3	7
NC_011244	ORI92540158	Borrelia recurrentis A1	Bacteria, Spirochaetes, Spirochaetales, Spirochaetaceae, Borrelia	AATATTTCTATTTTCTAAAGAAAAATAAA	AATATTTCT			ATTTTCTA	AAGAAAAATAAA	476661	476632	AATAGTTCT	1		8	4	6
NC_011274	ORI92520071	Salmonella enterica subsp. enterica serovar Gallinarum str. 287/91	Bacteria, Proteobacteria, Gammaproteobacteria, Enterobacteriales, Enterobacteriaceae, Salmonella	AGTAAGTGTCGATCACTAGGAA	AGTAAGTGT			C	GATCACTAGGAA	3744618	3744640	AATAGGTGT	2		1	4	8
NC_011283	ORI92520072	Klebsiella pneumoniae 342	Bacteria, Proteobacteria, Gammaproteobacteria, Enterobacteriales, Enterobacteriaceae, Klebsiella	AGTAAGTGTCTATCACTAGGAAGAA	AGTAAGTGT			C	TATCACTAGGAAGAA	5606757	5606782	AATAGGTGT	2		1	5	8
NC_011294	ORI92520073	Salmonella enterica subsp. enterica serovar Enteritidis str. P125109	Bacteria, Proteobacteria, Gammaproteobacteria, Enterobacteriales, Enterobacteriaceae, Salmonella	AGTAAGTGTCGATCACTAGGAA	AGTAAGTGT			C	GATCACTAGGAA	3954356	3954334	AATAGGTGT	2		1	4	8
NC_011295	ORI92510447	Coprothermobacter proteolyticus DSM 5265	Bacteria, Firmicutes, Clostridia, Thermoanaerobacterales, Thermodesulfobiaceae, Coprothermobacter	AAAAGGTGTTACATGTGTCATTATGAT	AAAAGGTGT		TACATGTGT		CATTATGAT	59432	59459	AATAGGTGT	1	3	9	3	8
NC_011296	ORI92510448	Thermodesulfovibrio yellowstonii DSM 11347	Bacteria, Nitrospirae, Nitrospirales, Nitrospiraceae, Thermodesulfovibrio	AAAATTTGTTAAATAACGAGTCAAACAATTAATAT	AAAATTTGT	TAA	ATAACGAGT	CA	AACAATTAATAT	13829	13864	AAAAAGTGT	2	3	14	4	7
NC_011312	ORI92730233	Aliivibrio salmonicida LFI1238	Bacteria, Proteobacteria, Gammaproteobacteria, Vibrionales, Vibrionaceae, Aliivibrio	AATAGGTGTTATTTCCAAAACGAATAA	AATAGGTGT			TATTTC	CAAAACGAATAA	252	279	AATAGGTGT	0		6	4	5
NC_011333	ORI97016822	Helicobacter pylori G27	Bacteria, Proteobacteria, Epsilonproteobacteria, Campylobacterales, Helicobacteraceae, Helicobacter	AGTAAGGTAAGTAAGTGCGGGGATGATGACAATGATTAATAATAA	AGTAAGGTA		AGTAAGTGC	GGG	GATGATGACAATGATTAATAATAA	1571845	1571800	AGTAAGTGT	3	1	3	8	20
NC_011353	ORI92720076	Escherichia coli O157:H7 str. EC4115	Bacteria, Proteobacteria, Gammaproteobacteria, Enterobacteriales, Enterobacteriaceae, Escherichia	AATAGGTGTCCCGTCACGCTAGGATTAT	AATAGGTGT			CCCGTCACGC	TAGGATTAT	4822348	4822320	AATAGGTGT	0		10	3	7
NC_011365	ORI92730234	Gluconacetobacter diazotrophicus PA1 5	Bacteria, Proteobacteria, Alphaproteobacteria, Rhodospirillales, Acetobacteraceae, Gluconacetobacter	GATAGGGGTACATGGGGTCATGAGCAA	GATAGGGGT		ACATGGGGT		CATGAGCAA	2138727	2138754	AATAGGTGT	2	4	9	3	5
NC_011374	ORI92740161	Ureaplasma urealyticum serovar 10 str. ATCC 33699	Bacteria, Tenericutes, Mollicutes, Mycoplasmataceae, Ureaplasma	AATACGTGTAAATTTGTGGATTATTATTATAAATATTAA	AATACGTGT		AAATTTGT	G	GATTATTATTATAAATATTAA	102624	102663	AATAGGTGT	1	4	9	7	14
NC_011375	ORI92710450	Streptococcus pyogenes NZ131	Bacteria, Firmicutes, Bacilli, Lactobacillales, Streptococcaceae, Streptococcus	AATAGGTGATATATGTGTTCTGGATGATGATGATGAATAATAATATGAATAA	AATAGGTGA		TATATGTGT	TCTG	GATGATGATGATGAATAATAATATGAATAA	1674	1726	AATAGGTGT	1	2	13	10	25
NC_011415	ORI92720078	Escherichia coli SE11	Bacteria, Proteobacteria, Gammaproteobacteria, Enterobacteriales, Enterobacteriaceae, Escherichia	AATAGGTGTCCCGTCACGCTAGGATTAT	AATAGGTGT			CCCGTCACGC	TAGGATTAT	4179958	4179930	AATAGGTGT	0		10	3	7
NC_011420	ORI92740162	Rhodospirillum centenum SW (Rhodocista centenaria SW)	Bacteria, Proteobacteria, Alphaproteobacteria, Rhodospirillales, Rhodospirillaceae, Rhodospirillum	GGTAGGTGTCCGACGCCGTTAGCAGTAG	GGTAGGTGT			CCGACGCCGT	TAGCAGTAG	2881747	2881775	AATAGGTGT	2		10	3	3
NC_011498	ORI97016824	Helicobacter pylori P12	Bacteria, Proteobacteria, Epsilonproteobacteria, Campylobacterales, Helicobacteraceae, Helicobacter	AGTAAGGTAGGTAAGTGCGGGGATGATGACAATGATTAATAATAA	AGTAAGGTA		GGTAAGTGC	GGG	GATGATGACAATGATTAATAATAA	1592597	1592552	AGTAAGTGT	3	2	3	8	20
NC_011565	ORI92730235	Candidatus Azobacteroides pseudotrichonymphae genomovar. CFP2	Bacteria, Bacteroidetes, Bacteroidia, Bacteroidales, Candidatus Azobacteroides	AAGAGGTTTTTGAGCATATAAAAAAGATAATCAAAAA	AAGAGGTTT			TTGAGCA	TATAAAAAAGATAATCAAAAA	370244	370281	AATAGGTGT	2		7	7	13
NC_011566	ORI92710453	Shewanella piezotolerans WP3	Bacteria, Proteobacteria, Gammaproteobacteria, Alteromonadales, Shewanellaceae, Shewanella	ATTGAGTGTCTCAATAGGTGTTTAGGATCAT	ATTGAGTGT	CTC	AATAGGTGT	T	TAGGATCAT	15968	15937	AATAGGTGT	3	0	1	3	7
NC_011567	ORI92710454	Anoxybacillus flavithermus WK1	Bacteria, Firmicutes, Bacilli, Bacillales, Bacillaceae, Anoxybacillus	AATAGGTGTATTAGTGTCGCGGATAATGAT	AATAGGTGT		ATTAGTGT	CGCG	GATAATGAT	1819	1849	AATAGGTGT	0	3	12	3	11
NC_011586	ORI92710456	Acinetobacter baumannii AB0057	Bacteria, Proteobacteria, Gammaproteobacteria, Pseudomonadales, Moraxellaceae, Acinetobacter, Acinetobacter calcoaceticus/baumannii complex	AATACGTGTTTCATTAACAAATAAAAATAAT	AATACGTGT			TTCATTAACA	AATAAAAATAAT	23598	23567	AATAGGTGT	1		10	4	10
NC_011593	ORI92710457	Bifidobacterium longum subsp. infantis ATCC 15697 = JCM 1222 = DSM 20088	Bacteria, Actinobacteria, Actinobacteridae, Bifidobacteriales, Bifidobacteriaceae, Bifidobacterium	AATAGGTGTTTAATGTACAAACAATAAG	AATAGGTGT			TTAATGTACA	AACAATAAG	79	107	AATAGGTGT	0		10	3	5
NC_011595	ORI92710458	Acinetobacter baumannii AB307-0294	Bacteria, Proteobacteria, Gammaproteobacteria, Pseudomonadales, Moraxellaceae, Acinetobacter, Acinetobacter calcoaceticus/baumannii complex	AATACGTGTTTCATTAACAAATAAAAATAAT	AATACGTGT			TTCATTAACA	AATAAAAATAAT	3760562	3760593	AATAGGTGT	1		10	4	10
NC_011601	ORI92720079	Escherichia coli O127:H6 str. E2348/69	Bacteria, Proteobacteria, Gammaproteobacteria, Enterobacteriales, Enterobacteriaceae, Escherichia	AATAGGTGTCCCGTCACGCTAGGATTAT	AATAGGTGT			CCCGTCACGC	TAGGATTAT	4222428	4222400	AATAGGTGT	0		10	3	7
NC_011653	ORI92730236	Thermosipho africanus TCF52B	Bacteria, Thermotogae, Thermotogales, Thermotogaceae, Thermosipho	TTTGATGGGTGGACCGTGACAGGGAGCTGACGAGAAG	TTTGATGGGTGG			ACCGTGACAGGGAGCT	GACGAGAAG	1854261	1854224	TTTGGATGGTGG	3		16	3	5
NC_011658	ORI92710459	Bacillus cereus AH187	Bacteria, Firmicutes, Bacilli, Bacillales, Bacillaceae, Bacillus, Bacillus cereus group	AATAGGTGTATAGGTGTTCGGGATAATGATAATGATGATAAAAAATAGAAATAA	AATAGGTGT		ATAGGTGT	TCGG	GATAATGATAATGATGATAAAAAATAGAAATAA	1835	1889	AATAGGTGT	0	1	12	11	27
NC_011660	ORI92710461	Listeria monocytogenes HCC23	Bacteria, Firmicutes, Bacilli, Bacillales, Listeriaceae, Listeria	AATAGGTGTTTAGGTGTCGCGGATAATGATAATGAT	AATAGGTGT		TTAGGTGT	CGCG	GATAATGATAATGAT	2652257	2652221	AATAGGTGT	0	2	12	5	18
NC_011661	ORI92730237	Dictyoglomus turgidum DSM 6724	Bacteria, Dictyoglomi, Dictyoglomales, Dictyoglomaceae, Dictyoglomus	AATAGGTGTTACAGGTGTCAGGGATGATGAT	AATAGGTGT		TACAGGTGT	CAGG	GATGATGAT	277077	277108	AATAGGTGT	0	2	13	3	12
NC_011662	ORI92730238	Thauera sp. MZ1T	Bacteria, Proteobacteria, Betaproteobacteria, Rhodocyclales, Rhodocyclaceae, Thauera	AACAGGTGTCTTAGCCCGCCATGTACTAGAAATACTAGAAA	AACAGGTGT			CTTAGCCCGCCATG	TACTAGAAATACTAGAAA	163581	163540	AATAGGTGT	1		14	6	6
NC_011663	ORI92710463	Shewanella baltica OS223	Bacteria, Proteobacteria, Gammaproteobacteria, Alteromonadales, Shewanellaceae, Shewanella	AATAAGACGTGATAGGCGTTTAGGACGAA	AATAAGACG	T	GATAGGCGT	T	TAGGACGAA	5145837	5145808	AATAGGTGT	4	2	1	3	5
NC_011666	ORI92740165	Methylocella silvestris BL2	Bacteria, Proteobacteria, Alphaproteobacteria, Rhizobiales, Beijerinckiaceae, Methylocella	AATAGGTGAGAATAGGAG	AATAGGTGA				GAATAGGAG	2771369	2771387	AATAGGTGT	1		0	3	5
NC_011725	ORI92710464	Bacillus cereus B4264	Bacteria, Firmicutes, Bacilli, Bacillales, Bacillaceae, Bacillus, Bacillus cereus group	AATAGGTGTATAGGTGTTCGGGATAATGATAATGATGATAAAAAATAGAAATAA	AATAGGTGT		ATAGGTGT	TCGG	GATAATGATAATGATGATAAAAAATAGAAATAA	1833	1887	AATAGGTGT	0	1	12	11	27
NC_011726	ORI92740166	Cyanothece sp. PCC 8801	Bacteria, Cyanobacteria, Oscillatoriophycideae, Chroococcales, Cyanothece	AAATTTTATACAAGTTGTTTTTGGGGCCAAAAGACAACTAAAAG	AAATTTTAT		ACAAGTTGT	TTTTGGGGCCA	AAAGACAACTAAAAG	1067840	1067796	AAAAGGTGT	4	2	11	5	6
NC_011728	ORI92740167	Borrelia burgdorferi ZS7	Bacteria, Spirochaetes, Spirochaetales, Spirochaetaceae, Borrelia, Borrelia burgdorferi group	TTTAGGTGTTTTAGAATAAT	TTTAGGTGT			TT	TAGAATAAT	454321	454341	AATAGGTGT	2		2	3	7
NC_011729	ORI92730239	Cyanothece sp. PCC 7424	Bacteria, Cyanobacteria, Oscillatoriophycideae, Chroococcales, Cyanothece	AAAAGGTGTCAATCGGCGATAACCAT	AAAAGGTGT			CAATCGGC	GATAACCAT	376447	376473	AAAAGGTGT	0		8	3	7
NC_011740	ORI92720080	Escherichia fergusonii ATCC 35469	Bacteria, Proteobacteria, Gammaproteobacteria, Enterobacteriales, Enterobacteriaceae, Escherichia	AATAGGTGTCCCGTCACGCTAGGATTAT	AATAGGTGT			CCCGTCACGC	TAGGATTAT	4146707	4146679	AATAGGTGT	0		10	3	7
NC_011741	ORI94030298	Escherichia coli IAI1	Bacteria, Proteobacteria, Gammaproteobacteria, Enterobacteriales, Enterobacteriaceae, Escherichia	AATAGGTGTCCCGTCACGCTAGGATTAT	AATAGGTGT			CCCGTCACGC	TAGGATTAT	4002227	4002199	AATAGGTGT	0		10	3	7
NC_011742	ORI94030299	Escherichia coli S88	Bacteria, Proteobacteria, Gammaproteobacteria, Enterobacteriales, Enterobacteriaceae, Escherichia	AATAGGTGTCCCGTCACGCTAGGATTAT	AATAGGTGT			CCCGTCACGC	TAGGATTAT	4134182	4134154	AATAGGTGT	0		10	3	7
NC_011745	ORI94030300	Escherichia coli ED1a	Bacteria, Proteobacteria, Gammaproteobacteria, Enterobacteriales, Enterobacteriaceae, Escherichia	AGTAAGTGTCAATTACTAGGAA	AGTAAGTGT			C	AATTACTAGGAA	4362669	4362647	AATAGGTGT	2		1	4	7
NC_011748	ORI94030301	Escherichia coli 55989	Bacteria, Proteobacteria, Gammaproteobacteria, Enterobacteriales, Enterobacteriaceae, Escherichia	AATAGGTGTCCCGTCACGCTAGGATTAT	AATAGGTGT			CCCGTCACGC	TAGGATTAT	4306102	4306074	AATAGGTGT	0		10	3	7
NC_011750	ORI94030302	Escherichia coli IAI39	Bacteria, Proteobacteria, Gammaproteobacteria, Enterobacteriales, Enterobacteriaceae, Escherichia	AATAGGTGTCCCGTCACGCTAGGATTAT	AATAGGTGT			CCCGTCACGC	TAGGATTAT	4529279	4529251	AATAGGTGT	0		10	3	7
NC_011751	ORI94030303	Escherichia coli UMN026	Bacteria, Proteobacteria, Gammaproteobacteria, Enterobacteriales, Enterobacteriaceae, Escherichia	AATAGGTGTCCCATCACGCTAGGATTAT	AATAGGTGT			CCCATCACGC	TAGGATTAT	4412676	4412648	AATAGGTGT	0		10	3	7
NC_011753	ORI92710466	Vibrio splendidus LGP32	Bacteria, Proteobacteria, Gammaproteobacteria, Vibrionales, Vibrionaceae, Vibrio	ACTAGGTGAATACGGGCCTAGGAACGATCAATAG	ACTAGGTGA		ATACGGGC	CTAGG	AACGATCAATAG	7328	7294	AATAGGTGT	2	3	13	4	7
NC_011761	ORI92740169	Acidithiobacillus ferrooxidans ATCC 23270	Bacteria, Proteobacteria, Gammaproteobacteria, Acidithiobacillales, Acidithiobacillaceae, Acidithiobacillus	ATGATGTGGAAAGGTGTTCGGTACACCAGTAATTATCATAATCATCAA	ATGATGTGG		AAAGGTGT	TCGGTACACCAGT	AATTATCATAATCATCAA	2982355	6	AATAGGTGT	4	2	13	6	13
NC_011768	ORI92740170	Desulfatibacillum alkenivorans AK-01	Bacteria, Proteobacteria, Deltaproteobacteria, Desulfobacterales, Desulfobacteraceae, Desulfatibacillum	AATAGGAGATGCCACTGCGATAACAGAAGTAC	AATAGGAGA			TGCCACTGCGA	TAACAGAAGTAC	5162182	5162150	AATAGGTGT	2		11	4	4
NC_011772	ORI92710469	Bacillus cereus G9842	Bacteria, Firmicutes, Bacilli, Bacillales, Bacillaceae, Bacillus, Bacillus cereus group	AATAGGTGTATAGGTGTTCGGGATAATGATAATGATGATAAAAAATAGAAATAA	AATAGGTGT		ATAGGTGT	TCGG	GATAATGATAATGATGATAAAAAATAGAAATAA	1672	1726	AATAGGTGT	0	1	12	11	27
NC_011773	ORI92710471	Bacillus cereus AH820	Bacteria, Firmicutes, Bacilli, Bacillales, Bacillaceae, Bacillus, Bacillus cereus group	AATAGGTGTATAGGTGTTCGGGATAATGATAATGATGATAAAAAATAGAAATAA	AATAGGTGT		ATAGGTGT	TCGG	GATAATGATAATGATGATAAAAAATAGAAATAA	1834	1888	AATAGGTGT	0	1	12	11	27
NC_011830	ORI92710473	Desulfitobacterium hafniense DCB-2	Bacteria, Firmicutes, Clostridia, Clostridiales, Peptococcaceae, Desulfitobacterium	AATAGGTGTAACTCTGTTCGATATCATGATTAT	AATAGGTGT			AACTCTGTTCGA	TATCATGATTAT	1589	1622	AATAGGTGT	0		12	4	10
NC_011831	ORI92710475	Chloroflexus aggregans DSM 9485	Bacteria, Chloroflexi, Chloroflexia, Chloroflexales, Chloroflexineae, Chloroflexaceae, Chloroflexus	AATGGGCGTAATACAACGAA	AATGGGCGT			AA	TACAACGAA	18	38	AATAGGTGT	2		2	3	4
NC_011833	ORI92740171	Buchnera aphidicola str. 5A (Acyrthosiphon pisum)	Bacteria, Proteobacteria, Gammaproteobacteria, Enterobacteriales, Enterobacteriaceae, Buchnera	AATAGGTGTCTAAACAAGAAATGATTATTATTATCATTAATAATAAAAA	AATAGGTGT			CTAAACAAGA	AATGATTATTATTATCATTAATAATAAAAA	1	50	AATAGGTGT	0		10	10	19
NC_011834	ORI92740172	Buchnera aphidicola str. Tuc7 (Acyrthosiphon pisum)	Bacteria, Proteobacteria, Gammaproteobacteria, Enterobacteriales, Enterobacteriaceae, Buchnera	AATAGGTGTCTAAACAAGAAATGATTATTATTATCATTAATAATAAAAA	AATAGGTGT			CTAAACAAGA	AATGATTATTATTATCATTAATAATAAAAA	1	50	AATAGGTGT	0		10	10	19
NC_011835	ORI92710476	Bifidobacterium animalis subsp. lactis AD011	Bacteria, Actinobacteria, Actinobacteridae, Bifidobacteriales, Bifidobacteriaceae, Bifidobacterium	AATAGGTGTTATAGGTGGCCTGAATACTAATGATGAT	AATAGGTGT		TATAGGTGG	CCTGAATACT	AATGATGAT	2324	2361	AATAGGTGT	0	2	19	3	11
NC_011837	ORI92710478	Clostridium kluyveri NBRC 12016	Bacteria, Firmicutes, Clostridia, Clostridiales, Clostridiaceae, Clostridium	AATAGTTGTATAGGTGTCGGGGATGATGATGATGATGAT	AATAGTTGT		ATAGGTGT	CGGG	GATGATGATGATGATGAT	1524	1563	AATAGGTGT	1	1	12	6	24
NC_011852	ORI92740173	Haemophilus parasuis SH0165	Bacteria, Proteobacteria, Gammaproteobacteria, Pasteurellales, Pasteurellaceae, Haemophilus	AATAAGTGTCAAGAAGCAT	AATAAGTGT			C	AAGAAGCAT	1503054	1503035	AATAGGTGT	1		1	3	4
NC_011884	ORI92710480	Cyanothece sp. PCC 7425	Bacteria, Cyanobacteria, Oscillatoriophycideae, Chroococcales, Cyanothece	AAAAGGTGTCAAAGGTGTCCGGGATGATGATGAT	AAAAGGTGT		CAAAGGTGT	CCGG	GATGATGATGAT	1671	1705	AAAAGGTGT	0	1	13	4	16
NC_011886	ORI92710481	Arthrobacter chlorophenolicus A6	Bacteria, Actinobacteria, Actinobacteridae, Actinomycetales, Micrococcineae, Micrococcaceae, Arthrobacter	AATAGGTGTACGTGGACAATTAT	AATAGGTGT			ACGTG	GACAATTAT	1638	1615	AATAGGTGT	0		5	3	7
NC_011896	ORI92710483	Mycobacterium leprae Br4923	Bacteria, Actinobacteria, Actinobacteridae, Actinomycetales, Corynebacterineae, Mycobacteriaceae, Mycobacterium	AATAGGTGTTCTAGGTGTGGGAAATTATGACTATGAT	AATAGGTGT		TCTAGGTGT	GGGA	AATTATGACTATGAT	1796	1833	AATAGGTGT	0	2	13	5	13
NC_011898	ORI92710484	Clostridium cellulolyticum H10	Bacteria, Firmicutes, Clostridia, Clostridiales, Clostridiaceae, Clostridium	AATATGTGTCTAAATTGTGGGGGATGATGATAATAATGATAAAAAT	AATATGTGT	CT	AAATTGTGG	GG	GATGATGATAATAATGATAAAAAT	1516	1562	AATAGGTGT	1	4	13	8	26
NC_011899	ORI92710486	Halothermothrix orenii H 168	Bacteria, Firmicutes, Clostridia, Halanaerobiales, Halanaerobiaceae, Halothermothrix	GAAAGTTGTATAGATGTCCATAATGATGAT	GAAAGTTGT		ATAGATGT	C	CATAATGATGAT	2220	2250	AATAGGTGT	3	2	1	4	13
NC_011900	ORI92710488	Streptococcus pneumoniae ATCC 700669	Bacteria, Firmicutes, Bacilli, Lactobacillales, Streptococcaceae, Streptococcus	AAAAGGTGTCTAAAGTGTCTGAGATAATAATGATAAT	AAAAGGTGT		CTAAAGTGT	CTGA	GATAATAATGATAAT	1634	1671	AATAGGTGT	1	4	13	5	17
NC_011959	ORI92730242	Thermomicrobium roseum DSM 5159	Bacteria, Chloroflexi, Thermomicrobiales, Thermomicrobiaceae, Thermomicrobium	GAAAGGTGTGGCTGCACGGAGCAAAAA	GAAAGGTGT			GGCTGCACG	GAGCAAAAA	1777715	1777688	AAAAGGTGT	1		9	3	4
NC_011969	ORI92710490	Bacillus cereus Q1	Bacteria, Firmicutes, Bacilli, Bacillales, Bacillaceae, Bacillus, Bacillus cereus group	AATAGGTGTATAGGTGTTCGGGATAATGATAATGATGATAAAAAATAGAAATAA	AATAGGTGT		ATAGGTGT	TCGG	GATAATGATAATGATGATAAAAAATAGAAATAA	1834	1888	AATAGGTGT	0	1	12	11	27
NC_011978	ORI92730243	Thermotoga neapolitana DSM 4359	Bacteria, Thermotogae, Thermotogales, Thermotogaceae, Thermotoga	TTTGGATGGTGAAACGCCAGACAAAATAATGATGATGATGAT	TTTGGATGGTGA			AACGCCAGA	CAAAATAATGATGATGATGAT	539379	539421	TTTGGATGGTGG	1		9	7	23
NC_011979	ORI92740180	Geobacter daltonii FRC-32	Bacteria, Proteobacteria, Deltaproteobacteria, Desulfuromonadales, Geobacteraceae, Geobacter	CATAGTTGTATAGGTGTCGGTGATAGATGATGATGAA	CATAGTTGT		ATAGGTGT	CGGTGATA	GATGATGATGAA	1655	1692	AATAGGTGT	2	1	8	4	14
NC_011985	ORI92730244	Agrobacterium radiobacter K84	Bacteria, Proteobacteria, Alphaproteobacteria, Rhizobiales, Rhizobiaceae, Rhizobium/Agrobacterium group, Agrobacterium, Agrobacterium tumefaciens complex	GATAAGTGTCAGTAGTAG	GATAAGTGT				CAGTAGTAG	4004924	4004942	AATAGGTGT	2		0	3	3
NC_011989	ORI92730246	Agrobacterium vitis S4	Bacteria, Proteobacteria, Alphaproteobacteria, Rhizobiales, Rhizobiaceae, Rhizobium/Agrobacterium group, Agrobacterium	TAGGGGTGAGATAGGTGTCCGGCTCGATAAGAAATACGAC	TAGGGGTGA		GATAGGTGT	CCGGCTC	GATAAGAAATACGAC	38	3726373	AATAGGTGT	4	1	7	5	9
NC_011992	ORI92720082	Acidovorax ebreus TPSY	Bacteria, Proteobacteria, Betaproteobacteria, Burkholderiales, Comamonadaceae, Acidovorax	AACAGGTGTTTTACCGCGCCCGAGATGATGAT	AACAGGTGT			TTTACCGCGCCCGA	GATGATGAT	26776	26744	AATAGGTGT	1		14	3	12
NC_011993	ORI96000365	Escherichia coli LF82	Bacteria, Proteobacteria, Gammaproteobacteria, Enterobacteriales, Enterobacteriaceae, Escherichia	AATAGGTGTCCCGTCGCGCTAGGATTAT	AATAGGTGT			CCCGTCGCGC	TAGGATTAT	3971837	3971809	AATAGGTGT	0		10	3	7
NC_011999	ORI92710492	Macrococcus caseolyticus JCSC5402	Bacteria, Firmicutes, Bacilli, Bacillales, Macrococcus	AATAGGTGCATAAGTGTCGGGGATAATGATAATAATGATAAA	AATAGGTGC		ATAAGTGT	CGGG	GATAATGATAATAATGATAAA	1770	1812	AATAGGTGT	1	2	12	7	22
NC_012004	ORI92710494	Streptococcus uberis 0140J	Bacteria, Firmicutes, Bacilli, Lactobacillales, Streptococcaceae, Streptococcus	AAAAGGTGGAATATGTGTTCTGGATGATGATGATGAT	AAAAGGTGG		AATATGTGT	TCTG	GATGATGATGATGAT	1442	1479	AATAGGTGT	2	1	4	5	20
NC_012026	ORI92730247	Anaplasma marginale str. Florida	Bacteria, Proteobacteria, Alphaproteobacteria, Rickettsiales, Anaplasmataceae, Anaplasma	AGTACGTGTTTTAGTCCATGAATAG	AGTACGTGT			TTTAGTC	CATGAATAG	1152542	1152517	AATAGGTGT	2		7	3	5
NC_012034	ORI92710497	Caldicellulosiruptor bescii DSM 6725	Bacteria, Firmicutes, Clostridia, Thermoanaerobacterales, Thermoanaerobacterales Family III. Incertae Sedis, Caldicellulosiruptor	ATTAGTTCTATAGGTGTACACTTTTTAGTTAAAATTAT	ATTAGTTCT		ATAGGTGT	ACACTTTTTAGT	TAAAATTAT	2919451	2919489	AATAGGTGT	3	1	12	3	6
NC_012039	ORI92740183	Campylobacter lari RM2100	Bacteria, Proteobacteria, Epsilonproteobacteria, Campylobacterales, Campylobacteraceae, Campylobacter	AATAAGTGTATCTACACTTTAAATTTAAAAATAC	AATAAGTGT			ATCTACACTTTAAATT	TAAAAATAC	1525351	1525385	AATAAGTGT	0		16	3	3
NC_012108	ORI92730248	Desulfobacterium autotrophicum HRM2	Bacteria, Proteobacteria, Deltaproteobacteria, Desulfobacterales, Desulfobacteraceae, Desulfobacterium	AATAATTGTAAAATATTTGTAACAAAAT	AATAATTGT		AAAATATTT	G	TAACAAAAT	5588537	5588509	AATAGGTGT	2	4	10	3	5
NC_012115	ORI92740184	Nautilia profundicola AmH	Bacteria, Proteobacteria, Epsilonproteobacteria, Nautiliales, Nautiliaceae, Nautilia	AAAAAGTGTAACACTTAAACAACAC	AAAAAGTGT			AACACTT	AAACAACAC	78	53	AATAAGTGT	1		7	3	3
NC_012121	ORI92710498	Staphylococcus carnosus subsp. carnosus TM300	Bacteria, Firmicutes, Bacilli, Bacillales, Staphylococcus	AATAGGTGATTAGGTGTCGGGGATGATGATAATGAT	AATAGGTGA		TTAGGTGT	CGGG	GATGATGATAATGAT	2564343	2564307	AATAGGTGT	1	1	12	5	19
NC_012125	ORI92720083	Salmonella enterica subsp. enterica serovar Paratyphi C str. RKS4594	Bacteria, Proteobacteria, Gammaproteobacteria, Enterobacteriales, Enterobacteriaceae, Salmonella	AGTAAGTGTCGATCACTAGGAA	AGTAAGTGT			C	GATCACTAGGAA	4015817	4015795	AATAGGTGT	2		1	4	8
NC_012214	ORI93020086	Erwinia pyrifoliae Ep1/96	Bacteria, Proteobacteria, Gammaproteobacteria, Enterobacteriales, Enterobacteriaceae, Erwinia	AATAGGTGTCTCTAGCAGCTAGGATTAT	AATAGGTGT			CTCTAGCAGC	TAGGATTAT	4026032	4026004	AATAGGTGT	0		10	3	7
NC_012225	ORI92730249	Brachyspira hyodysenteriae WA1	Bacteria, Spirochaetes, Spirochaetales, Brachyspiraceae, Brachyspira	AATAATTGTAGAATAGTTGATTATAATAAA	AATAATTGT			AGAATAGTT	GATTATAATAAA	2057519	2057549	AATAGGTGT	2		9	4	10
NC_012416	ORI94030304	Wolbachia sp. wRi (Wolbachia endosymbiont of Drosophila simulans)	Bacteria, Proteobacteria, Alphaproteobacteria, Rickettsiales, Anaplasmataceae, Wolbachieae, Wolbachia	AATAGTTCTTTTGACAATAAT	AATAGTTCT			TTT	GACAATAAT	1056014	1056035	AATAGGTGT	2		3	3	8
NC_012438	ORI92740185	Sulfurihydrogenibium azorense Az-Fu1	Bacteria, Aquificae, Aquificales, Hydrogenothermaceae, Sulfurihydrogenibium	AATATATGTTATATAAGAAAATGAT	AATATATGT			TATA	TAAGAAAATGAT	1312	1287	AATAAATGT	1		4	4	10
NC_012440	ORI92730250	Persephonella marina EX-H1	Bacteria, Aquificae, Aquificales, Hydrogenothermaceae, Persephonella	AATAGGTGTATAGGTGTCGGATAATAATAAAAATAAT	AATAGGTGT		ATAGGTGT	CG	GATAATAATAAAAATAAT	6923	6960	AATAGGTGT	0	1	10	6	17
NC_012441	ORI92730251	Brucella melitensis ATCC 23457	Bacteria, Proteobacteria, Alphaproteobacteria, Rhizobiales, Brucellaceae, Brucella	AATAGGTCAAGGCCAAGAGTAT	AATAGGTCA			AGGC	CAAGAGTAT	2011804	2011826	AATAGGTGT	2		4	3	5
NC_012466	ORI92710502	Streptococcus pneumoniae JJA	Bacteria, Firmicutes, Bacilli, Lactobacillales, Streptococcaceae, Streptococcus	AAAAGGTGTCTAAAGTGTCTGAGATAATAATGATAAT	AAAAGGTGT		CTAAAGTGT	CTGA	GATAATAATGATAAT	1645	1682	AATAGGTGT	1	4	13	5	17
NC_012467	ORI92710504	Streptococcus pneumoniae P1031	Bacteria, Firmicutes, Bacilli, Lactobacillales, Streptococcaceae, Streptococcus	AAAAGGTGTCTAAAGTGTCTGAGATAATAATGATAAT	AAAAGGTGT		CTAAAGTGT	CTGA	GATAATAATGATAAT	1645	1682	AATAGGTGT	1	4	13	5	17
NC_012468	ORI92710506	Streptococcus pneumoniae 70585	Bacteria, Firmicutes, Bacilli, Lactobacillales, Streptococcaceae, Streptococcus	AAAAGGTGTCTAAAGTGTCTGAGATAATAATGATAAT	AAAAGGTGT		CTAAAGTGT	CTGA	GATAATAATGATAAT	1645	1682	AATAGGTGT	1	4	13	5	17
NC_012469	ORI92710508	Streptococcus pneumoniae Taiwan19F-14	Bacteria, Firmicutes, Bacilli, Lactobacillales, Streptococcaceae, Streptococcus	AAAAGGTGTCTAAAGTGTCTGAGATAATAATGATAAT	AAAAGGTGT		CTAAAGTGT	CTGA	GATAATAATGATAAT	1645	1682	AATAGGTGT	1	4	13	5	17
NC_012470	ORI92710510	Streptococcus equi subsp. zooepidemicus	Bacteria, Firmicutes, Bacilli, Lactobacillales, Streptococcaceae, Streptococcus	AATAGGTGATAAAATTGTTCTGGATGATGATGATGAT	AATAGGTGA	TAA	AATTGTTCT	G	GATGATGATGATGAT	1442	1479	AATAGGTGT	1	3	13	5	20
NC_012471	ORI92710512	Streptococcus equi subsp. equi 4047	Bacteria, Firmicutes, Bacilli, Lactobacillales, Streptococcaceae, Streptococcus	AATAGGTGATAAAATTGTTCTGGATGATGATGATGAT	AATAGGTGA	TAA	AATTGTTCT	G	GATGATGATGATGAT	1442	1479	AATAGGTGT	1	3	13	5	20
NC_012472	ORI92710514	Bacillus cereus 03BB102	Bacteria, Firmicutes, Bacilli, Bacillales, Bacillaceae, Bacillus, Bacillus cereus group	AATAGGTGTATAGGTGTTCGGGATAATGATAATGATGATGAAAAATAGAAATAA	AATAGGTGT		ATAGGTGT	TCGG	GATAATGATAATGATGATGAAAAATAGAAATAA	1718	1772	AATAGGTGT	0	1	12	11	28
NC_012483	ORI92740189	Acidobacterium capsulatum ATCC 51196	Bacteria, Acidobacteria, Acidobacteriales, Acidobacteriaceae, Acidobacterium	AAGACGTGTAAAGCTCCGCGTGCTACCACTAA	AAGACGTGT			AAAGCTCCGCGTGC	TACCACTAA	2480135	2480103	AAGAGGTGT	1		14	3	3
NC_012488	ORI93010530	Listeria monocytogenes serotype 4b str. CLIP 80459	Bacteria, Firmicutes, Bacilli, Bacillales, Listeriaceae, Listeria	AATAGGTGTTTAGGTGTCGCGGATAATGATAATGAT	AATAGGTGT		TTAGGTGT	CGCG	GATAATGATAATGAT	1766	1802	AATAGGTGT	0	2	12	5	18
NC_012489	ORI97017024	Gemmatimonas aurantiaca T-27	Bacteria, Gemmatimonadetes, Gemmatimonadales, Gemmatimonadaceae, Gemmatimonas	AACATGTGTTCAGGTGTAGGAGACGACGATGAT	AACATGTGT		TCAGGTGT	AGGA	GACGACGATGAT	1656	1689	AATAGGTGT	2	3	12	4	12
NC_012490	ORI97017026	Rhodococcus erythropolis PR4	Bacteria, Actinobacteria, Actinobacteridae, Actinomycetales, Corynebacterineae, Nocardiaceae, Rhodococcus	ACGAGGTGTCTAACGTGTCCTGAATAATGATGATGAC	ACGAGGTGT		CTAACGTGT	CCTG	AATAATGATGATGAC	2670	2707	AATAGGTGT	2	4	13	5	16
NC_012491	ORI92710517	Brevibacillus brevis NBRC 100599	Bacteria, Firmicutes, Bacilli, Bacillales, Paenibacillaceae, Brevibacillus	TATAGGTGTTTAGGTGTCCGGGATAATGATGAAGACAAT	TATAGGTGT		TTAGGTGT	CCGG	GATAATGATGAAGACAAT	1903	1942	AATAGGTGT	1	2	12	6	18
NC_012522	ORI94010700	Rhodococcus opacus B4	Bacteria, Actinobacteria, Actinobacteridae, Actinomycetales, Corynebacterineae, Nocardiaceae, Rhodococcus	AACAGGTGTAGACACCTATTAACAC	AACAGGTGT			AGACACC	TATTAACAC	3775930	3775955	AATAGGTGT	1		7	3	4
NC_012526	ORI92710519	Deinococcus deserti VCD115	Bacteria, Deinococcus-Thermus, Deinococci, Deinococcales, Deinococcaceae, Deinococcus	AATAGGTGTCAAAGGTGTCCCGGATAATGATGATGATGATAAAAATAAT	AATAGGTGT		CAAAGGTGT	CCCG	GATAATGATGATGATGATAAAAATAAT	1681	1730	AATAGGTGT	0	2	13	9	30
NC_012559	ORI92720084	Laribacter hongkongensis HLHK9	Bacteria, Proteobacteria, Betaproteobacteria, Neisseriales, Chromobacteriaceae, Laribacter	AAAAGTTAAGATATAGGTATAGAAGTATAATGAATAT	AAAAGTTAA	GA	TATAGGTAT	AG	AAGTATAATGAATAT	13077	13040	AATAGGTGT	4	2	2	5	10
NC_012560	ORI92710520	Azotobacter vinelandii DJ	Bacteria, Proteobacteria, Gammaproteobacteria, Pseudomonadales, Pseudomonadaceae, Azotobacter	AATAAGTGTTCACTAAATAGGTGACTAGGAA	AATAAGTGT			TCACTAAATAGGT	GACTAGGAA	5365199	5365230	AATAGGTGT	1		13	3	5
NC_012563	ORI92710521	Clostridium botulinum A2 str. Kyoto	Bacteria, Firmicutes, Clostridia, Clostridiales, Clostridiaceae, Clostridium	AATAATTGTATAGTTGTTCGGGATGATGATGATGATGATAAA	AATAATTGT		ATAGTTGT	TCGG	GATGATGATGATGATGATAAA	1656	1698	AATAGGTGT	2	2	12	7	25
NC_012578	ORI92720085	Vibrio cholerae M66-2	Bacteria, Proteobacteria, Gammaproteobacteria, Vibrionales, Vibrionaceae, Vibrio	AAAAAGTGAATAGGTGTTTCTAGGACGAGGAATTATCAT	AAAAAGTGA		ATAGGTGT	TTCTAGGACGAGG	AATTATCAT	91	52	AATAGGTGT	3	0	13	3	7
NC_012581	ORI92710523	Bacillus anthracis str. CDC 684	Bacteria, Firmicutes, Bacilli, Bacillales, Bacillaceae, Bacillus, Bacillus cereus group	AATAGGTGTATAGGTGTTCGGGATAATGATAATGATGATAAAAAATAGAAATAA	AATAGGTGT		ATAGGTGT	TCGG	GATAATGATAATGATGATAAAAAATAGAAATAA	1707	1761	AATAGGTGT	0	1	12	11	27
NC_012582	ORI96000366	Vibrio cholerae O395	Bacteria, Proteobacteria, Gammaproteobacteria, Vibrionales, Vibrionaceae, Vibrio	AAAAAGTGAATAGGTGTTTCTAGGACGAGGAATTATCAT	AAAAAGTGA		ATAGGTGT	TTCTAGGACGAGG	AATTATCAT	176585	176624	AATAGGTGT	3	0	13	3	7
NC_012590	ORI92710525	Corynebacterium aurimucosum ATCC 700975	Bacteria, Actinobacteria, Actinobacteridae, Actinomycetales, Corynebacterineae, Corynebacteriaceae, Corynebacterium	AACAGGTGTCTAGGGTGTCGCGAATAATGATGAGGATAAA	AACAGGTGT		CTAGGGTGT	CGCG	AATAATGATGAGGATAAA	1994	2034	AATAGGTGT	1	4	13	6	17
NC_012633	ORI94030305	Rickettsia africae ESF-5	Bacteria, Proteobacteria, Alphaproteobacteria, Rickettsiales, Rickettsiaceae, Rickettsieae, Rickettsia, spotted fever group	AATAAGTGTTAAAATAGGTGTTTGATAAATAA	AATAAGTGT	TAA	AATAGGTGT	TT	GATAAATAA	1278390	1278422	AATAGGTGT	1	0	2	3	6
NC_012658	ORI93010532	Clostridium botulinum Ba4 str. 657	Bacteria, Firmicutes, Clostridia, Clostridiales, Clostridiaceae, Clostridium	AATAAGTGTATAGTTGTTGGGGATGATGATGATGATGATAAA	AATAAGTGT		ATAGTTGT	TGGG	GATGATGATGATGATGATAAA	1672	1714	AATAGGTGT	1	2	12	7	25
NC_012659	ORI93010534	Bacillus anthracis str. A0248	Bacteria, Firmicutes, Bacilli, Bacillales, Bacillaceae, Bacillus, Bacillus cereus group	AATAGGTGTATAGGTGTTCGGGATAATGATAATGATGATAAAAAATAGAAATAA	AATAGGTGT		ATAGGTGT	TCGG	GATAATGATAATGATGATAAAAAATAGAAATAA	1733	1787	AATAGGTGT	0	1	12	11	27
NC_012668	ORI93010537	Vibrio cholerae MJ-1236	Bacteria, Proteobacteria, Gammaproteobacteria, Vibrionales, Vibrionaceae, Vibrio	TCTAGGTGTATAGAGTTCTAGAAATCATCAATAG	TCTAGGTGT		ATAGAGTT	CTAGA	AATCATCAATAG	517570	517536	AATAGGTGT	2	4	13	4	7
NC_012673	ORI93010540	Exiguobacterium sp. AT1b	Bacteria, Firmicutes, Bacilli, Bacillales, Bacillales Family XII. Incertae Sedis, Exiguobacterium	AATAGGGGTCATAGGTGTCGGGAATAATGATAAT	AATAGGGGT		CATAGGTGT	CGGG	AATAATGATAAT	1699014	1698980	AATAGGTGT	1	1	13	4	13
NC_012686	ORI92840193	Chlamydia trachomatis B/Jali20/OT	Bacteria, Chlamydiae, Chlamydiales, Chlamydiaceae, Chlamydia/Chlamydophila group, Chlamydia	AAATCTTGTTTTTCAATACGGATAAACAT	AAATCTTGT			TTTTCAATACG	GATAAACAT	722714	722685	AAAAGTTGT	2		11	3	7
NC_012687	ORI92840194	Chlamydia trachomatis B/TZ1A828/OT	Bacteria, Chlamydiae, Chlamydiales, Chlamydiaceae, Chlamydia/Chlamydophila group, Chlamydia	AAATCTTGTTTTTCAATACGGATAAACAT	AAATCTTGT			TTTTCAATACG	GATAAACAT	722640	722611	AAAAGTTGT	2		11	3	7
NC_012691	ORI93020087	Tolumonas auensis DSM 9187	Bacteria, Proteobacteria, Gammaproteobacteria, Aeromonadales, Aeromonadaceae, Tolumonas	AATACGTGTTTTGAAAAAAAGTACTAGGATTAG	AATACGTGT			TTT	GAAAAAAAGTACTAGGATTAG	3443209	3443242	AATAGGTGT	1		3	7	11
NC_012695	ORI94030306	Burkholderia pseudomallei MSHR346	Bacteria, Proteobacteria, Betaproteobacteria, Burkholderiales, Burkholderiaceae, Burkholderia, pseudomallei group	AATAGGTGTCTTTTTGCCCACAGAACAAT	AATAGGTGT			CTTTTTGCCCA	CAGAACAAT	4014660	4014631	AATAGGTGT	0		11	3	5
NC_012704	ORI93010542	Corynebacterium kroppenstedtii DSM 44385	Bacteria, Actinobacteria, Actinobacteridae, Actinomycetales, Corynebacterineae, Corynebacteriaceae, Corynebacterium	AATAGGTGACAAAGGTGTGGGGGATAACGATGAT	AATAGGTGA		CAAAGGTGT	GGGG	GATAACGATGAT	2181	2215	AATAGGTGT	1	2	13	4	13
NC_012724	ORI93020088	Burkholderia glumae BGR1	Bacteria, Proteobacteria, Betaproteobacteria, Burkholderiales, Burkholderiaceae, Burkholderia	AATAGGTGTCGCCGTCGCCGGAAAACAAT	AATAGGTGT			CGCCGTCGCCG	GAAAACAAT	12895	12924	AATAGGTGT	0		11	3	6
NC_012730	ORI93030256	Rickettsia peacockii str. Rustic	Bacteria, Proteobacteria, Alphaproteobacteria, Rickettsiales, Rickettsiaceae, Rickettsieae, Rickettsia, spotted fever group	AATAAGTGTTAAAATAGGTGTTTGATAAATAA	AATAAGTGT	TAA	AATAGGTGT	TT	GATAAATAA	1288342	1288374	AATAGGTGT	1	0	2	3	6
NC_012731	ORI93020089	Klebsiella pneumoniae subsp. pneumoniae NTUH-K2044	Bacteria, Proteobacteria, Gammaproteobacteria, Enterobacteriales, Enterobacteriaceae, Klebsiella	AGTAAGTGTCTATCACTAGGAAGAA	AGTAAGTGT			C	TATCACTAGGAAGAA	130	105	AATAGGTGT	2		1	5	8
NC_012751	ORI93030257	Candidatus Hamiltonella defensa 5AT (Acyrthosiphon pisum)	Bacteria, Proteobacteria, Gammaproteobacteria, Enterobacteriales, Enterobacteriaceae, aphid secondary symbionts, Candidatus Hamiltonella	TTTTGGTGAATGGGTGTCTTTTGTCACTAGGATTATTAT	TTTTGGTGA		ATGGGTGT	CTTTTGT	CACTAGGATTATTAT	2110169	2110130	AATAGGTGT	4	1	7	5	10
NC_012759	ORI93020090	Escherichia coli BW2952	Bacteria, Proteobacteria, Gammaproteobacteria, Enterobacteriales, Enterobacteriaceae, Escherichia	AATAGGTGTCCCGTCACGCTAGGATTAT	AATAGGTGT			CCCGTCACGC	TAGGATTAT	3812165	3812137	AATAGGTGT	0		10	3	7
NC_012778	ORI93010544	[Eubacterium] eligens ATCC 27750	Bacteria, Firmicutes, Clostridia, Clostridiales, Eubacteriaceae, Eubacterium	AATAGGTGTTAACAGAAACCTATTAGACAATTAAAAT	AATAGGTGT			TAACAGAAACCTATTA	GACAATTAAAAT	1367	1404	AATAGGTGT	0		16	4	9
NC_012779	ORI93020091	Edwardsiella ictaluri 93-146	Bacteria, Proteobacteria, Gammaproteobacteria, Enterobacteriales, Enterobacteriaceae, Edwardsiella	AATAGGTGTTTCCTAGTCCTAGGATTAT	AATAGGTGT			TTCCTAGTCC	TAGGATTAT	3780927	3780955	AATAGGTGT	0		10	3	7
NC_012781	ORI93010546	Eubacterium rectale ATCC 33656	Bacteria, Firmicutes, Clostridia, Clostridiales, Eubacteriaceae, Eubacterium	AAAAGGTGTAAAAATAAC	AAAAGGTGT				AAAAATAAC	3449390	3449372	AATAGGTGT	1		0	3	5
NC_012785	ORI93030258	Kosmotoga olearia TBF 19.5.1	Bacteria, Thermotogae, Thermotogales, Thermotogaceae, Kosmotoga	CAATGGGGTATACGTGTTGGTAGGCACAGTATTAT	CAATGGGGT		ATACGTGT	TGGTAGGCA	CAGTATTAT	218264	218299	AATAGGTGT	4	2	9	3	5
NC_012793	ORI93010547	Geobacillus sp. WCH70	Bacteria, Firmicutes, Bacilli, Bacillales, Bacillaceae, Geobacillus	AATAATAATACAATAAAGGTGTCTAAGAAAAAAAT	AATAATAAT	ACAA	TAAAGGTGT	C	TAAGAAAAAAAT	3464585	2	AATAGGTGT	4	2	1	4	7
NC_012796	ORI93010549	Desulfovibrio magneticus RS-1	Bacteria, Proteobacteria, Deltaproteobacteria, Desulfovibrionales, Desulfovibrionaceae, Desulfovibrio	AAAAGGTGTCCATAAGAGCAGTAATAG	AAAAGGTGT			CCA	TAAGAGCAGTAATAG	3488033	3488060	AATAGGTGT	1		3	5	6
NC_012803	ORI93010550	Micrococcus luteus NCTC 2665	Bacteria, Actinobacteria, Actinobacteridae, Actinomycetales, Micrococcineae, Micrococcaceae, Micrococcus	AAGAGGTGTCCTAGGTGTGGGCGATGGTGAGGAAGACTAG	AAGAGGTGT		CCTAGGTGT	GGGCGATGGT	GAGGAAGACTAG	2286	2326	AATAGGTGT	1	2	19	4	7
NC_012806	ORI93010551	Mycoplasma conjunctivae HRC/581	Bacteria, Tenericutes, Mollicutes, Mycoplasmataceae, Mycoplasma	AAAAGTTGTTAAGAAGTTTATAAAAAACATAAAAAAGAAGAAAAACAT	AAAAGTTGT			TAAGAAGTT	TATAAAAAACATAAAAAAGAAGAAAAACAT	845675	845723	AATAGGTGT	2		9	10	15
NC_012808	ORI93010552	Methylobacterium extorquens AM1	Bacteria, Proteobacteria, Alphaproteobacteria, Rhizobiales, Methylobacteriaceae, Methylobacterium	CATAGTTGTTAGGAGATAGCAAGAGGAT	CATAGTTGT			TAGGAGA	TAGCAAGAGGAT	560	532	AATAGGTGT	2		7	4	8
NC_012814	ORI93010553	Bifidobacterium animalis subsp. lactis Bl-04	Bacteria, Actinobacteria, Actinobacteridae, Bifidobacteriales, Bifidobacteriaceae, Bifidobacterium	AATAGGTGTTATAGGTGGCCTGAATACTAATGATGAT	AATAGGTGT		TATAGGTGG	CCTGAATACT	AATGATGAT	2293	2330	AATAGGTGT	0	2	19	3	11
NC_012815	ORI93010555	Bifidobacterium animalis subsp. lactis DSM 10140	Bacteria, Actinobacteria, Actinobacteridae, Bifidobacteriales, Bifidobacteriaceae, Bifidobacterium	AATAGGTGTTATAGGTGGCCTGAATACTAATGATGAT	AATAGGTGT		TATAGGTGG	CCTGAATACT	AATGATGAT	2293	2330	AATAGGTGT	0	2	19	3	11
NC_012846	ORI93030259	Bartonella grahamii as4aup	Bacteria, Proteobacteria, Alphaproteobacteria, Rhizobiales, Bartonellaceae, Bartonella	AATATGTGTTTAATTTACGAACACTATTAAAAT	AATATGTGT			TTAATT	TACGAACACTATTAAAAT	2341246	2341213	AATAGGTGT	1		6	6	10
NC_012856	ORI93010557	Ralstonia pickettii 12D	Bacteria, Proteobacteria, Betaproteobacteria, Burkholderiales, Burkholderiaceae, Ralstonia	TCCAGGTGTCCAATAGGTGTCTGAATAGGAA	TCCAGGTGT	CC	AATAGGTGT	CT	GAATAGGAA	437	468	AATAGGTGT	3	0	2	3	5
NC_012880	ORI93020092	Dickeya dadantii Ech703	Bacteria, Proteobacteria, Gammaproteobacteria, Enterobacteriales, Enterobacteriaceae, Dickeya	AATAGGTGTCGTTCCCTGCTAGGATTAT	AATAGGTGT			CGTTCCCTGC	TAGGATTAT	4621763	4621791	AATAGGTGT	0		10	3	7
NC_012881	ORI94040259	Desulfovibrio salexigens DSM 2638	Bacteria, Proteobacteria, Deltaproteobacteria, Desulfovibrionales, Desulfovibrionaceae, Desulfovibrio	ATTCGGTGTTAGAAACGACCAG	ATTCGGTGT			TAGA	AACGACCAG	4233535	4233513	AATAGGTGT	2		4	3	4
NC_012891	ORI93010558	Streptococcus dysgalactiae subsp. equisimilis GGS_124	Bacteria, Firmicutes, Bacilli, Lactobacillales, Streptococcaceae, Streptococcus	AATAGGTGCAGTATGTGTTCTGGATGATGATGATGATTAATAATATGAATAG	AATAGGTGC		AGTATGTGT	TCTG	GATGATGATGATGATTAATAATATGAATAG	1667	1719	AATAGGTGT	1	2	13	10	27
NC_012892	ORI93020093	Escherichia coli BL21(DE3)	Bacteria, Proteobacteria, Gammaproteobacteria, Enterobacteriales, Enterobacteriaceae, Escherichia	AATAGGTGTCCCGTCACGCTAGGATTAT	AATAGGTGT			CCCGTCACGC	TAGGATTAT	3812687	3812659	AATAGGTGT	0		10	3	7
NC_012912	ORI93020094	Dickeya zeae Ech1591	Bacteria, Proteobacteria, Gammaproteobacteria, Enterobacteriales, Enterobacteriaceae, Dickeya	ACTAGCTGTTATTGGATAACTAGAAGAAAAAC	ACTAGCTGT			TATTG	GATAACTAGAAGAAAAAC	4727237	4727269	AATAGGTGT	2		5	6	9
NC_012913	ORI93030260	Aggregatibacter aphrophilus NJ8700	Bacteria, Proteobacteria, Gammaproteobacteria, Pasteurellales, Pasteurellaceae, Aggregatibacter	AATAAGTCTTGTTTTATCCTAGAATTATTATCATTATTAT	AATAAGTCT			TGTTTTATCC	TAGAATTATTATCATTATTAT	1971008	1971048	AATAGGTGT	2		10	7	14
NC_012914	ORI94010701	Paenibacillus sp. JDR-2	Bacteria, Firmicutes, Bacilli, Bacillales, Paenibacillaceae, Paenibacillus	AATAGATGTGGTGATGTATAACAATTAT	AATAGATGT			GGTGATG	TATAACAATTAT	7184674	7184646	AATAGGTGT	1		7	4	8
NC_012917	ORI93020095	Pectobacterium carotovorum subsp. carotovorum PC1	Bacteria, Proteobacteria, Gammaproteobacteria, Enterobacteriales, Enterobacteriaceae, Pectobacterium	TATTAGTGAATAGGTGTGTTGTGCTGCTAGGATTAT	TATTAGTGA		ATAGGTGT	GTTGTGCTGC	TAGGATTAT	4807730	4807766	AATAGGTGT	4	0	10	3	7
NC_012918	ORI93040199	Geobacter sp. M21	Bacteria, Proteobacteria, Deltaproteobacteria, Desulfuromonadales, Geobacteraceae, Geobacter	AACAGGTGTATAGTTGTCCGGTGATAGATGATGATGAA	AACAGGTGT		ATAGTTGT	CCGGTGATA	GATGATGATGAA	1636	1674	AATAGGTGT	1	2	17	4	14
NC_012924	ORI93010560	Streptococcus suis SC84	Bacteria, Firmicutes, Bacilli, Lactobacillales, Streptococcaceae, Streptococcus	AAAAGGTGTCTTATGTGTCTCTGATGATAATGATAAT	AAAAGGTGT		CTTATGTGT	CTCT	GATGATAATGATAAT	1461	1498	AATAGGTGT	1	3	13	5	18
NC_012925	ORI93010562	Streptococcus suis P1/7	Bacteria, Firmicutes, Bacilli, Lactobacillales, Streptococcaceae, Streptococcus	AAAAGGTGTCTTATGTGTCTCTGATGATAATGATAAT	AAAAGGTGT		CTTATGTGT	CTCT	GATGATAATGATAAT	1461	1498	AATAGGTGT	1	3	13	5	18
NC_012926	ORI93010564	Streptococcus suis BM407	Bacteria, Firmicutes, Bacilli, Lactobacillales, Streptococcaceae, Streptococcus	AAAAGGTGTCTTATGTGTCTCTGATGATAATGATAAT	AAAAGGTGT		CTTATGTGT	CTCT	GATGATAATGATAAT	1459	1496	AATAGGTGT	1	3	13	5	18
NC_012947	ORI93020096	Escherichia coli 'BL21-Gold(DE3)pLysS AG'	Bacteria, Proteobacteria, Gammaproteobacteria, Enterobacteriales, Enterobacteriaceae, Escherichia	AATAGGTGTCCCGTCACGCTAGGATTAT	AATAGGTGT			CCCGTCACGC	TAGGATTAT	4529200	4529228	AATAGGTGT	0		10	3	7
NC_012962	ORI93020097	Photorhabdus asymbiotica	Bacteria, Proteobacteria, Gammaproteobacteria, Enterobacteriales, Enterobacteriaceae, Photorhabdus	AATAGGTGTTTTCTAGTACTAGGATTAT	AATAGGTGT			TTTC	TAGTACTAGGATTAT	41264	41236	AATAGGTGT	0		4	5	9
NC_012967	ORI93020098	Escherichia coli B str. REL606	Bacteria, Proteobacteria, Gammaproteobacteria, Enterobacteriales, Enterobacteriaceae, Escherichia	AATAGGTGTCCCGTCACGCTAGGATTAT	AATAGGTGT			CCCGTCACGC	TAGGATTAT	3886170	3886142	AATAGGTGT	0		10	3	7
NC_012968	ORI93040204	Methylotenera mobilis JLW8	Bacteria, Proteobacteria, Betaproteobacteria, Methylophilales, Methylophilaceae, Methylotenera	AATACGTGTTTTTTTACGTTGTAATAATAACAATAATAAA	AATACGTGT			TTTTTTACGTTGT	AATAATAACAATAATAAA	1802	1842	AATAGGTGT	1		13	6	14
NC_012969	ORI93010566	Methylovorus glucosetrophus SIP3-4	Bacteria, Proteobacteria, Betaproteobacteria, Methylophilales, Methylophilaceae, Methylovorus	AATAGTTGTCTTCAAGTGTGGTAATAACAATAATGAT	AATAGTTGT	C	TTCAAGTGT	GGT	AATAACAATAATGAT	1729	1766	AATAGGTGT	1	4	13	5	14
NC_012971	ORI96000367	Escherichia coli BL21(DE3)	Bacteria, Proteobacteria, Gammaproteobacteria, Enterobacteriales, Enterobacteriaceae, Escherichia	AATAGGTGTCCCGTCACGCTAGGATTAT	AATAGGTGT			CCCGTCACGC	TAGGATTAT	3814610	3814582	AATAGGTGT	0		10	3	7
NC_012973	ORI97016826	Helicobacter pylori B38	Bacteria, Proteobacteria, Epsilonproteobacteria, Campylobacterales, Helicobacteraceae, Helicobacter	AGTAAGGTAGGTAAGTGCGGGGATGATGACAATGATTAATAATAA	AGTAAGGTA		GGTAAGTGC	GGG	GATGATGACAATGATTAATAATAA	1488546	1488501	AGTAAGTGT	3	2	3	8	20
NC_012982	ORI93030261	Hirschia baltica ATCC 49814	Bacteria, Proteobacteria, Alphaproteobacteria, Rhodobacterales, Hyphomonadaceae, Hirschia	ATTACGTGTTTTATGGCACCAAAAT	ATTACGTGT			TTTATGG	CACCAAAAT	3449319	3449344	AATAGGTGT	2		7	3	5
NC_012984	ORI93010568	Lactobacillus plantarum JDM1	Bacteria, Firmicutes, Bacilli, Lactobacillales, Lactobacillaceae, Lactobacillus	AAAAGGTGTCATGGGTGACGAGATGATAATGAT	AAAAGGTGT		CATGGGTGA	CGA	GATGATAATGAT	1452	1485	AATAGGTGT	1	3	12	4	15
NC_012985	ORI93040206	Candidatus Liberibacter asiaticus str. psy62	Bacteria, Proteobacteria, Alphaproteobacteria, Rhizobiales, Rhizobiaceae, Candidatus Liberibacter	ATTAGATGTTATGTGTCTTTTTATAAAAAAAATAATAATTATAAGTAAAAA	ATTAGATGT		TATGTGTCT	TTT	TATAAAAAAAATAATAATTATAAGTAAAAA	442584	442635	AATAGGTGT	2	4	12	10	18
NC_012988	ORI93040207	Methylobacterium extorquens DM4 (Methylobacterium dichloromethanicum)	Bacteria, Proteobacteria, Alphaproteobacteria, Rhizobiales, Methylobacteriaceae, Methylobacterium	CATAGTTGTTAGGAGATAGCAAGAGGAT	CATAGTTGT			TAGGAGA	TAGCAAGAGGAT	558	530	AATAGGTGT	2		7	4	8
NC_012997	ORI93010570	Teredinibacter turnerae T7901	Bacteria, Proteobacteria, Gammaproteobacteria, Alteromonadales, Alteromonadales genera incertae sedis, Teredinibacter	AATATGGGTTTAGAAAATTATTAA	AATATGGGT			TTA	GAAAATTATTAA	5193047	5193071	AATAGGTGT	2		3	4	8
NC_013008	ORI93020099	Escherichia coli O157:H7 str. TW14359	Bacteria, Proteobacteria, Gammaproteobacteria, Enterobacteriales, Enterobacteriaceae, Escherichia	AATAGGTGTCCCGTCACGCTAGGATTAT	AATAGGTGT			CCCGTCACGC	TAGGATTAT	4778391	4778363	AATAGGTGT	0		10	3	7
NC_013016	ORI93030262	Neisseria meningitidis alpha14	Bacteria, Proteobacteria, Betaproteobacteria, Neisseriales, Neisseriaceae, Neisseria	AATAGGTGTTTCAATAGGTGTAATAAAAAA	AATAGGTGT	TTC	AATAGGTGT		AATAAAAAA	26421	26391	AATAGGTGT	0	0	12	3	5
NC_013037	ORI93030263	Dyadobacter fermentans DSM 18053	Bacteria, Bacteroidetes, Cytophagia, Cytophagales, Cytophagaceae, Dyadobacter	AATACGTGTTAAACACCTATTCATACAATTAG	AATACGTGT	TA	AACACCTAT	TCA	TACAATTAG	4633822	4633854	AATAGGTGT	1	4	14	3	5
NC_013061	ORI93030264	Pedobacter heparinus DSM 2366	Bacteria, Bacteroidetes, Sphingobacteriia, Sphingobacteriales, Sphingobacteriaceae, Pedobacter	AATAGGTATATTTATACACATAACAATCAC	AATAGGTAT			ATTTATACA	CATAACAATCAC	16269	16239	AATAGGTGT	1		9	4	7
NC_013062	ORI93040210	Flavobacteriaceae bacterium 3519-10	Bacteria, Bacteroidetes, Flavobacteriia, Flavobacteriales, Flavobacteriaceae	ACAAAGTGCACTTTGTAAATTATTTATAATAAC	ACAAAGTGC			ACTTTGTAAATTATT	TATAATAAC	2765878	2765911	ACAAAGTGC	0		15	3	6
NC_013093	ORI93010571	Actinosynnema mirum DSM 43827	Bacteria, Actinobacteria, Actinobacteridae, Actinomycetales, Pseudonocardineae, Pseudonocardiaceae, Actinosynnema	AATAGGTGTGAAAGGTGTCCGGGATGACGACAACGACAAG	AATAGGTGT		GAAAGGTGT	CCGG	GATGACGACAACGACAAG	2330	2370	AATAGGTGT	0	2	13	6	12
NC_013119	ORI94030309	Brucella microti CCM 4915	Bacteria, Proteobacteria, Alphaproteobacteria, Rhizobiales, Brucellaceae, Brucella	AATAGGTCAAGGCCAAGAGTAT	AATAGGTCA			AGGC	CAAGAGTAT	2002899	2002921	AATAGGTGT	2		4	3	5
NC_013123	ORI93040212	Candidatus Sulcia muelleri SMDSEM	Bacteria, Bacteroidetes, Flavobacteriia, Flavobacteriales, Candidatus Sulcia	ATTATTTTTAAAGAGGTCTTTATTATAACAAA	ATTATTTTT	A	AAGAGGTCT	T	TATTATAACAAA	34882	34914	AATAGGTGT	4	2	1	4	6
NC_013131	ORI93010572	Catenulispora acidiphila DSM 44928	Bacteria, Actinobacteria, Actinobacteridae, Actinomycetales, Catenulisporineae, Catenulisporaceae, Catenulispora	AATAGGTGTCATAGGTGTCGGGGATGATGATGAT	AATAGGTGT		CATAGGTGT	CGGG	GATGATGATGAT	2512	2546	AATAGGTGT	0	1	13	4	16
NC_013132	ORI93020100	Chitinophaga pinensis DSM 2588	Bacteria, Bacteroidetes, Sphingobacteriia, Sphingobacteriales, Chitinophagaceae, Chitinophaga	CAAAAGTGTATAAGTGTCGGGATTATCATCAC	CAAAAGTGT		ATAAGTGT	CGG	GATTATCATCAC	899685	899717	AATAGGTGT	3	2	3	4	9
NC_013159	ORI93010574	Saccharomonospora viridis DSM 43017	Bacteria, Actinobacteria, Actinobacteridae, Actinomycetales, Pseudonocardineae, Pseudonocardiaceae, Saccharomonospora	AATAGGTGTGTTAGGTGTCGGGAATGATGAT	AATAGGTGT		GTTAGGTGT	CGGG	AATGATGAT	2415	2446	AATAGGTGT	0	2	13	3	11
NC_013161	ORI93040215	Cyanothece sp. PCC 8802	Bacteria, Cyanobacteria, Oscillatoriophycideae, Chroococcales, Cyanothece	AATAGGGGTATTAGTGGACTCAATTAACATTATAAC	AATAGGGGT		ATTAGTGG	ACTC	AATTAACATTATAAC	1069797	1069761	AATAGGTGT	1	4	12	5	9
NC_013162	ORI93030265	Capnocytophaga ochracea DSM 7271	Bacteria, Bacteroidetes, Flavobacteriia, Flavobacteriales, Flavobacteriaceae, Capnocytophaga	AATAGGAATAGCCATAACAAGTAACAG	AATAGGAAT			AGC	CATAACAAGTAACAG	991491	991518	AATAGGTGT	2		3	5	6
NC_013165	ORI97017028	Slackia heliotrinireducens DSM 20476	Bacteria, Actinobacteria, Coriobacteridae, Coriobacteriales, Coriobacterineae, Coriobacteriaceae, Slackia	AAAAGGTGGCATATGTGGCACGAATAATGATGATGATAAGTATAATTAATAA	AAAAGGTGG		CATATGTGG	CACG	AATAATGATGATGATAAGTATAATTAATAA	1670	1722	AATAGGTGT	2	3	13	10	26
NC_013166	ORI93010575	Kangiella koreensis DSM 16069	Bacteria, Proteobacteria, Gammaproteobacteria, Oceanospirillales, Alcanivoracaceae, Kangiella	AATATGTGTTGTTTACCTGAACGATTATTATTATTAT	AATATGTGT			TGTTTACCTG	AACGATTATTATTATTAT	2852054	2852017	AATAGGTGT	1		10	6	13
NC_013169	ORI93010576	Kytococcus sedentarius DSM 20547	Bacteria, Actinobacteria, Actinobacteridae, Actinomycetales, Micrococcineae, Dermacoccaceae, Kytococcus	AAGAGGTGTAGGTGTACCAACAG	AAGAGGTGT			AGGTG	TACCAACAG	1874	1851	AATAGGTGT	1		5	3	3
NC_013170	ORI93010577	Cryptobacterium curtum DSM 15641	Bacteria, Actinobacteria, Coriobacteridae, Coriobacteriales, Coriobacterineae, Coriobacteriaceae, Cryptobacterium	AAAAGGTGGTTAGGTGTGAGCAATAATGATAATAATAAA	AAAAGGTGG		TTAGGTGT	GAGC	AATAATGATAATAATAAA	1810	1849	AATAGGTGT	2	2	12	6	17
NC_013171	ORI93010578	Anaerococcus prevotii DSM 20548	Bacteria, Firmicutes, Clostridia, Clostridiales, Clostridiales Family XI. Incertae Sedis, Anaerococcus	AATAGGTGTAAATATGTCCGGGATGATTATTATGATGAT	AATAGGTGT	A	AATATGTCC	GG	GATGATTATTATGATGAT	1791	1830	AATAGGTGT	0	3	12	6	20
NC_013173	ORI93010580	Desulfomicrobium baculatum DSM 4028	Bacteria, Proteobacteria, Deltaproteobacteria, Desulfovibrionales, Desulfomicrobiaceae, Desulfomicrobium	AAAATGTGTCCGTGATATTTTAATAGAAGATAAA	AAAATGTGT			CCGTGATATTTTAATA	GAAGATAAA	114	80	AATAGGTGT	2		16	3	7
NC_013174	ORI93010581	Jonesia denitrificans DSM 20603	Bacteria, Actinobacteria, Actinobacteridae, Actinomycetales, Micrococcineae, Jonesiaceae, Jonesia	AATAGGTGTCATAGGTGTCGAGGATAATGAT	AATAGGTGT		CATAGGTGT	C	GAGGATAATGAT	1924	1955	AATAGGTGT	0	1	10	4	13
NC_013192	ORI93010583	Leptotrichia buccalis C-1013-b	Bacteria, Fusobacteria, Fusobacteriales, Leptotrichiaceae, Leptotrichia	AAAAGGTGTAAGCTATAAAAATAAAATAAATAAAAT	AAAAGGTGT			AAGCTA	TAAAAATAAAATAAATAAAAT	2276	2240	AATAGGTGT	1		6	7	11
NC_013194	ORI93040217	Candidatus Accumulibacter phosphatis clade IIA str. UW-1	Bacteria, Proteobacteria, Betaproteobacteria, Candidatus Accumulibacter	TATAGTTGTCTAAACAGGGCTGTTAACAGAAATAT	TATAGTTGT	CTA	AACAGGGCT	GT	TAACAGAAATAT	1822	1857	AATAGGTGT	2	3	14	4	5
NC_013198	ORI93010585	Lactobacillus rhamnosus GG	Bacteria, Firmicutes, Bacilli, Lactobacillales, Lactobacillaceae, Lactobacillus	AATAGGTGTCAAACTTGTGCGGGATAATGATAATGAG	AATAGGTGT		CAAACTTGT	GCGG	GATAATGATAATGAG	1441	1478	AATAGGTGT	0	4	13	5	16
NC_013199	ORI94010702	Lactobacillus rhamnosus Lc 705	Bacteria, Firmicutes, Bacilli, Lactobacillales, Lactobacillaceae, Lactobacillus	AATAGGTGTCAAACTTGTGCGGGATAATGATAATGAA	AATAGGTGT		CAAACTTGT	GCGG	GATAATGATAATGAA	1441	1478	AATAGGTGT	0	4	13	5	16
NC_013203	ORI97017031	Atopobium parvulum DSM 20469	Bacteria, Actinobacteria, Coriobacteridae, Coriobacteriales, Coriobacterineae, Coriobacteriaceae, Atopobium	AAAAGTTGTACCGAATAATAATGAT	AAAAGTTGT			ACCG	AATAATAATGAT	2895	2920	AATAGGTGT	2		4	4	13
NC_013204	ORI93040220	Eggerthella lenta DSM 2243	Bacteria, Actinobacteria, Coriobacteridae, Coriobacteriales, Coriobacterineae, Coriobacteriaceae, Eggerthella	AAAAGGTGTAAAGGTGGCGGGAATAATAAT	AAAAGGTGT		AAAGGTGG	CGGG	AATAATAAT	3038	3068	AATAGGTGT	1	3	12	3	9
NC_013205	ORI93010588	Alicyclobacillus acidocaldarius subsp. acidocaldarius DSM 446	Bacteria, Firmicutes, Bacilli, Bacillales, Alicyclobacillaceae, Alicyclobacillus	AAAAGCTGTAACGAGCTGCGCGTCCTAGGACGAT	AAAAGCTGT	A	ACGAGCTGC	GCGTCC	TAGGACGAT	3018614	3018648	AATAGGTGT	2	4	16	3	7
NC_013216	ORI93010589	Desulfotomaculum acetoxidans DSM 771	Bacteria, Firmicutes, Clostridia, Clostridiales, Peptococcaceae, Desulfotomaculum	AATAGGTGTCTAACACCTATACAATCAATAG	AATAGGTGT			CTAACACCTA	TACAATCAATAG	4545585	4545554	AATAGGTGT	0		10	4	6
NC_013223	ORI93010590	Desulfohalobium retbaense DSM 5692	Bacteria, Proteobacteria, Deltaproteobacteria, Desulfovibrionales, Desulfohalobiaceae, Desulfohalobium	AATATGTGGCTTAGACCCGACGAAGAG	AATATGTGG			CTTAGACCC	GACGAAGAG	2830249	2830276	AATAGGTGT	2		9	3	6
NC_013235	ORI93040222	Nakamurella multipartita DSM 44233	Bacteria, Actinobacteria, Actinobacteridae, Actinomycetales, Frankineae, Nakamurellaceae, Nakamurella	GGCAGGTGTGGTAGGTGTGGCGGATGATGACCATGAC	GGCAGGTGT		GGTAGGTGT	GGCG	GATGATGACCATGAC	2085	2122	AATAGGTGT	3	2	4	5	14
NC_013260	ORI96010676	Candidatus Methylomirabilis oxyfera	Bacteria, candidate division NC10, Candidatus Methylomirabilis	AAAAAGTGTTGATTCAATATCACTATTAGTAA	AAAAAGTGT			TGATT	CAATATCACTATTAGTAA	2752462	2752494	AATAGGTGT	2		5	6	8
NC_013282	ORI93020101	Cronobacter turicensis z3032	Bacteria, Proteobacteria, Gammaproteobacteria, Enterobacteriales, Enterobacteriaceae, Cronobacter	AATAGGTGTTCCCTACAGCTAGGATTAT	AATAGGTGT			TCCCTACAGC	TAGGATTAT	4384368	4384396	AATAGGTGT	0		10	3	7
NC_013315	ORI93010591	Peptoclostridium difficile CD196 (Clostridium difficile CD196)	Bacteria, Firmicutes, Clostridia, Clostridiales, Peptostreptococcaceae, Peptoclostridium	CATAGGTGTTCGACACTTATTAAAGATTAT	CATAGGTGT			TCGACACTTATT	AAAGATTAT	4110301	4110271	AATAGGTGT	1		12	3	7
NC_013316	ORI93010592	Peptoclostridium difficile R20291 (Clostridium difficile R20291)	Bacteria, Firmicutes, Clostridia, Clostridiales, Peptostreptococcaceae, Peptoclostridium	AATAATTGTAATAGTTGTTGTGGATGATGATAATGATGAT	AATAATTGT		AATAGTTGT	TGTG	GATGATGATAATGATGAT	1473	1513	AATAGGTGT	2	1	4	6	23
NC_013353	ORI93020102	Escherichia coli O103:H2 str. 12009	Bacteria, Proteobacteria, Gammaproteobacteria, Enterobacteriales, Enterobacteriaceae, Escherichia	AATAGGTGTCCCGTCACGCTAGGATTAT	AATAGGTGT			CCCGTCACGC	TAGGATTAT	4538265	4538293	AATAGGTGT	0		10	3	7
NC_013355	ORI93030268	Zymomonas mobilis subsp. mobilis NCIMB 11163	Bacteria, Proteobacteria, Alphaproteobacteria, Sphingomonadales, Sphingomonadaceae, Zymomonas	AATAGGTGCCTCAATAGGTGTTAAATACGAACAA	AATAGGTGC	CTC	AATAGGTGT	T	AAATACGAACAA	1371123	1371089	AATAGGTGT	1	0	1	4	5
NC_013361	ORI93020103	Escherichia coli O26:H11 str. 11368	Bacteria, Proteobacteria, Gammaproteobacteria, Enterobacteriales, Enterobacteriaceae, Escherichia	AATAGGTGTCCCTCACGCTAGGATTAT	AATAGGTGT			CCCTCACGC	TAGGATTAT	4857695	4857722	AATAGGTGT	0		9	3	7
NC_013364	ORI93020104	Escherichia coli O111:H- str. 11128	Bacteria, Proteobacteria, Gammaproteobacteria, Enterobacteriales, Enterobacteriaceae, Escherichia	AATAGGTGTCCCTCACGCTAGGATTAT	AATAGGTGT			CCCTCACGC	TAGGATTAT	4602137	4602110	AATAGGTGT	0		9	3	7
NC_013385	ORI93010594	Ammonifex degensii KC4	Bacteria, Firmicutes, Clostridia, Thermoanaerobacterales, Thermoanaerobacteraceae, Moorella group, Ammonifex	AATAGTTGTCGGGTAAGAAAAA	AATAGTTGT			CGGG	TAAGAAAAA	71	49	AATAGGTGT	1		4	3	4
NC_013406	ORI93010595	Paenibacillus sp. Y412MC10	Bacteria, Firmicutes, Bacilli, Bacillales, Paenibacillaceae, Paenibacillus	AACAAGTGTTGAAATAGGTGTCGGACAACTATTATAAT	AACAAGTGT	TGA	AATAGGTGT	CG	GACAACTATTATAAT	36	7121663	AATAGGTGT	2	0	2	5	10
NC_013410	ORI93030269	Fibrobacter succinogenes subsp. succinogenes S85	Bacteria, Fibrobacteres, Fibrobacterales, Fibrobacteraceae, Fibrobacter	AAGGGGTTTTAAAAGGGGTAGTTGACAACTAT	AAGGGGTTT	T	AAAAGGGGT	AGTT	GACAACTAT	1738033	1738065	AATAGGTGT	3	2	4	3	5
NC_013411	ORI93010597	Geobacillus sp. Y412MC61	Bacteria, Firmicutes, Bacilli, Bacillales, Bacillaceae, Geobacillus	AACACCTATCAAAAAAGTGTTGCGCAATTATTACAAT	AACACCTAT	CA	AAAAAGTGT	TGCGC	AATTATTACAAT	3622817	10	AATAGGTGT	4	2	5	4	9
NC_013416	ORI93030270	Aggregatibacter actinomycetemcomitans D11S-1	Bacteria, Proteobacteria, Gammaproteobacteria, Pasteurellales, Pasteurellaceae, Aggregatibacter	AATAGGTTCCAAAAGCAGCTAGAATTAATATCATTATTAT	AATAGGTTC	C	AAAAGCAGC		TAGAATTAATATCATTATTAT	287320	287360	AATAGGTGT	2	4	10	7	13
NC_013418	ORI93030271	Blattabacterium sp. (Periplaneta americana) str. BPLAN	Bacteria, Bacteroidetes, Flavobacteriia, Flavobacteriales, Blattabacteriaceae, Blattabacterium	AATATGTCTACAGTAGCGAAAACGAATAAGAAGATGAGGAGGATTAT	AATATGTCT			ACAGTAGC	GAAAACGAATAAGAAGATGAGGAGGATTAT	121493	121446	AATAGGTGT	2		8	10	22
NC_013421	ORI93020105	Pectobacterium wasabiae WPP163	Bacteria, Proteobacteria, Gammaproteobacteria, Enterobacteriales, Enterobacteriaceae, Pectobacterium	TATTAGTGAATAGGTGTGTTGTACTGCTAGGATTAT	TATTAGTGA		ATAGGTGT	GTTGTACTGC	TAGGATTAT	4981513	4981549	AATAGGTGT	4	0	10	3	7
NC_013422	ORI93040224	Halothiobacillus neapolitanus c2	Bacteria, Proteobacteria, Gammaproteobacteria, Chromatiales, Halothiobacillaceae, Halothiobacillus	AAAAGGTGTTAATAAAAAA	AAAAGGTGT			T	AATAAAAAA	2508317	2508298	AATAGGTGT	1		1	3	5
NC_013440	ORI93010598	Haliangium ochraceum DSM 14365	Bacteria, Proteobacteria, Deltaproteobacteria, Myxococcales, Nannocystineae, Kofleriaceae, Haliangium	AGTAGGTGTCGTAGGTGTCCGGGATAAAAATGACTAG	AGTAGGTGT		CGTAGGTGT	CCGG	GATAAAAATGACTAG	2185	2222	AATAGGTGT	1	2	13	5	11
NC_013441	ORI93040225	Gordonia bronchialis DSM 43247	Bacteria, Actinobacteria, Actinobacteridae, Actinomycetales, Corynebacterineae, Gordoniaceae, Gordonia	AACAGGTGTCTAAGGTGTTGAGGATGATGAC	AACAGGTGT		CTAAGGTGT	T	GAGGATGATGAC	2233	2264	AATAGGTGT	1	3	10	4	12
NC_013446	ORI93020107	Comamonas testosteroni CNB-2	Bacteria, Proteobacteria, Betaproteobacteria, Burkholderiales, Comamonadaceae, Comamonas	AATTAATGAATAGTTGTTAATTCAACTGATGAATGATAATGATGAT	AATTAATGA		ATAGTTGT	TAATTCAACTGATG	AATGATAATGATGAT	35662	35616	AATAGGTGT	4	1	14	5	18
NC_013450	ORI93010599	Staphylococcus aureus subsp. aureus ED98	Bacteria, Firmicutes, Bacilli, Bacillales, Staphylococcus	AATAGGTGGTTAGGTGTCGTGGATGATGATAATGAT	AATAGGTGG		TTAGGTGT	CGTG	GATGATGATAATGAT	2067	2103	AATAGGTGT	1	2	12	5	19
NC_013454	ORI93040227	Blattabacterium sp. (Blattella germanica) str. Bge	Bacteria, Bacteroidetes, Flavobacteriia, Flavobacteriales, Blattabacteriaceae, Blattabacterium	AATAGGTTTTTATAAACAAAAAT	AATAGGTTT			TTATA	AACAAAAAT	533862	533885	AATAGGTGT	1		5	3	5
NC_013456	ORI93020108	Vibrio sp. Ex25	Bacteria, Proteobacteria, Gammaproteobacteria, Vibrionales, Vibrionaceae, Vibrio	AATAGGTGTCTTTGCCAGCTAGGATTATCAT	AATAGGTGT			CTTTGCCAGC	TAGGATTATCAT	427729	427760	AATAGGTGT	0		10	4	9
NC_013501	ORI93010601	Rhodothermus marinus DSM 4252	Bacteria, Bacteroidetes, Bacteroidetes Order II. Incertae sedis, Rhodothermaceae, Rhodothermus	AAAAGGTGTCCAATAGGTGTTTCACAAAAAACAT	AAAAGGTGT	CC	AATAGGTGT	TT	CACAAAAAACAT	29	3261599	AATAGGTGT	1	0	2	4	5
NC_013504	ORI93010602	Lactobacillus johnsonii FI9785	Bacteria, Firmicutes, Bacilli, Lactobacillales, Lactobacillaceae, Lactobacillus	AATAGGTGTATGGACACTTAAACAATTAAGAAAAATAG	AATAGGTGT			ATGGACACTTA	AACAATTAAGAAAAATAG	1755876	1755914	AATAGGTGT	0		11	6	9
NC_013508	ORI93020109	Edwardsiella tarda EIB202	Bacteria, Proteobacteria, Gammaproteobacteria, Enterobacteriales, Enterobacteriaceae, Edwardsiella	AATAGGTGTTTCCTAGCGCTAGGATTAT	AATAGGTGT			TTCCTAGCGC	TAGGATTAT	3728402	3728430	AATAGGTGT	0		10	3	7
NC_013511	ORI93040228	Mycoplasma hominis ATCC 23114	Bacteria, Tenericutes, Mollicutes, Mycoplasmataceae, Mycoplasma	AATTGTTTTAATAATTGTAAAAAAAATCCGGAAAACAAAAAT	AATTGTTTT		AATAATTGT	AAAAAAAATCCG	GAAAACAAAAAT	2734	2692	AATAGGTGT	3	2	12	4	7
NC_013515	ORI93010606	Streptobacillus moniliformis DSM 12112	Bacteria, Fusobacteria, Fusobacteriales, Leptotrichiaceae, Streptobacillus	AAAAAGTGTCTCAATCCGTGTAATTAACAACATCATAAA	AAAAAGTGT	CTC	AATCCGTGT		AATTAACAACATCATAAA	1662318	1662279	AATAGGTGT	2	2	12	6	10
NC_013517	ORI93010607	Sebaldella termitidis ATCC 33386	Bacteria, Fusobacteria, Fusobacteriales, Leptotrichiaceae, Sebaldella	TAAAGTTGTTTAGGTGTGCTGTATTATTATTATTATTAT	TAAAGTTGT		TTAGGTGT	GCTG	TATTATTATTATTATTAT	28	4418831	AATAGGTGT	3	2	4	6	12
NC_013520	ORI93010608	Veillonella parvula DSM 2008	Bacteria, Firmicutes, Negativicutes, Selenomonadales, Veillonellaceae, Veillonella	AAAATGTGTATATTTGTCTGGGGATGATAATGATGATGAT	AAAATGTGT		ATATTTGT	CTGGG	GATGATAATGATGATGAT	1961	2001	AATAGGTGT	2	3	13	6	23
NC_013521	ORI94010704	Sanguibacter keddieii DSM 10542	Bacteria, Actinobacteria, Actinobacteridae, Actinomycetales, Micrococcineae, Sanguibacteraceae, Sanguibacter	AGTAGGTGTCCGCGGGAACCAGCAG	AGTAGGTGT			CCGCGGG	AACCAGCAG	1795	1820	AATAGGTGT	1		7	3	3
NC_013522	ORI93010610	Thermanaerovibrio acidaminovorans DSM 6589	Bacteria, Synergistetes, Synergistia, Synergistales, Synergistaceae, Thermanaerovibrio	AATAGGTGTGGCAGGTGGCGTGGATGACGAT	AATAGGTGT		GGCAGGTGG	CGTG	GATGACGAT	1603	1634	AATAGGTGT	0	4	13	3	10
NC_013525	ORI93030273	Thermobaculum terrenum ATCC BAA-798	Bacteria, Thermobaculum	AATAGGTGTTAGCGATTAGATGACTACAAA	AATAGGTGT			TAGCGATTA	GATGACTACAAA	323448	323478	AATAGGTGT	0		9	4	8
NC_013530	ORI93010612	Xylanimonas cellulosilytica DSM 15894	Bacteria, Actinobacteria, Actinobacteridae, Actinomycetales, Micrococcineae, Promicromonosporaceae, Xylanimonas	AACACGTGTCCACACTTAGCAGGAC	AACACGTGT			CCACACT	TAGCAGGAC	1666	1641	AATAGGTGT	2		7	3	4
NC_013532	ORI93030275	Anaplasma centrale str. Israel (Anaplasma marginale subsp. centrale str. Israel)	Bacteria, Proteobacteria, Alphaproteobacteria, Rickettsiales, Anaplasmataceae, Anaplasma	AATAAGTGGACACTAAATGTATGAATAA	AATAAGTGG			ACACTAAATG	TATGAATAA	95218	95190	AATAGGTGT	2		10	3	5
NC_013552	ORI93010614	Dehalococcoides mccartyi VS	Bacteria, Chloroflexi, Dehalococcoidia, Dehalococcoidales, Dehalococcoidaceae, Dehalococcoides	AATAGCTTTAGGGTAATTGAAATTGAACAAACAAAAA	AATAGCTTT	AGGGT	AATTGAAAT	TG	AACAAACAAAAA	1884	1847	AATAGCTTT	0	4	16	4	4
NC_013592	ORI93020110	Dickeya dadantii Ech586	Bacteria, Proteobacteria, Gammaproteobacteria, Enterobacteriales, Enterobacteriaceae, Dickeya	AATAGGTGTCGTGTACGGCTAGGATTAT	AATAGGTGT			CGTGTACGGC	TAGGATTAT	4747366	4747394	AATAGGTGT	0		10	3	7
NC_013595	ORI93010615	Streptosporangium roseum DSM 43021	Bacteria, Actinobacteria, Actinobacteridae, Actinomycetales, Streptosporangineae, Streptosporangiaceae, Streptosporangium	AAGGGGTCCAAGAGGTGCCCCATCTCTCAGCAAAAC	AAGGGGTCC		AAGAGGTGC	CCCATCTCT	CAGCAAAAC	2358	2322	AATAGGTGT	4	2	9	3	3
NC_013642	ORI93030276	Thermotoga naphthophila RKU-10	Bacteria, Thermotogae, Thermotogales, Thermotogaceae, Thermotoga	TTTGGATGGTGGACGCAGGGGATAATAAATGATGATGATTATTAT	TTTGGATGGTGG			ACGCAGGGGATAATA	AATGATGATGATTATTAT	807682	807637	TTTGGATGGTGG	0		15	6	19
NC_013654	ORI96000368	Escherichia coli SE15	Bacteria, Proteobacteria, Gammaproteobacteria, Enterobacteriales, Enterobacteriaceae, Escherichia	AATAGGTGTCCCGTCACGCTAGGATTAT	AATAGGTGT			CCCGTCACGC	TAGGATTAT	3886763	3886735	AATAGGTGT	0		10	3	7
NC_013656	ORI93010618	Lactococcus lactis subsp. lactis KF147	Bacteria, Firmicutes, Bacilli, Lactobacillales, Streptococcaceae, Lactococcus	AATATGTCTAATAGGTGTCCTGGATGATGATAATGATAAT	AATATGTCT		AATAGGTGT	CCTG	GATGATGATAATGATAAT	2028	2068	AATAGGTGT	2	0	4	6	22
NC_013714	ORI93010620	Bifidobacterium dentium Bd1	Bacteria, Actinobacteria, Actinobacteridae, Bifidobacteriales, Bifidobacteriaceae, Bifidobacterium	AATAGGTGTTTGATGTGAATACAATAAG	AATAGGTGT			TTGATGT	GAATACAATAAG	2636236	2636264	AATAGGTGT	0		7	4	7
NC_013715	ORI93010621	Rothia mucilaginosa DY-18	Bacteria, Actinobacteria, Actinobacteridae, Actinomycetales, Micrococcineae, Micrococcaceae, Rothia	AAAAGGTGTGCCACCTTTTGAACATTAA	AAAAGGTGT			GCCACCTTTT	GAACATTAA	2264479	2264451	AATAGGTGT	1		10	3	5
NC_013716	ORI93030277	Citrobacter rodentium ICC168	Bacteria, Proteobacteria, Gammaproteobacteria, Enterobacteriales, Enterobacteriaceae, Citrobacter	AGTAAGTGTCGATTACTAGGAA	AGTAAGTGT			C	GATTACTAGGAA	4233061	4233083	AATAGGTGT	2		1	4	8
NC_013720	ORI93010622	Pirellula staleyi DSM 6068	Bacteria, Planctomycetes, Planctomycetia, Planctomycetales, Planctomycetaceae, Pirellula	GATAGCTGTTGGTGTCGGAAGCGTAAGGATGATGATGAC	GATAGCTGT			TGGTGTCGGAAGCGT	AAGGATGATGATGAC	1281518	1281557	AATAGGTGT	2		15	5	15
NC_013721	ORI93010623	Gardnerella vaginalis 409-05	Bacteria, Actinobacteria, Actinobacteridae, Bifidobacteriales, Bifidobacteriaceae, Gardnerella	AAAAGGTGTATATGTGTCAGAAATAATGATGAAAATAAA	AAAAGGTGT		ATATGTGT	CAGA	AATAATGATGAAAATAAA	53592	53553	AATAGGTGT	1	2	12	6	16
NC_013730	ORI93030278	Spirosoma linguale DSM 74	Bacteria, Bacteroidetes, Cytophagia, Cytophagales, Cytophagaceae, Spirosoma	AAGAGGTGTTACGAGGACGAGAAAAAA	AAGAGGTGT				TACGAGGACGAGAAAAAA	6721216	6721189	AATAGGTGT	1		0	6	9
NC_013740	ORI93010628	Acidaminococcus fermentans DSM 20731	Bacteria, Firmicutes, Negativicutes, Selenomonadales, Acidaminococcaceae, Acidaminococcus	AATAGGTGTTCAACACCTATTAGAAC	AATAGGTGT			TCAACACC	TATTAGAAC	4148	4174	AATAGGTGT	0		8	3	4
NC_013766	ORI93010631	Listeria monocytogenes 08-5578	Bacteria, Firmicutes, Bacilli, Bacillales, Listeriaceae, Listeria	AATAGGTGTTTAGGTGTCGCGGATAATGATAATGAT	AATAGGTGT		TTAGGTGT	CGCG	GATAATGATAATGAT	3030524	3030488	AATAGGTGT	0	2	12	5	18
NC_013768	ORI93010633	Listeria monocytogenes 08-5923	Bacteria, Firmicutes, Bacilli, Bacillales, Listeriaceae, Listeria	AATAGGTGTTTAGGTGTCGCGGATAATGATAATGAT	AATAGGTGT		TTAGGTGT	CGCG	GATAATGATAATGAT	2997290	2997254	AATAGGTGT	0	2	12	5	18
NC_013771	ORI93030279	Candidatus Atelocyanobacterium thalassa	Bacteria, Cyanobacteria, Oscillatoriophycideae, Chroococcales, Candidatus Atelocyanobacterium	AAAAAGTATAAGATTATAAC	AAAAAGTAT			AA	GATTATAAC	139036	139056	AAAAGGTGT	2		2	3	7
NC_013791	ORI93010635	Bacillus pseudofirmus OF4	Bacteria, Firmicutes, Bacilli, Bacillales, Bacillaceae, Bacillus	GATAGGTGCTCACTTTTGTATAATTAGTAT	GATAGGTGC			TCACTTTTG	TATAATTAGTAT	1573269	1573239	AATAGGTGT	2		9	4	8
NC_013798	ORI93010636	Streptococcus gallolyticus UCN34	Bacteria, Firmicutes, Bacilli, Lactobacillales, Streptococcaceae, Streptococcus	AATAGTTGTTATATTTGTTCTGGATGATGATGATGATTAA	AATAGTTGT		TATATTTGT	TCTG	GATGATGATGATGATTAA	1614	1654	AATAGGTGT	1	3	13	6	21
NC_013850	ORI93020111	Klebsiella variicola At-22	Bacteria, Proteobacteria, Gammaproteobacteria, Enterobacteriales, Enterobacteriaceae, Klebsiella	AGTAAGTGTCTATCACTAGGAAGAA	AGTAAGTGT			C	TATCACTAGGAAGAA	5427053	5427078	AATAGGTGT	2		1	5	8
NC_013853	ORI93010638	Streptococcus mitis B6	Bacteria, Firmicutes, Bacilli, Lactobacillales, Streptococcaceae, Streptococcus	AAAAGGTGTCTAAAGTGTCTGAGATAATAATGATAAT	AAAAGGTGT		CTAAAGTGT	CTGA	GATAATAATGATAAT	1449	1486	AATAGGTGT	1	4	13	5	17
NC_013854	ORI93030281	Azospirillum sp. B510	Bacteria, Proteobacteria, Alphaproteobacteria, Rhodospirillales, Rhodospirillaceae, Azospirillum	AATAGGTGTCCGTAGGTGGAGTAGGAGAAGGAA	AATAGGTGT			CCGTAGGTG	GAGTAGGAGAAGGAA	192	159	AATAGGTGT	0		9	5	8
NC_013861	ORI93010640	Legionella longbeachae NSW150	Bacteria, Proteobacteria, Gammaproteobacteria, Legionellales, Legionellaceae, Legionella	AAAAAGTTAAACTAAATGTGTGTTCCAATAATAGTAGAAT	AAAAAGTTA	AACTA	AATGTGTGT	TC	CAATAATAGTAGAAT	4076879	4076919	AATAGGTGT	4	2	2	5	7
NC_013889	ORI93010641	Thioalkalivibrio sp. K90mix	Bacteria, Proteobacteria, Gammaproteobacteria, Chromatiales, Ectothiorhodospiraceae, Thioalkalivibrio	AAAAGGCGTGTCCCTCTGCGCCTGGAATAATAGTAG	AAAAGGCGT			GTCCCTCTGCGCCTG	GAATAATAGTAG	1664	1700	AATAGGTGT	2		15	4	5
NC_013890	ORI93010642	Dehalococcoides mccartyi GT	Bacteria, Chloroflexi, Dehalococcoidia, Dehalococcoidales, Dehalococcoidaceae, Dehalococcoides	AATAGATTTTTCAATAGATTAAGAA	AATAGATTT			TTCAATA	GATTAAGAA	1898	1873	AATAGCTTT	1		7	3	7
NC_013891	ORI93010643	Listeria seeligeri serovar 1/2b str. SLCC3954	Bacteria, Firmicutes, Bacilli, Bacillales, Listeriaceae, Listeria	AATAGGTGTTTAGGTGTCGCGGATAATGATAATGAT	AATAGGTGT		TTAGGTGT	CGCG	GATAATGATAATGAT	1766	1802	AATAGGTGT	0	2	12	5	18
NC_013892	ORI93030282	Xenorhabdus bovienii SS-2004	Bacteria, Proteobacteria, Gammaproteobacteria, Enterobacteriales, Enterobacteriaceae, Xenorhabdus	GAAAAGTCTATTCAATAGGTGTTAACTAGCAATATAAAAATTAG	GAAAAGTCT	ATTC	AATAGGTGT	T	AACTAGCAATATAAAAATTAG	36619	36663	AATAGGTGT	4	0	1	7	10
NC_013893	ORI93010646	Staphylococcus lugdunensis HKU09-01	Bacteria, Firmicutes, Bacilli, Bacillales, Staphylococcus	AATAGGTGATTAGGTGTTCGGGATGATGATAATGAT	AATAGGTGA		TTAGGTGT	TCGG	GATGATGATAATGAT	2626995	2627031	AATAGGTGT	1	1	12	5	19
NC_013895	ORI93010648	Clostridiales genomosp. BVAB3 str. UPII9-5	Bacteria, Firmicutes, Clostridia, Clostridiales	AATAGGTGTAACGAACAC	AATAGGTGT				AACGAACAC	96815	96797	AATAGGTGT	0		0	3	4
NC_013921	ORI93010649	Thermoanaerobacter italicus Ab9	Bacteria, Firmicutes, Clostridia, Thermoanaerobacterales, Thermoanaerobacteraceae, Thermoanaerobacter	AATAAATTCAATAGTTGTCAAATTAAAAT	AATAAATTC		AATAGTTGT	CA	AATTAAAAT	115	86	AATAGGTGT	4	1	2	3	7
NC_013928	ORI93010651	Streptococcus mutans NN2025	Bacteria, Firmicutes, Bacilli, Lactobacillales, Streptococcaceae, Streptococcus	TACAGGTGTAACACCTGAGTAGAAAAAA	TACAGGTGT			AACACCT	GAGTAGAAAAAA	100	128	AATAGGTGT	2		7	4	5
NC_013929	ORI93010652	Streptomyces scabiei 87.22	Bacteria, Actinobacteria, Actinobacteridae, Actinomycetales, Streptomycineae, Streptomycetaceae, Streptomyces	AATAGGTGCCAAAGGTGTCCGGGATGATGATGAG	AATAGGTGC		CAAAGGTGT	CCGG	GATGATGATGAG	5138989	5138955	AATAGGTGT	1	2	13	4	14
NC_013939	ORI93020112	Deferribacter desulfuricans SSM1	Bacteria, Deferribacteres, Deferribacterales, Deferribacteraceae, Deferribacter	AATAATTGTATATTTTTTACAAATTATCAACAC	AATAATTGT		ATATTTTT	TACA	AATTATCAACAC	2234378	2234345	AATAGGTGT	2	4	12	4	7
NC_013941	ORI93020113	Escherichia coli O55:H7 str. CB9615	Bacteria, Proteobacteria, Gammaproteobacteria, Enterobacteriales, Enterobacteriaceae, Escherichia	AATAGGTGTCCCGTCACGCTAGGATTAT	AATAGGTGT			CCCGTCACGC	TAGGATTAT	4606771	4606743	AATAGGTGT	0		10	3	7
NC_013943	ORI93030283	Denitrovibrio acetiphilus DSM 12809	Bacteria, Deferribacteres, Deferribacterales, Deferribacteraceae, Denitrovibrio	AACAGTTGTTAAAGGTTTATCGAATAATAATGAT	AACAGTTGT		TAAAGGTTT	ATCG	AATAATAATGAT	3055779	3055813	AATAGGTGT	2	3	13	4	13
NC_013946	ORI93010653	Meiothermus ruber DSM 1279	Bacteria, Deinococcus-Thermus, Deinococci, Thermales, Thermaceae, Meiothermus	AATAGGTGTATAGGTGTCGGGGATGATGATGATGATGACTAAAAT	AATAGGTGT		ATAGGTGT	CGGG	GATGATGATGATGATGACTAAAAT	1621	1666	AATAGGTGT	0	1	12	8	26
NC_013947	ORI93010655	Stackebrandtia nassauensis DSM 44728	Bacteria, Actinobacteria, Actinobacteridae, Actinomycetales, Glycomycineae, Glycomycetaceae, Stackebrandtia	AAAAGGTGTGAAGGTGTCTGCCGCCTAGCAAGAG	AAAAGGTGT		GAAGGTGT	CTGCCGCC	TAGCAAGAG	1971	1937	AATAGGTGT	1	3	16	3	4
NC_013948	ORI93040234	Mycoplasma agalactiae	Bacteria, Tenericutes, Mollicutes, Mycoplasmataceae, Mycoplasma	AAAACGTATCAATAGGTGTACACACACAATTAT	AAAACGTAT	C	AATAGGTGT	ACACA	CACAATTAT	1006633	1006600	AATAGGTGT	3	0	5	3	6
NC_013949	ORI93040235	Helicobacter mustelae 12198	Bacteria, Proteobacteria, Epsilonproteobacteria, Campylobacterales, Helicobacteraceae, Helicobacter	AAAAAGTGTAAAAAGTGCCGGGATGATTATGATGAT	AAAAAGTGT		AAAAAGTGC	CGG	GATGATTATGATGAT	1387	1423	AATAAGTGT	1	2	12	5	18
NC_013956	ORI93020114	Pantoea ananatis LMG 20103	Bacteria, Proteobacteria, Gammaproteobacteria, Enterobacteriales, Enterobacteriaceae, Pantoea	AAAAGGGGTCTAGACCAGAAAATAAA	AAAAGGGGT			CTAGACCA	GAAAATAAA	18685	18711	AATAGGTGT	2		8	3	6
NC_013959	ORI97017032	Sideroxydans lithotrophicus ES-1	Bacteria, Proteobacteria, Betaproteobacteria, Gallionellales, Gallionellaceae, Sideroxydans	TATAGGTGTTTAAAGAACGGATAATAAT	TATAGGTGT			TTAAAGAACG	GATAATAAT	1561	1589	AATAGGTGT	1		10	3	10
NC_013960	ORI93010657	Nitrosococcus halophilus Nc 4	Bacteria, Proteobacteria, Gammaproteobacteria, Chromatiales, Chromatiaceae, Nitrosococcus	AACAGGGTCAAAGGGTGTTCGAGATAATGATAAT	AACAGGGTC		AAAGGGTGT	TCGA	GATAATGATAAT	1843	1809	AATAGGTGT	4	2	4	4	14
NC_013961	ORI93020115	Erwinia amylovora CFBP1430	Bacteria, Proteobacteria, Gammaproteobacteria, Enterobacteriales, Enterobacteriaceae, Erwinia	AATAGGTGTCTCTAGCAGCTAGGATTAT	AATAGGTGT			CTCTAGCAGC	TAGGATTAT	3805316	3805288	AATAGGTGT	0		10	3	7
NC_013971	ORI93020116	Erwinia amylovora ATCC 49946	Bacteria, Proteobacteria, Gammaproteobacteria, Enterobacteriales, Enterobacteriaceae, Erwinia	AATAGGTGTCTCTAGCAGCTAGGATTAT	AATAGGTGT			CTCTAGCAGC	TAGGATTAT	3805583	3805555	AATAGGTGT	0		10	3	7
NC_014004	ORI93040237	Candidatus Sulcia muelleri DMIN	Bacteria, Bacteroidetes, Flavobacteriia, Flavobacteriales, Candidatus Sulcia	AATATGTCTACAATATTGAAAACTATTAAGAC	AATATGTCT			ACAATATT	GAAAACTATTAAGAC	27088	27056	AATAGGTGT	2		8	5	8
NC_014006	ORI93030285	Sphingobium japonicum UT26S	Bacteria, Proteobacteria, Alphaproteobacteria, Sphingomonadales, Sphingomonadaceae, Sphingobium	AATAGGGGGAATAGGTGTCCGACACCTAAAATTAA	AATAGGGGG		AATAGGTGT	CCGACACC	TAAAATTAA	1	36	AATAGGTGT	2	0	8	3	5
NC_014011	ORI93010659	Aminobacterium colombiense DSM 12261	Bacteria, Synergistetes, Synergistia, Synergistales, Synergistaceae, Aminobacterium	TAAAGGTGTAATAGGTGTCTGGAATAATGATAATAATAATGAA	TAAAGGTGT		AATAGGTGT	CTGG	AATAATGATAATAATAATGAA	1609	1652	AATAGGTGT	2	0	4	7	21
NC_014012	ORI93010661	Shewanella violacea DSS12	Bacteria, Proteobacteria, Gammaproteobacteria, Alteromonadales, Shewanellaceae, Shewanella	TACTAGTGTTCTAGGTGTTCTACATCACCAGTAC	TACTAGTGT		TCTAGGTGT	TCTA	CATCACCAGTAC	29987	29953	AATAGGTGT	4	2	4	4	5
NC_014014	ORI93040239	Mycoplasma crocodyli MP145	Bacteria, Tenericutes, Mollicutes, Mycoplasmataceae, Mycoplasma	AATAATTGTAAAAAAATCAAGAAATTATAATAAA	AATAATTGT			AAAAAAATCAAGA	AATTATAATAAA	934240	934274	AATAGGTGT	2		13	4	9
NC_014019	ORI93010662	Bacillus megaterium QM B1551	Bacteria, Firmicutes, Bacilli, Bacillales, Bacillaceae, Bacillus	AATAGGTGTAAAGGTGTCGGGGATAATGATGATGAT	AATAGGTGT		AAAGGTGT	CGGG	GATAATGATGATGAT	1437	1473	AATAGGTGT	0	2	12	5	19
NC_014029	ORI93020117	Yersinia pestis Z176003	Bacteria, Proteobacteria, Gammaproteobacteria, Enterobacteriales, Enterobacteriaceae, Yersinia	TATTAGTGAATAGGTGTCTCCTAGTACTAGGATTAT	TATTAGTGA		ATAGGTGT	CTCC	TAGTACTAGGATTAT	73	37	AATAGGTGT	4	0	4	5	9
NC_014032	ORI93020118	Salinibacter ruber M8	Bacteria, Bacteroidetes, Bacteroidetes Order II. Incertae sedis, Rhodothermaceae, Salinibacter	AATAGGTGTAAAGGTGTGCTGATTATTAT	AATAGGTGT		AAAGGTGT	GCT	GATTATTAT	13247	13276	AATAGGTGT	0	2	11	3	8
NC_014033	ORI93030288	Prevotella ruminicola 23	Bacteria, Bacteroidetes, Bacteroidia, Bacteroidales, Prevotellaceae, Prevotella	AATAGTTCTATAAGTGCCGTATAGTATGATGAATAAGATAAAAAT	AATAGTTCT		ATAAGTGC	CGTA	TAGTATGATGAATAAGATAAAAAT	3065819	3065774	AATAGGTGT	2	3	12	8	18
NC_014039	ORI93010664	Propionibacterium acnes SK137	Bacteria, Actinobacteria, Actinobacteridae, Actinomycetales, Propionibacterineae, Propionibacteriaceae, Propionibacterium	AATAGGGGACCGACAGGTGACCAAAAG	AATAGGGGA			CCGACAGGT	GACCAAAAG	1861	1834	AATAGGTGT	2		9	3	4
NC_014041	ORI93040241	Zunongwangia profunda SM-A87	Bacteria, Bacteroidetes, Flavobacteriia, Flavobacteriales, Flavobacteriaceae, Zunongwangia	GCAAGGTGCACCTTGTAAGATAAA	GCAAGGTGC			ACCTTG	TAAGATAAA	34194	34218	ACAAGGTGC	1		6	3	6
NC_014098	ORI93010665	Kyrpidia tusciae DSM 2912	Bacteria, Firmicutes, Bacilli, Bacillales, Alicyclobacillaceae, Kyrpidia	ATAAGGTGTCCTTCACCCTCCCGTAGGAAAAC	ATAAGGTGT			CCTTCACCCTCCCG	TAGGAAAAC	264	296	AATAGGTGT	2		14	3	4
NC_014100	ORI93020119	Caulobacter segnis ATCC 21756	Bacteria, Proteobacteria, Alphaproteobacteria, Caulobacterales, Caulobacteraceae, Caulobacter	AAAAGGGGTGAAACGTCAACGGGAGGACGAG	AAAAGGGGT			GAAACGTCAACGG	GAGGACGAG	4615926	4615957	AATAGGTGT	2		13	3	6
NC_014103	ORI93010666	Bacillus megaterium DSM 319	Bacteria, Firmicutes, Bacilli, Bacillales, Bacillaceae, Bacillus	AATAGGTGTAAAGGTGTCGGGGATAATGATGATGAT	AATAGGTGT		AAAGGTGT	CGGG	GATAATGATGATGAT	1438	1474	AATAGGTGT	0	2	12	5	19
NC_014106	ORI93010668	Lactobacillus crispatus ST1	Bacteria, Firmicutes, Bacilli, Lactobacillales, Lactobacillaceae, Lactobacillus	AAAAGGTGTTGAGTGTACCACAAT	AAAAGGTGT			TGAGTG	TACCACAAT	2042889	2042913	AATAGGTGT	1		6	3	5
NC_014109	ORI93030289	Candidatus Riesia pediculicola USDA	Bacteria, Proteobacteria, Gammaproteobacteria, Enterobacteriales, Enterobacteriaceae, Candidatus Riesia	AATAGTTTTCCAATAGAATGCTAATAAAATTAGAAATATAATAAT	AATAGTTTT	CC	AATAGAATG	C	TAATAAAATTAGAAATATAATAAT	193411	193456	AATAGGTGT	2	4	12	8	15
NC_014121	ORI93020120	Enterobacter cloacae subsp. cloacae ATCC 13047	Bacteria, Proteobacteria, Gammaproteobacteria, Enterobacteriales, Enterobacteriaceae, Enterobacter, Enterobacter cloacae complex	AATAGGTGTTTCCAGGCGCTAGGATTAT	AATAGGTGT			TTCCAGGCGC	TAGGATTAT	5287178	5287206	AATAGGTGT	0		10	3	7
NC_014125	ORI93010669	Legionella pneumophila 2300/99 Alcoy	Bacteria, Proteobacteria, Gammaproteobacteria, Legionellales, Legionellaceae, Legionella	AATAAATGTCCAGCATTATTATAAT	AATAAATGT			C	CAGCATTATTATAAT	3515870	3515895	AATAGGTGT	2		1	5	10
NC_014136	ORI93010670	Leuconostoc kimchii IMSNU 11154	Bacteria, Firmicutes, Bacilli, Lactobacillales, Leuconostocaceae, Leuconostoc	AAAAGGTGTCCTATTACTATTAAAAT	AAAAGGTGT			CC	TATTACTATTAAAAT	593194	593168	AATAGGTGT	1		2	5	9
NC_014145	ORI96010001	Thiomonas arsenitoxydans	Bacteria, Proteobacteria, Betaproteobacteria, Burkholderiales, Thiomonas	AATAAGTCTTATCCTGACTATCAT	AATAAGTCT			TATCCT	GACTATCAT	1975	1951	AATAGGTGT	2		6	3	6
NC_014147	ORI93010671	Moraxella catarrhalis RH4	Bacteria, Proteobacteria, Gammaproteobacteria, Pseudomonadales, Moraxellaceae, Moraxella	AATAGGTGTTCTAAAAAAACGAAATAATAATAAT	AATAGGTGT			TCTAAAAAAACGA	AATAATAATAAT	753	719	AATAGGTGT	0		13	4	12
NC_014148	ORI93030293	Planctomyces limnophilus DSM 3776	Bacteria, Planctomycetes, Planctomycetia, Planctomycetales, Planctomycetaceae, Planctomyces	AGGGGGTGTTAGGTGCCGCCGGACGAGAAA	AGGGGGTGT			TAGGTGCCGCCG	GACGAGAAA	480	510	AAGAGGTGT	2		12	3	5
NC_014150	ORI93030294	Brachyspira murdochii DSM 12563	Bacteria, Spirochaetes, Spirochaetales, Brachyspiraceae, Brachyspira	AATAGTTGTATATTTGCAGAATTATTATTATTAT	AATAGTTGT			ATATTTG	CAGAATTATTATTATTAT	1596651	1596617	AATAGGTGT	1		7	6	12
NC_014152	ORI93010672	Thermincola potens JR	Bacteria, Firmicutes, Clostridia, Clostridiales, Peptococcaceae, Thermincola	AATAGGGGTTTTTCACATATTGGAAGGATGATTAA	AATAGGGGT			TTTTCACATATTGG	AAGGATGATTAA	3157148	3157113	AATAGGTGT	1		14	4	10
NC_014153	ORI93010673	Thiomonas intermedia K12	Bacteria, Proteobacteria, Betaproteobacteria, Burkholderiales, Thiomonas	AATAAGTCTTATCCTGACTATCAT	AATAAGTCT			TATCCT	GACTATCAT	2124	2100	AATAGGTGT	2		6	3	6
NC_014158	ORI93040244	Tsukamurella paurometabola DSM 20162	Bacteria, Actinobacteria, Actinobacteridae, Actinomycetales, Corynebacterineae, Tsukamurellaceae, Tsukamurella	AGCAGGTGTACAAGCAGCAG	AGCAGGTGT			AC	AAGCAGCAG	136	116	AATAGGTGT	2		2	3	3
NC_014165	ORI93040245	Thermobispora bispora DSM 43833	Bacteria, Actinobacteria, Actinobacteridae, Actinomycetales, Pseudonocardineae, Pseudonocardiaceae, Thermobispora	GGTAGGTGTATAGGTGGCCAGGATGAA	GGTAGGTGT		ATAGGTGG	C	CAGGATGAA	2243	2270	AATAGGTGT	2	2	9	3	7
NC_014166	ORI93040247	Arcobacter nitrofigilis DSM 7299	Bacteria, Proteobacteria, Epsilonproteobacteria, Campylobacterales, Campylobacteraceae, Arcobacter	AATAAGTGATGAATAAGTTGTATTAAAAATAATAT	AATAAGTGA	TG	AATAAGTTG		TATTAAAAATAATAT	3192207	7	AATAAGTGT	1	2	11	5	7
NC_014168	ORI93010674	Segniliparus rotundus DSM 44985	Bacteria, Actinobacteria, Actinobacteridae, Actinomycetales, Corynebacterineae, Segniliparaceae, Segniliparus	AATAGGTGTCAAAGGTGTTTCGGATGACGATGATGAT	AATAGGTGT		CAAAGGTGT	TTCG	GATGACGATGATGAT	1892	1929	AATAGGTGT	0	2	13	5	18
NC_014169	ORI93010676	Bifidobacterium longum subsp. longum JDM301	Bacteria, Actinobacteria, Actinobacteridae, Bifidobacteriales, Bifidobacteriaceae, Bifidobacterium	AATAGGTGTTTAATGTACAAACAATAAG	AATAGGTGT			TTAATGTACA	AACAATAAG	79	107	AATAGGTGT	0		10	3	5
NC_014171	ORI93010677	Bacillus thuringiensis BMB171 (Bacillus thuringiensis serovar kurstaki str. BMB171)	Bacteria, Firmicutes, Bacilli, Bacillales, Bacillaceae, Bacillus, Bacillus cereus group	AATAGGTGTATAGGTGTTCGGGATAATGATAATGATGATAAAAAATAGAAATAA	AATAGGTGT		ATAGGTGT	TCGG	GATAATGATAATGATGATAAAAAATAGAAATAA	1709	1763	AATAGGTGT	0	1	12	11	27
NC_014206	ORI93010680	Geobacillus sp. C56-T3	Bacteria, Firmicutes, Bacilli, Bacillales, Bacillaceae, Geobacillus	AAAAAGTGTCGCGCAATTATTACAAT	AAAAAGTGT			CGCGC	AATTATTACAAT	80	106	AATAGGTGT	2		5	4	9
NC_014207	ORI93010681	Methylotenera versatilis 301	Bacteria, Proteobacteria, Betaproteobacteria, Methylophilales, Methylophilaceae, Methylotenera	AATAGTTGTCTTTTAACGTTGTAATAATAACAATAATAAATAT	AATAGTTGT	CTTT	TAACGTTGT		AATAATAACAATAATAAATAT	1715	1758	AATAGGTGT	1	4	13	7	16
NC_014209	ORI93010682	Thermoanaerobacter mathranii subsp. mathranii str. A3	Bacteria, Firmicutes, Clostridia, Thermoanaerobacterales, Thermoanaerobacteraceae, Thermoanaerobacter	AATAAATTCAATAGTTGTCAAATTAAAAT	AATAAATTC		AATAGTTGT	CA	AATTAAAAT	2305882	2305853	AATAGGTGT	4	1	2	3	7
NC_014210	ORI93010683	Nocardiopsis dassonvillei subsp. dassonvillei DSM 43111	Bacteria, Actinobacteria, Actinobacteridae, Actinomycetales, Streptosporangineae, Nocardiopsaceae, Nocardiopsis	AATAGGTGTGATAGGTGTCCGGGATGATGATGAC	AATAGGTGT		GATAGGTGT	CCGG	GATGATGATGAC	3043	3077	AATAGGTGT	0	1	13	4	14
NC_014212	ORI93010685	Meiothermus silvanus DSM 9946	Bacteria, Deinococcus-Thermus, Deinococci, Thermales, Thermaceae, Meiothermus	AAAAGGTGTGATAGGTGTCCGGGATGATAATGATGATGAT	AAAAGGTGT		GATAGGTGT	CCGG	GATGATAATGATGATGAT	1642	1682	AATAGGTGT	1	1	13	6	23
NC_014216	ORI93040248	Desulfurivibrio alkaliphilus AHT2	Bacteria, Proteobacteria, Deltaproteobacteria, Desulfobacterales, Desulfobulbaceae, Desulfurivibrio	AATAGGTAGAAAAGTTCCAAAAAATAT	AATAGGTAG		AAAAGTTCC		AAAAAATAT	2445008	2445035	AATAGGTGT	2	4	9	3	4
NC_014218	ORI93010686	Arcanobacterium haemolyticum DSM 20595	Bacteria, Actinobacteria, Actinobacteridae, Actinomycetales, Actinomycineae, Actinomycetaceae, Arcanobacterium	AATAGGTGTCAAAGGTGTCTCGGATAATGATGATGAT	AATAGGTGT		CAAAGGTGT	CTCG	GATAATGATGATGAT	1895	1932	AATAGGTGT	0	2	13	5	19
NC_014219	ORI93010688	[Bacillus] selenitireducens MLS10	Bacteria, Firmicutes, Bacilli, Bacillales, Bacillaceae, Bacillus	AATAGGTGTACAAGTGTCCGGGATAATGATCAT	AATAGGTGT		ACAAGTGT	CCGG	GATAATGATCAT	2099	2132	AATAGGTGT	0	3	12	4	13
NC_014220	ORI93040250	Syntrophothermus lipocalidus DSM 12680	Bacteria, Firmicutes, Clostridia, Clostridiales, Syntrophomonadaceae, Syntrophothermus	AATAGGTGTATAAGTGGCGAAGATGATGAT	AATAGGTGT		ATAAGTGG	C	GAAGATGATGAT	1469	1499	AATAGGTGT	0	3	9	4	14
NC_014225	ORI93040252	Waddlia chondrophila WSU 86-1044	Bacteria, Chlamydiae, Chlamydiales, Waddliaceae, Waddlia	AATAGGATTTCTGCCGTGAAGATAAA	AATAGGATT			TCTGCCGT	GAAGATAAA	44450	44476	AATAGGTGT	2		8	3	7
NC_014228	ORI94030310	Xenorhabdus nematophila ATCC 19061	Bacteria, Proteobacteria, Gammaproteobacteria, Enterobacteriales, Enterobacteriaceae, Xenorhabdus	GAAAAGTCTATTCAATAGGTGTCGACTAGCAATATAAAAATTAG	GAAAAGTCT	ATTC	AATAGGTGT	C	GACTAGCAATATAAAAATTAG	38621	38665	AATAGGTGT	4	0	1	7	11
NC_014230	ORI93040253	Croceibacter atlanticus HTCC2559	Bacteria, Bacteroidetes, Flavobacteriia, Flavobacteriales, Flavobacteriaceae, Croceibacter	GCAAGGTGCACCTTGTAGAAAAAATTAA	GCAAGGTGC			ACCTTGTAGA	AAAAATTAA	771193	771165	ACAAGGTGC	1		10	3	5
NC_014246	ORI93020122	Mobiluncus curtisii ATCC 43063	Bacteria, Actinobacteria, Actinobacteridae, Actinomycetales, Actinomycineae, Actinomycetaceae, Mobiluncus/Falcivibrio group, Mobiluncus	AATATGTGTCTTAAGTGTGACCATTAC	AATATGTGT		CTTAAGTGT		GACCATTAC	809988	809961	AATAGGTGT	1	3	9	3	5
NC_014248	ORI93030295	'Nostoc azollae' 0708	Bacteria, Cyanobacteria, Nostocales, Nostocaceae, Trichormus	AGAAGTTGTGATAAACGTCAAGACTAT	AGAAGTTGT			GATAAACGT	CAAGACTAT	2165191	2165164	AAAAGGTGT	2		9	3	5
NC_014251	ORI93010692	Streptococcus pneumoniae TCH8431/19A	Bacteria, Firmicutes, Bacilli, Lactobacillales, Streptococcaceae, Streptococcus	AAAAGGTGTCTAAAGTGTCTGAGATAATAATGATAAT	AAAAGGTGT		CTAAAGTGT	CTGA	GATAATAATGATAAT	247370	247407	AATAGGTGT	1	4	13	5	17
NC_014256	ORI97016828	Helicobacter pylori B8	Bacteria, Proteobacteria, Epsilonproteobacteria, Campylobacterales, Helicobacteraceae, Helicobacter	AGTAAGGTAGGTAAGTGCGGGGATGATGACAATGATTAATAATAA	AGTAAGGTA		GGTAAGTGC	GGG	GATGATGACAATGATTAATAATAA	1617	1662	AGTAAGTGT	3	2	3	8	20
NC_014259	ORI93010694	Acinetobacter oleivorans DR1	Bacteria, Proteobacteria, Gammaproteobacteria, Pseudomonadales, Moraxellaceae, Acinetobacter	AATATGTGTTTCATTAACAGATAAAAATAAT	AATATGTGT			TTCATTAACA	GATAAAAATAAT	4152352	4152383	AATAGGTGT	1		10	4	11
NC_014306	ORI94030311	Erwinia billingiae Eb661	Bacteria, Proteobacteria, Gammaproteobacteria, Enterobacteriales, Enterobacteriaceae, Erwinia	AATAGATCTCTAGAGAAACAATCTAGAAGATAAT	AATAGATCT			CTAGAGAAACAATCTA	GAAGATAAT	120	154	AATAGGTGT	2		16	3	9
NC_014307	ORI94010705	Ralstonia solanacearum CFBP2957	Bacteria, Proteobacteria, Betaproteobacteria, Burkholderiales, Burkholderiaceae, Ralstonia	AAAACGGGCAACAGGCGTTTGGATTAGCAC	AAAACGGGC		AACAGGCGT	TTG	GATTAGCAC	177	147	AATAGGTGT	4	2	3	3	6
NC_014311	ORI94010706	Ralstonia solanacearum PSI07	Bacteria, Proteobacteria, Betaproteobacteria, Burkholderiales, Burkholderiaceae, Ralstonia	GCTATGTGTCCAATAGGTGTCTGAATAGGAA	GCTATGTGT	CC	AATAGGTGT	CT	GAATAGGAA	106	137	AATAGGTGT	3	0	2	3	5
NC_014315	ORI93010695	Nitrosococcus watsonii C-113	Bacteria, Proteobacteria, Gammaproteobacteria, Chromatiales, Chromatiaceae, Nitrosococcus	AATAGTACTGAAATATGTTTTGATGAGAAACAAAAAAATTAGAAA	AATAGTACT	GA	AATATGTTT	T	GATGAGAAACAAAAAAATTAGAAA	1994	1949	AATAGGTGT	3	2	1	8	14
NC_014318	ORI94010707	Amycolatopsis mediterranei U32	Bacteria, Actinobacteria, Actinobacteridae, Actinomycetales, Pseudonocardineae, Pseudonocardiaceae, Amycolatopsis	GTTAGGTGTGTTAGGTGTTGCGGATAATGACGATGACGAGAAT	GTTAGGTGT		GTTAGGTGT	TGCG	GATAATGACGATGACGAGAAT	2211	2254	AATAGGTGT	2	2	13	7	20
NC_014319	ORI93010696	Leuconostoc gasicomitatum LMG 18811	Bacteria, Firmicutes, Bacilli, Lactobacillales, Leuconostocaceae, Leuconostoc	AATAGGTGTATAGGTGTCGAACAATAACAAT	AATAGGTGT		ATAGGTGT	CG	AACAATAACAAT	1953788	1953819	AATAGGTGT	0	1	10	4	8
NC_014323	ORI93010697	Herbaspirillum seropedicae SmR1	Bacteria, Proteobacteria, Betaproteobacteria, Burkholderiales, Oxalobacteraceae, Herbaspirillum	AACAGGTGGCACCATCAC	AACAGGTGG				CACCATCAC	5513504	5513522	AATAGGTGT	2		0	3	4
NC_014328	ORI94010708	Clostridium ljungdahlii DSM 13528	Bacteria, Firmicutes, Clostridia, Clostridiales, Clostridiaceae, Clostridium	AATAGGTGTATTAGTGTCGGGGATGATGATAATAATGAT	AATAGGTGT		ATTAGTGT	CGGG	GATGATGATAATAATGAT	1609	1648	AATAGGTGT	0	3	12	6	22
NC_014329	ORI94010710	Corynebacterium pseudotuberculosis FRC41	Bacteria, Actinobacteria, Actinobacteridae, Actinomycetales, Corynebacterineae, Corynebacteriaceae, Corynebacterium	AATATGTGTCGACACATTAATGTTTGAACATTAA	AATATGTGT	CGACA	CATTAATGT	TT	GAACATTAA	1918	1952	AATAGGTGT	1	4	16	3	5
NC_014330	ORI94030312	Brachyspira pilosicoli 95/1000	Bacteria, Spirochaetes, Spirochaetales, Brachyspiraceae, Brachyspira	AATAGTTGTAGAATATTTTCTAAAAAAAATCAA	AATAGTTGT	AG	AATATTTTC	T	AAAAAAAATCAA	1342758	1342791	AATAGGTGT	1	4	12	4	6
NC_014334	ORI94010712	Lactobacillus casei str. Zhang	Bacteria, Firmicutes, Bacilli, Lactobacillales, Lactobacillaceae, Lactobacillus	AAAAGGTGTCAAACTTGTGCGGGATAATGATAATGAA	AAAAGGTGT		CAAACTTGT	GCGG	GATAATGATAATGAA	1441	1478	AATAGGTGT	1	4	13	5	16
NC_014335	ORI94010714	Bacillus cereus biovar anthracis str. CI	Bacteria, Firmicutes, Bacilli, Bacillales, Bacillaceae, Bacillus, Bacillus cereus group	AATAGGTGTATAGGTGTTCGGGATAATGATAATGATGATAAAAAATAGAAATAA	AATAGGTGT		ATAGGTGT	TCGG	GATAATGATAATGATGATAAAAAATAGAAATAA	1527	1581	AATAGGTGT	0	1	12	11	27
NC_014355	ORI94010716	Candidatus Nitrospira defluvii	Bacteria, Nitrospirae, Nitrospirales, Nitrospiraceae, Nitrospira	AGTAGGTGTCTTGGGTGTCTCGGATGAGGATGAG	AGTAGGTGT		CTTGGGTGT	CTCG	GATGAGGATGAG	4316974	4316940	AATAGGTGT	1	3	13	4	12
NC_014364	ORI94010717	Spirochaeta smaragdinae DSM 11293	Bacteria, Spirochaetes, Spirochaetales, Spirochaetaceae, Spirochaeta	GATATGTGTTTTCACCAGACGACAAT	GATATGTGT			TTTCACCA	GACGACAAT	4653960	4653934	AATAGGTGT	2		8	3	7
NC_014366	ORI94010718	gamma proteobacterium HdN1	Bacteria, Proteobacteria, Gammaproteobacteria	AATAGGTGTCATAAATTTCAGGATCACGAGTAG	AATAGGTGT		CATAAATTT		CAGGATCACGAGTAG	206	239	AATAGGTGT	0	4	9	5	9
NC_014370	ORI94030313	Prevotella melaninogenica ATCC 25845	Bacteria, Bacteroidetes, Bacteroidia, Bacteroidales, Prevotellaceae, Prevotella	TATAGGTGTATCTTCGAAGAAGAAGAGAAGAAC	TATAGGTGT			ATCTTC	GAAGAAGAAGAGAAGAAC	16666	16633	AATAGGTGT	1		6	6	10
NC_014376	ORI94010719	[Clostridium] saccharolyticum WM1	Bacteria, Firmicutes, Clostridia, Clostridiales, Lachnospiraceae	AAAATGTGTTTGGGTGTCGGGGATGATGATTAT	AAAATGTGT		TTGGGTGT	CGGG	GATGATGATTAT	1616	1649	AATAGGTGT	2	3	12	4	14
NC_014377	ORI94010721	Thermosediminibacter oceani DSM 16646	Bacteria, Firmicutes, Clostridia, Thermoanaerobacterales, Thermoanaerobacterales Family III. Incertae Sedis, Thermosediminibacter	AATAGGTGTATAGGTGTTCGACATGATGATGATGACGATCAA	AATAGGTGT		ATAGGTGT	TCGA	CATGATGATGATGACGATCAA	1612	1654	AATAGGTGT	0	1	12	7	21
NC_014378	ORI94010722	Acetohalobium arabaticum DSM 5501	Bacteria, Firmicutes, Clostridia, Halanaerobiales, Halobacteroidaceae, Acetohalobium	AAAAGGTGTTTAGGTGTCGGGGATAATGATGATGATGAT	AAAAGGTGT		TTAGGTGT	CGGG	GATAATGATGATGATGAT	1855	1894	AATAGGTGT	1	2	12	6	23
NC_014387	ORI94010724	Butyrivibrio proteoclasticus B316	Bacteria, Firmicutes, Clostridia, Clostridiales, Lachnospiraceae, Butyrivibrio	AAAATGTGAAAAGTTGTCGATAATAATTAAGAAAATAATAAATAA	AAAATGTGA		AAAGTTGT	C	GATAATAATTAAGAAAATAATAAATAA	1628	1673	AATAGGTGT	3	2	1	9	21
NC_014391	ORI94010726	Micromonospora aurantiaca ATCC 27029	Bacteria, Actinobacteria, Actinobacteridae, Actinomycetales, Micromonosporineae, Micromonosporaceae, Micromonospora	GCTAGGTGTCCTTCAGGTTGCCACTACTAA	GCTAGGTGT			CCTTCAGGTTGC	CACTACTAA	3022	2992	AATAGGTGT	2		12	3	3
NC_014392	ORI94010727	Caldicellulosiruptor obsidiansis OB47	Bacteria, Firmicutes, Clostridia, Thermoanaerobacterales, Thermoanaerobacterales Family III. Incertae Sedis, Caldicellulosiruptor	AATAGTTGAATAGGTGTCGACAATGATACTTATGATGAT	AATAGTTGA		ATAGGTGT	CGACAATGATACT	TATGATGAT	1604	1643	AATAGGTGT	2	0	13	3	10
NC_014393	ORI94010729	Clostridium cellulovorans 743B	Bacteria, Firmicutes, Clostridia, Clostridiales, Clostridiaceae, Clostridium	AATATGTGTATAGTTGTCGGGGATGATGATAATGAT	AATATGTGT		ATAGTTGT	CGGG	GATGATGATAATGAT	1611	1647	AATAGGTGT	1	2	12	5	19
NC_014394	ORI94010731	Gallionella capsiferriformans ES-2	Bacteria, Proteobacteria, Betaproteobacteria, Gallionellales, Gallionellaceae, Gallionella	AATAGGTGGTTTTATCTTCGATAAATAATCAGAATAAT	AATAGGTGG			TTTTATCTTCGATA	AATAATCAGAATAAT	1897	1935	AATAGGTGT	1		14	5	13
NC_014410	ORI94010732	Thermoanaerobacterium thermosaccharolyticum DSM 571	Bacteria, Firmicutes, Clostridia, Thermoanaerobacterales, Thermoanaerobacterales Family III. Incertae Sedis, Thermoanaerobacterium	AATAAGTATTCGACAACTATTTAAAATAAAAAAATAACTATTAC	AATAAGTAT			TCGACAACTATTTA	AAATAAAAAAATAACTATTAC	2785530	2785574	AATAGGTGT	2		14	7	10
NC_014472	ORI94030316	Maribacter sp. HTCC2170	Bacteria, Bacteroidetes, Flavobacteriia, Flavobacteriales, Flavobacteriaceae, Maribacter	AATTTTTGTTTTAAATTAATGATGAAAAAAATCAA	AATTTTTGT			TTTAAATT	AATGATGAAAAAAATCAA	1627876	1627911	AATAGTTGT	2		8	6	14
NC_014479	ORI94010733	Bacillus subtilis subsp. spizizenii str. W23	Bacteria, Firmicutes, Bacilli, Bacillales, Bacillaceae, Bacillus	AATAGGTGTTTAGGTGTCCGGGATGATAATGAAGATGATAAAAAA	AATAGGTGT		TTAGGTGT	CCGG	GATGATAATGAAGATGATAAAAAA	1852	1897	AATAGGTGT	0	2	12	8	23
NC_014483	ORI94010735	Paenibacillus polymyxa E681	Bacteria, Firmicutes, Bacilli, Bacillales, Paenibacillaceae, Paenibacillus	AATAGGTGTATAAGTCACGCGGATAATGATAATGATTAT	AATAGGTGT		ATAAGTCA	CGCG	GATAATGATAATGATTAT	1856	1895	AATAGGTGT	0	4	12	6	20
NC_014484	ORI94010737	Spirochaeta thermophila DSM 6192	Bacteria, Spirochaetes, Spirochaetales, Spirochaetaceae, Spirochaeta	AAAAGGTGTAAAAAAGGTGTAGTAACAATAACGAA	AAAAGGTGT	AA	AAAAGGTGT	AGT	AACAATAACGAA	2472515	2472480	AATAGGTGT	1	1	14	4	7
NC_014494	ORI94010738	Streptococcus pneumoniae AP200	Bacteria, Firmicutes, Bacilli, Lactobacillales, Streptococcaceae, Streptococcus	AAAAGGTGTCTAAAGTGTCTGAGATAATAATGATAAT	AAAAGGTGT		CTAAAGTGT	CTGA	GATAATAATGATAAT	1645	1682	AATAGGTGT	1	4	13	5	17
NC_014498	ORI94010740	Streptococcus pneumoniae 670-6B	Bacteria, Firmicutes, Bacilli, Lactobacillales, Streptococcaceae, Streptococcus	AAAAGGTGTCTAAAGTGTCTGAGATAATAATGATAAT	AAAAGGTGT		CTAAAGTGT	CTGA	GATAATAATGATAAT	1645	1682	AATAGGTGT	1	4	13	5	17
NC_014499	ORI94040268	Candidatus Sulcia muelleri CARI	Bacteria, Bacteroidetes, Flavobacteriia, Flavobacteriales, Candidatus Sulcia	AATTATTTTTATTAATATGTCTACAATAATGAAAAC	AATTATTTT	TATT	AATATGTCT	AC	AATAATGAAAAC	37288	37252	AATAGGTGT	4	2	2	4	9
NC_014500	ORI94030317	Dickeya dadantii 3937	Bacteria, Proteobacteria, Gammaproteobacteria, Enterobacteriales, Enterobacteriaceae, Dickeya	AATACGTGTCGAGTTTTTTCGTAGACTACAATAAT	AATACGTGT			CGAGTTTTTTCGTA	GACTACAATAAT	4922729	4922764	AATAGGTGT	1		14	4	9
NC_014501	ORI94030318	Cyanothece sp. PCC 7822	Bacteria, Cyanobacteria, Oscillatoriophycideae, Chroococcales, Cyanothece	AAAAGGTGTCGATTGGCGATAACCAT	AAAAGGTGT			CGATTGGC	GATAACCAT	2647495	2647521	AAAAGGTGT	0		8	3	7
NC_014506	ORI94010742	Sulfurimonas autotrophica DSM 16294	Bacteria, Proteobacteria, Epsilonproteobacteria, Campylobacterales, Helicobacteraceae, Sulfurimonas	AATAAATTAATAAATATACACTTATCATGAAAAAAAA	AATAAATTA		ATAAATAT	ACACT	TATCATGAAAAAAAA	103	66	AATAAGTGT	3	2	5	5	8
NC_014532	ORI94010743	Halomonas elongata DSM 2581	Bacteria, Proteobacteria, Gammaproteobacteria, Oceanospirillales, Halomonadaceae, Halomonas	AATAGGTGTCTTACAAAGGGGTCAATATTAT	AATAGGTGT	CTTA	CAAAGGGGT		CAATATTAT	4061255	4061224	AATAGGTGT	0	3	13	3	5
NC_014538	ORI94010744	Thermoanaerobacter sp. X513	Bacteria, Firmicutes, Clostridia, Thermoanaerobacterales, Thermoanaerobacteraceae, Thermoanaerobacter	AATAGTTGTTGAACACTTATTCAACAATAAAGAC	AATAGTTGT	TG	AACACTTAT	TC	AACAATAAAGAC	2456355	2456321	AATAGGTGT	1	4	13	4	7
NC_014541	ORI94030321	Ferrimonas balearica DSM 9799	Bacteria, Proteobacteria, Gammaproteobacteria, Alteromonadales, Ferrimonadaceae, Ferrimonas	TGTCGGTGAAAAGGTGTCTCTAGCATAAGTGATTATCAT	TGTCGGTGA		AAAGGTGT	CTCTAGCATAAGT	GATTATCAT	4274458	4274419	AATAGGTGT	4	1	13	3	8
NC_014550	ORI94010745	Arthrobacter arilaitensis Re117	Bacteria, Actinobacteria, Actinobacteridae, Actinomycetales, Micrococcineae, Micrococcaceae, Arthrobacter	CATAGGTGTTCCCAATAATTGTGAAGAGGAA	CATAGGTGT	TCCC	AATAATTGT		GAAGAGGAA	1986	2017	AATAGGTGT	1	2	13	3	6
NC_014551	ORI94010747	Bacillus amyloliquefaciens DSM 7	Bacteria, Firmicutes, Bacilli, Bacillales, Bacillaceae, Bacillus	AATAGGTGTTTAGGTGTCCGGGATGATAATGATGACGATAAAAAA	AATAGGTGT		TTAGGTGT	CCGG	GATGATAATGATGACGATAAAAAA	1855	1900	AATAGGTGT	0	2	12	8	23
NC_014552	ORI94010749	Mycoplasma fermentans JER	Bacteria, Tenericutes, Mollicutes, Mycoplasmataceae, Mycoplasma	AATAGTTGTTAATTTTCAGAATAAATATCAT	AATAGTTGT			TAATTTT	CAGAATAAATATCAT	18	977511	AATAGGTGT	1		7	5	9
NC_014554	ORI94010750	Lactobacillus plantarum subsp. plantarum ST-III	Bacteria, Firmicutes, Bacilli, Lactobacillales, Lactobacillaceae, Lactobacillus	AAAAGGTGTCATGGGTGACGAGATGATAATGAT	AAAAGGTGT		CATGGGTGA	CGA	GATGATAATGAT	1452	1485	AATAGGTGT	1	3	12	4	15
NC_014555	ORI97016830	Helicobacter pylori PeCan4	Bacteria, Proteobacteria, Epsilonproteobacteria, Campylobacterales, Helicobacteraceae, Helicobacter	AGTAAGGTAAGTAAGTGCGGGGATGATGACAATGATTAA	AGTAAGGTA		AGTAAGTGC	GGG	GATGATGACAATGATTAA	1497211	1497172	AGTAAGTGT	3	1	3	6	18
NC_014560	ORI97016832	Helicobacter pylori SJM180	Bacteria, Proteobacteria, Epsilonproteobacteria, Campylobacterales, Helicobacteraceae, Helicobacter	AGTAAGGTAGGTAAGTGGGGGGATGATGACAATGATTAATAATAA	AGTAAGGTA		GGTAAGTGG	GGG	GATGATGACAATGATTAATAATAA	1576829	1576784	AGTAAGTGT	3	2	3	8	20
NC_014562	ORI94030322	Pantoea vagans C9-1	Bacteria, Proteobacteria, Gammaproteobacteria, Enterobacteriales, Enterobacteriaceae, Pantoea	AGACCGTGTATAGGTGTCTTTCGTCCCTAGGATTAT	AGACCGTGT		ATAGGTGT	CTTTCGTCCC	TAGGATTAT	3437641	3437677	AATAGGTGT	4	1	10	3	7
NC_014614	ORI94010754	[Clostridium] sticklandii	Bacteria, Firmicutes, Clostridia, Clostridiales, Peptostreptococcaceae, Peptoclostridium	AATAGGTGTCCAAAAAAACTGTCAAAAATGAATAT	AATAGGTGT	CCAA	AAAAACTGT	C	AAAAATGAATAT	2715230	2715195	AATAGGTGT	0	3	14	4	8
NC_014616	ORI94010755	Bifidobacterium bifidum S17	Bacteria, Actinobacteria, Actinobacteridae, Bifidobacteriales, Bifidobacteriaceae, Bifidobacterium	AATAGGTGTGATAGGTGTCCCGAATAATGAT	AATAGGTGT		GATAGGTGT	CCCG	AATAATGAT	2039	2070	AATAGGTGT	0	1	13	3	10
NC_014618	ORI94030323	Enterobacter lignolyticus SCF1	Bacteria, Proteobacteria, Gammaproteobacteria, Enterobacteriales, Enterobacteriaceae, Enterobacter, Enterobacter cloacae complex	AATAGGTGTCGTTTCCAGCTAGGATTAT	AATAGGTGT			CGTTTCCAGC	TAGGATTAT	4775757	4775785	AATAGGTGT	0		10	3	7
NC_014622	ORI94010757	Paenibacillus polymyxa SC2	Bacteria, Firmicutes, Bacilli, Bacillales, Paenibacillaceae, Paenibacillus	AATAGGTGTATAAGTCACGCGGATAATGATAATGATTAT	AATAGGTGT		ATAAGTCA	CGCG	GATAATGATAATGATTAT	1748	1787	AATAGGTGT	0	4	12	6	20
NC_014624	ORI94010759	Eubacterium limosum KIST612	Bacteria, Firmicutes, Clostridia, Clostridiales, Eubacteriaceae, Eubacterium	AAAAGGTGTCGAAAACAAAAAACAAATGATCAG	AAAAGGTGT			CGAAAACAAAAAACA	AATGATCAG	502	535	AATAGGTGT	1		15	3	8
NC_014632	ORI94010760	Ilyobacter polytropus DSM 2926	Bacteria, Fusobacteria, Fusobacteriales, Fusobacteriaceae, Ilyobacter	AATAGGTTACTTAAAATTGAGAAAAATTAT	AATAGGTTA			CTTAAAATT	GAGAAAAATTAT	2044857	2044887	AATAGGTGT	2		9	4	8
NC_014638	ORI94010761	Bifidobacterium bifidum PRL2010	Bacteria, Actinobacteria, Actinobacteridae, Bifidobacteriales, Bifidobacteriaceae, Bifidobacterium	AATAGGTGTGATAGGTGTCCCGAATAATGAT	AATAGGTGT		GATAGGTGT	CCCG	AATAATGAT	2039	2070	AATAGGTGT	0	1	13	3	10
NC_014639	ORI94010764	Bacillus atrophaeus 1942	Bacteria, Firmicutes, Bacilli, Bacillales, Bacillaceae, Bacillus	AATAGGTGTTTAGGTGTCCGGGATGATCATGAAGATGATAAAAAT	AATAGGTGT		TTAGGTGT	CCGG	GATGATCATGAAGATGATAAAAAT	3630318	3630363	AATAGGTGT	0	2	12	8	24
NC_014640	ORI94030326	Achromobacter xylosoxidans A8	Bacteria, Proteobacteria, Betaproteobacteria, Burkholderiales, Alcaligenaceae, Achromobacter	AATAGGTGCCGACCTCCTATACAATCAC	AATAGGTGC			CGACCTCCTA	TACAATCAC	6980512	6980540	AATAGGTGT	1		10	3	5
NC_014643	ORI94010765	Rothia dentocariosa ATCC 17931	Bacteria, Actinobacteria, Actinobacteridae, Actinomycetales, Micrococcineae, Micrococcaceae, Rothia	TATAGGTGTCCACTAAAGGAACTAAAAT	TATAGGTGT			CCACTAAAGG	AACTAAAAT	956075	956047	AATAGGTGT	1		10	3	5
NC_014644	ORI94010768	Gardnerella vaginalis ATCC 14019	Bacteria, Actinobacteria, Actinobacteridae, Bifidobacteriales, Bifidobacteriaceae, Gardnerella	AATAGGTGTACAATTGTTGGAAATAATGAAAATGATAAA	AATAGGTGT	AC	AATTGTTGG	A	AATAATGAAAATGATAAA	141038	141077	AATAGGTGT	0	3	12	6	16
NC_014650	ORI94010769	Geobacillus sp. Y4.1MC1	Bacteria, Firmicutes, Bacilli, Bacillales, Bacillaceae, Geobacillus	GAAAGGAATAATAACATAAAGGTGTTAAGAAAAAAAT	GAAAGGAAT	AATAACA	TAAAGGTGT		TAAGAAAAAAAT	356	393	AATAGGTGT	4	2	0	4	7
NC_014652	ORI94010770	Caldicellulosiruptor hydrothermalis 108	Bacteria, Firmicutes, Clostridia, Thermoanaerobacterales, Thermoanaerobacterales Family III. Incertae Sedis, Caldicellulosiruptor	AATAGGTGTCGATAATAACACTCATGATGATCAT	AATAGGTGT	CGAT	AATAACACT		CATGATGATCAT	1606	1640	AATAGGTGT	0	4	13	4	12
NC_014654	ORI94010772	Halanaerobium hydrogeniformans	Bacteria, Firmicutes, Clostridia, Halanaerobiales, Halanaerobiaceae, Halanaerobium	AATAGGTGTATAATTGTCGGGGATGATGATAATGATGATCAATATAATTAT	AATAGGTGT		ATAATTGT	CGGG	GATGATGATAATGATGATCAATATAATTAT	1647	1698	AATAGGTGT	0	3	12	10	31
NC_014655	ORI94030327	Leadbetterella byssophila DSM 17132	Bacteria, Bacteroidetes, Cytophagia, Cytophagales, Cytophagaceae, Leadbetterella	AAACCGTGAATAGGTGCTGATTATGATAAACAGTAT	AAACCGTGA		ATAGGTGC	T	GATTATGATAAACAGTAT	2891190	2891154	AATAGGTGT	4	1	1	6	14
NC_014656	ORI94010775	Bifidobacterium longum subsp. longum BBMN68	Bacteria, Actinobacteria, Actinobacteridae, Bifidobacteriales, Bifidobacteriaceae, Bifidobacterium	AATAGGTGTTTAATGTACAAACAATAAG	AATAGGTGT			TTAATGTACA	AACAATAAG	1641894	1641866	AATAGGTGT	0		10	3	5
NC_014657	ORI94010776	Caldicellulosiruptor owensensis OL	Bacteria, Firmicutes, Clostridia, Thermoanaerobacterales, Thermoanaerobacterales Family III. Incertae Sedis, Caldicellulosiruptor	AATAATTGAATAGGTGTCCGTAATAATAACAATGATGAT	AATAATTGA		ATAGGTGT	CCGT	AATAATAACAATGATGAT	1604	1643	AATAGGTGT	3	0	4	6	18
NC_014659	ORI94010778	Rhodococcus equi 103S	Bacteria, Actinobacteria, Actinobacteridae, Actinomycetales, Corynebacterineae, Nocardiaceae, Rhodococcus	AGTAGGTGTCTAAGGTGTCACGGATAATGAC	AGTAGGTGT		CTAAGGTGT	CACG	GATAATGAC	1834	1865	AATAGGTGT	1	3	13	3	9
NC_014664	ORI94040269	Rhodomicrobium vannielii ATCC 17100	Bacteria, Proteobacteria, Alphaproteobacteria, Rhizobiales, Hyphomicrobiaceae, Rhodomicrobium	AAAAGGTCTCGCAGTGCTCGACACGCAAGAAAAA	AAAAGGTCT			CGCAGTGCTCGACACG	CAAGAAAAA	2924304	2924270	AAAAGGTGT	1		16	3	4
NC_014666	ORI94010779	Frankia sp. EuI1c	Bacteria, Actinobacteria, Actinobacteridae, Actinomycetales, Frankineae, Frankiaceae, Frankia	AAAAGGTGTCAAAGGTGTCGGGGATGATGAT	AAAAGGTGT		CAAAGGTGT	CGGG	GATGATGAT	2628	2659	AATAGGTGT	1	2	13	3	12
NC_014718	ORI94030328	Burkholderia rhizoxinica HKI 454	Bacteria, Proteobacteria, Betaproteobacteria, Burkholderiales, Burkholderiaceae, Burkholderia	AATAGCTTTAACATACAATGACGAC	AATAGCTTT			AACA	TACAATGACGAC	770962	770987	AATAGGTGT	2		4	4	8
NC_014720	ORI94010780	Caldicellulosiruptor kronotskyensis 2002	Bacteria, Firmicutes, Clostridia, Thermoanaerobacterales, Thermoanaerobacterales Family III. Incertae Sedis, Caldicellulosiruptor	ATTAGTTCTATAGGTGTACACTTTTTAGTTAAAATTAT	ATTAGTTCT		ATAGGTGT	ACACTTTTTAGT	TAAAATTAT	2843556	2843594	AATAGGTGT	3	1	12	3	6
NC_014721	ORI94010781	Caldicellulosiruptor kristjanssonii I77R1B	Bacteria, Firmicutes, Clostridia, Thermoanaerobacterales, Thermoanaerobacterales Family III. Incertae Sedis, Caldicellulosiruptor	AATAATTGAATAGGTGTCGATAATGAC	AATAATTGA		ATAGGTGT	C	GATAATGAC	1554	1581	AATAGGTGT	3	0	1	3	9
NC_014724	ORI94010783	Lactobacillus amylovorus GRL 1112	Bacteria, Firmicutes, Bacilli, Lactobacillales, Lactobacillaceae, Lactobacillus	TATAGGTGTCCTACAAATATGACAATTATAAATAA	TATAGGTGT			CC	TACAAATATGACAATTATAAATAA	2067642	2067677	AATAGGTGT	1		2	8	13
NC_014727	ORI94010784	Lactobacillus delbrueckii subsp. bulgaricus ND02	Bacteria, Firmicutes, Bacilli, Lactobacillales, Lactobacillaceae, Lactobacillus	AATAGTTGTCTTAAGTGTCCTGGATGATGATGAT	AATAGTTGT		CTTAAGTGT	CCTG	GATGATGATGAT	1554	1588	AATAGGTGT	1	3	13	4	16
NC_014733	ORI94010786	Methylovorus sp. MP688	Bacteria, Proteobacteria, Betaproteobacteria, Methylophilales, Methylophilaceae, Methylovorus	AATAGTTGTCTTTAAGTGTGGTAATAACAATAATGAT	AATAGTTGT	C	TTTAAGTGT	GGT	AATAACAATAATGAT	1729	1766	AATAGGTGT	1	3	13	5	14
NC_014734	ORI94030330	Paludibacter propionicigenes WB4	Bacteria, Bacteroidetes, Bacteroidia, Bacteroidales, Porphyromonadaceae, Paludibacter	ACAAGGTGCACCTTGTTGAACGAAAGAACAA	ACAAGGTGC			ACCTTGTTGAACG	AAAGAACAA	2536363	2536394	ACAAGGTGC	0		13	3	4
NC_014738	ORI94030331	Riemerella anatipestifer ATCC 11845 = DSM 15868	Bacteria, Bacteroidetes, Flavobacteriia, Flavobacteriales, Flavobacteriaceae, Riemerella	AATTGTTTGAATAGGTATATCTTTATAAATAAACATTAACACTATAAATAT	AATTGTTTG		AATAGGTAT	ATCTTTATA	AATAAACATTAACACTATAAATAT	1193158	1193107	AATAGGTGT	4	1	9	8	13
NC_014751	ORI94040271	Mycoplasma leachii PG50	Bacteria, Tenericutes, Mollicutes, Mycoplasmataceae, Mycoplasma	AATAGTTGAATAGTTGTTAATTGATTATAAAAAC	AATAGTTGA		ATAGTTGT	TAATT	GATTATAAAAAC	96	62	AATAGGTGT	2	1	5	4	8
NC_014752	ORI94030332	Neisseria lactamica 020-06	Bacteria, Proteobacteria, Betaproteobacteria, Neisseriales, Neisseriaceae, Neisseria	AATATGTGTTTGAATAGGTGTTCGGAATAGTAT	AATATGTGT	TTG	AATAGGTGT	TCG	GAATAGTAT	2195054	2195087	AATAGGTGT	1	0	3	3	5
NC_014758	ORI94040272	Calditerrivibrio nitroreducens DSM 19672	Bacteria, Deferribacteres, Deferribacterales, Deferribacteraceae	AATAGGTTTGGATAAATTACAAT	AATAGGTTT			GGATA	AATTACAAT	2676	2653	AATAGGTGT	1		5	3	7
NC_014759	ORI94030333	Marivirga tractuosa DSM 4126	Bacteria, Bacteroidetes, Cytophagia, Cytophagales, Flammeovirgaceae, Marivirga	TATAGGTGAAAGAGGTGTGTGTATTATAATATAATAAATAA	TATAGGTGA		AAGAGGTGT	GTGTATTA	TAATATAATAAATAA	2807785	2807826	AATAGGTGT	2	1	8	5	8
NC_014760	ORI94040274	Mycoplasma bovis PG45	Bacteria, Tenericutes, Mollicutes, Mycoplasmataceae, Mycoplasma	AATAGGTGTCAAGTAACAATTAT	AATAGGTGT			CAAGT	AACAATTAT	1003334	1003311	AATAGGTGT	0		5	3	6
NC_014762	ORI94040275	Sulfuricurvum kujiense DSM 16994	Bacteria, Proteobacteria, Epsilonproteobacteria, Campylobacterales, Helicobacteraceae, Sulfuricurvum	GATAAGTGGAAATTAAACTAGGATTAATAT	GATAAGTGG			AAATTA	AACTAGGATTAATAT	2574814	20	AATAAGTGT	2		6	5	9
NC_014774	ORI94030334	Candidatus Liberibacter solanacearum CLso-ZC1	Bacteria, Proteobacteria, Alphaproteobacteria, Rhizobiales, Rhizobiaceae, Candidatus Liberibacter	ATTAAGGGTGAAAAATGTGTGATATTATTATTATTATTAT	ATTAAGGGT	GA	AAAATGTGT	GA	TATTATTATTATTATTAT	280957	280917	AATAGGTGT	3	2	2	6	12
NC_014796	ORI96000448	Chlamydia psittaci RD1	Bacteria, Chlamydiae, Chlamydiales, Chlamydiaceae, Chlamydia/Chlamydophila group, Chlamydia	AAAATTTGTACAATTGGTGCAACAAAAG	AAAATTTGT		ACAATTGGT	G	CAACAAAAG	6	34	AAAAGTTGT	1	3	10	3	3
NC_014802	ORI94040277	Campylobacter jejuni subsp. jejuni ICDCCJ07001	Bacteria, Proteobacteria, Epsilonproteobacteria, Campylobacterales, Campylobacteraceae, Campylobacter	TTAAAGTGTTAAAGTTGTTCGAATAATAAT	TTAAAGTGT		TAAAGTTGT	TCG	AATAATAAT	1416	1446	AAAAAGTGT	2	3	12	3	9
NC_014803	ORI94030335	Pseudoalteromonas sp. SM9913	Bacteria, Proteobacteria, Gammaproteobacteria, Alteromonadales, Pseudoalteromonadaceae, Pseudoalteromonas	AATAGTTGTCTTTTCGACTAGTCATCATCATTATCATAAT	AATAGTTGT			CTTTTCGACTAGT	CATCATCATTATCATAAT	3323205	3323165	AATAGGTGT	1		13	6	13
NC_014814	ORI97017034	Mycobacterium gilvum Spyr1	Bacteria, Actinobacteria, Actinobacteridae, Actinomycetales, Corynebacterineae, Mycobacteriaceae, Mycobacterium	AGTAGGGGTTAGACGTGTTGGGGATGATGACTATGAACAA	AGTAGGGGT		TAGACGTGT	TGGG	GATGATGACTATGAACAA	2002	2042	AATAGGTGT	2	3	13	6	15
NC_014815	ORI94010788	Micromonospora sp. L5	Bacteria, Actinobacteria, Actinobacteridae, Actinomycetales, Micromonosporineae, Micromonosporaceae, Micromonospora	GCTAGGTGTCCTTCAGGTTGCCACTACTAA	GCTAGGTGT			CCTTCAGGTTGC	CACTACTAA	3029	2999	AATAGGTGT	2		12	3	3
NC_014829	ORI94010790	Bacillus cellulosilyticus DSM 2522	Bacteria, Firmicutes, Bacilli, Bacillales, Bacillaceae, Bacillus	AATAGGTGTACAATTGTTCGATATAATGATAATGAAGAT	AATAGGTGT		ACAATTGT	TCGA	TATAATGATAATGAAGAT	1585	1624	AATAGGTGT	0	4	12	6	18
NC_014831	ORI94010793	Thermaerobacter marianensis DSM 12885	Bacteria, Firmicutes, Clostridia, Clostridiales, Clostridiales Family XVII. Incertae Sedis, Thermaerobacter	AATAAGTGTGGGACACCTATCCGACAACTAT	AATAAGTGT			GGGACACCTATCC	GACAACTAT	170	201	AATAGGTGT	1		13	3	5
NC_014833	ORI94040281	Ruminococcus albus 7 = DSM 20455	Bacteria, Firmicutes, Clostridia, Clostridiales, Ruminococcaceae, Ruminococcus	AAAAGTTGTCCAAAAAGTTGTTAAAACTAAAAACAC	AAAAGTTGT	CCA	AAAAGTTGT		TAAAACTAAAAACAC	1447	1483	AATAGGTGT	2	2	12	5	5
NC_014836	ORI94010794	Desulfurispirillum indicum S5	Bacteria, Chrysiogenetes, Chrysiogenales, Chrysiogenaceae, Desulfurispirillum	GATAGGGGTAATAGTTGGGGGAATAATGATAATGATGAC	GATAGGGGT		AATAGTTGG	GGG	AATAATGATAATGATGAC	1600	1639	AATAGGTGT	2	2	12	6	19
NC_014837	ORI94030338	Pantoea sp. At-9b	Bacteria, Proteobacteria, Gammaproteobacteria, Enterobacteriales, Enterobacteriaceae, Pantoea	AAAAGGCACAATAGTTGTTCTCGCCCGCTAGGATTAT	AAAAGGCAC		AATAGTTGT	TCTCGCCCGC	TAGGATTAT	4339974	4340011	AATAGGTGT	4	1	10	3	7
NC_014909	ORI94030339	Candidatus Blochmannia vafer str. BVAF	Bacteria, Proteobacteria, Gammaproteobacteria, Enterobacteriales, Enterobacteriaceae, ant endosymbionts, Candidatus Blochmannia	AATAGACGTATATATATAAATTATTAAAAT	AATAGACGT		ATATATAT	A	AATTATTAAAAT	722279	722309	AATAGGTGT	2	4	9	4	9
NC_014910	ORI94030340	Alicycliphilus denitrificans BC	Bacteria, Proteobacteria, Betaproteobacteria, Burkholderiales, Comamonadaceae, Alicycliphilus	AACAGGTGTTTTTTGCCCGCCGAGATGATGAT	AACAGGTGT			TTTTTGCCCGCCGA	GATGATGAT	37265	37233	AATAGGTGT	1		14	3	12
NC_014915	ORI94010796	Geobacillus sp. Y412MC52	Bacteria, Firmicutes, Bacilli, Bacillales, Bacillaceae, Geobacillus	AACACCTATCAAAAAAGTGTTGCGCAATTATTACAAT	AACACCTAT	CA	AAAAAGTGT	TGCGC	AATTATTACAAT	3628782	3628819	AATAGGTGT	4	2	5	4	9
NC_014920	ORI94030342	Haemophilus influenzae F3031	Bacteria, Proteobacteria, Gammaproteobacteria, Pasteurellales, Pasteurellaceae, Haemophilus	AATATATATTTCTAGAATAATAACAATAATAAT	AATATATAT			TTC	TAGAATAATAACAATAATAAT	1666982	1666949	AATATGTGT	2		3	7	17
NC_014921	ORI94010797	Mycoplasma fermentans M64	Bacteria, Tenericutes, Mollicutes, Mycoplasmataceae, Mycoplasma	AATAGTTGTTAATTTTCAGAATAAATATCAT	AATAGTTGT			TAATTTT	CAGAATAAATATCAT	207	176	AATAGGTGT	1		7	5	9
NC_014922	ORI94030343	Haemophilus influenzae F3047	Bacteria, Proteobacteria, Gammaproteobacteria, Pasteurellales, Pasteurellaceae, Haemophilus	AATAGATGTAGTATCTGTTTTGTACATCCCCGATTAATATAAT	AATAGATGT		AGTATCTGT	TTTGTACATCCCC	GATTAATATAAT	653564	653607	AATATGTGT	2	2	22	4	10
NC_014925	ORI94010799	Staphylococcus pseudintermedius HKU10-03	Bacteria, Firmicutes, Bacilli, Bacillales, Staphylococcus	AATAGGTGATTAGGTGTCGTGGATACTGATACTAATGATTAA	AATAGGTGA		TTAGGTGT	CGTGGATACTGATACT	AATGATTAA	2615952	2615910	AATAGGTGT	1	1	24	3	8
NC_014932	ORI94030344	Bartonella clarridgeiae 73	Bacteria, Proteobacteria, Alphaproteobacteria, Rhizobiales, Bartonellaceae, Bartonella	AAAAGGTATTCTTTTTAAATAAATGATGAGGAAAAC	AAAAGGTAT			TCTTTTTAAATA	AATGATGAGGAAAAC	1522611	1522647	AATAGGTGT	2		12	5	12
NC_014933	ORI94030345	Bacteroides helcogenes P 36-108	Bacteria, Bacteroidetes, Bacteroidia, Bacteroidales, Bacteroidaceae, Bacteroides	AATATTTCCGAATATGTCTCTACTTTACAACGAATAA	AATATTTCC	G	AATATGTCT	CTACTT	TACAACGAATAA	890108	890145	AATATGTGT	3	1	6	4	5
NC_014958	ORI94010802	Deinococcus maricopensis DSM 21211	Bacteria, Deinococcus-Thermus, Deinococci, Deinococcales, Deinococcaceae, Deinococcus	AATAGGTGTCAAAGGTGTCGGGAATGATAATGATGATGATAAGAAA	AATAGGTGT		CAAAGGTGT	CGGG	AATGATAATGATGATGATAAGAAA	1832	1878	AATAGGTGT	0	2	13	8	24
NC_014960	ORI94030346	Anaerolinea thermophila UNI-1	Bacteria, Chloroflexi, Anaerolineae, Anaerolineales, Anaerolineaceae, Anaerolinea	AAAAGGGGTGTCTTTACTTAGTCCTTAGCAGCATTAGCAT	AAAAGGGGT			GTCTTTACTTAGTCCT	TAGCAGCATTAGCAT	460	420	AATAGGTGT	2		16	5	7
NC_014964	ORI94010803	Thermoanaerobacter brockii subsp. finnii Ako-1	Bacteria, Firmicutes, Clostridia, Thermoanaerobacterales, Thermoanaerobacteraceae, Thermoanaerobacter	AATAGTTGTTGAACACTTATTCAACAATAAAGAC	AATAGTTGT	TG	AACACTTAT	TC	AACAATAAAGAC	2344646	2344612	AATAGGTGT	1	4	13	4	7
NC_014965	ORI94030347	Vibrio vulnificus MO6-24/O	Bacteria, Proteobacteria, Gammaproteobacteria, Vibrionales, Vibrionaceae, Vibrio	AAAAATTGAATAGGTGTCTAGTGGAGCTAGGATTATTAT	AAAAATTGA		ATAGGTGT	CTAGTGGAGC	TAGGATTATTAT	3194151	3194190	AATAGGTGT	4	0	10	4	9
NC_014972	ORI94030348	Desulfobulbus propionicus DSM 2032	Bacteria, Proteobacteria, Deltaproteobacteria, Desulfobacterales, Desulfobulbaceae, Desulfobulbus	AATAAGTGTGACATCTCAGATACCAGATAACAAG	AATAAGTGT			GACATCTCAGATACCA	GATAACAAG	3694620	3694654	AATAGGTGT	1		16	3	6
NC_014973	ORI94040293	Geobacter sp. M18	Bacteria, Proteobacteria, Deltaproteobacteria, Desulfuromonadales, Geobacteraceae, Geobacter	AACAGTTGTATAGTTGTCCGGTGATAGATGATGATGAA	AACAGTTGT		ATAGTTGT	CCGGTGATA	GATGATGATGAA	1561	1599	AATAGGTGT	2	2	17	4	14
NC_014974	ORI94010804	Thermus scotoductus SA-01	Bacteria, Deinococcus-Thermus, Deinococci, Thermales, Thermaceae, Thermus	AATAGGTGTATAGGTGTCGGGGATAATGAT	AATAGGTGT		ATAGGTGT	CGGG	GATAATGAT	1570	1600	AATAGGTGT	0	1	12	3	11
NC_014976	ORI94010806	Bacillus subtilis BSn5	Bacteria, Firmicutes, Bacilli, Bacillales, Bacillaceae, Bacillus	AATAGGTGTTTAGGTGTCCGGGATGATAATGAAGATGATAAAAAATAT	AATAGGTGT		TTAGGTGT	CCGG	GATGATAATGAAGATGATAAAAAATAT	2213867	2213915	AATAGGTGT	0	2	12	9	25
NC_015052	ORI94010808	Bifidobacterium longum subsp. infantis 157F	Bacteria, Actinobacteria, Actinobacteridae, Bifidobacteriales, Bifidobacteriaceae, Bifidobacterium	AATAGGTGTTTAATGTACAAACAATAAG	AATAGGTGT			TTAATGTACA	AACAATAAG	2400182	2400210	AATAGGTGT	0		10	3	5
NC_015061	ORI94030349	Rahnella sp. Y9602	Bacteria, Proteobacteria, Gammaproteobacteria, Enterobacteriales, Enterobacteriaceae, Rahnella	AATACGTGTCTCCTAGCGCTAGGATTAT	AATACGTGT			CTCCTAGCGC	TAGGATTAT	4830604	4830632	AATAGGTGT	1		10	3	7
NC_015064	ORI94030350	Granulicella tundricola MP5ACTX9	Bacteria, Acidobacteria, Acidobacteriales, Acidobacteriaceae, Granulicella	TTTAGGTGTATAGGTCGCCGTTGCCAATGATGATGACGACAAA	TTTAGGTGT		ATAGGTCG	CCGTTGCC	AATGATGATGACGACAAA	2737	2780	AATAGGTGT	2	3	16	6	16
NC_015067	ORI94010810	Bifidobacterium longum subsp. longum JCM 1217	Bacteria, Actinobacteria, Actinobacteridae, Bifidobacteriales, Bifidobacteriaceae, Bifidobacterium	AATAGGTGTTTAATGTACAAACAATAAG	AATAGGTGT			TTAATGTACA	AACAATAAG	2385034	2385062	AATAGGTGT	0		10	3	5
NC_015125	ORI94010812	Microbacterium testaceum StLB037	Bacteria, Actinobacteria, Actinobacteridae, Actinomycetales, Micrococcineae, Microbacteriaceae, Microbacterium	AATAGGGGTCAGCAACAG	AATAGGGGT				CAGCAACAG	1604609	1604591	AATAGGTGT	1		0	3	3
NC_015138	ORI94030353	Acidovorax avenae subsp. avenae ATCC 19860	Bacteria, Proteobacteria, Betaproteobacteria, Burkholderiales, Comamonadaceae, Acidovorax	AACAGGTGTTGCCCCGACGAGGGAATGATGATAAGGAT	AACAGGTGT			TGCCCCGACGAGGG	AATGATGATAAGGAT	46198	46160	AATAGGTGT	1		14	5	16
NC_015144	ORI94030354	Weeksella virosa DSM 16922	Bacteria, Bacteroidetes, Flavobacteriia, Flavobacteriales, Flavobacteriaceae, Weeksella	ACAAAGTCTATAGGTTTTTTACGAGACATTTTCAATAATTAAAAGTAA	ACAAAGTCT		ATAGGTTT	TTTACGAGACATTTTC	AATAATTAAAAGTAA	1070530	1070482	AATAGGTGT	4	2	16	5	9
NC_015145	ORI94010813	Arthrobacter phenanthrenivorans Sphe3	Bacteria, Actinobacteria, Actinobacteridae, Actinomycetales, Micrococcineae, Micrococcaceae, Arthrobacter	CAAAGGTGTCGTCAATAATTGTGATGATTAG	CAAAGGTGT	CGTC	AATAATTGT		GATGATTAG	2041	2072	AATAGGTGT	2	2	13	3	9
NC_015152	ORI94010815	Sphaerochaeta globosa str. Buddy	Bacteria, Spirochaetes, Spirochaetales, Spirochaetaceae, Sphaerochaeta	AATAGGTGTCTTTTGCACGATAATAATGATAATAATGAT	AATAGGTGT			CTTTTG	CACGATAATAATGATAATAATGAT	1661	1700	AATAGGTGT	0		6	8	25
NC_015153	ORI94040295	Mycoplasma suis KI3806	Bacteria, Tenericutes, Mollicutes, Mycoplasmataceae, Mycoplasma	AATACGTTTATGTATAACTAAAAG	AATACGTTT			ATG	TATAACTAAAAG	655	679	AATAGGTGT	2		3	4	5
NC_015155	ORI94040296	Mycoplasma suis str. Illinois	Bacteria, Tenericutes, Mollicutes, Mycoplasmataceae, Mycoplasma	AATACGTTTATATATAACTAAAAG	AATACGTTT			ATA	TATAACTAAAAG	742378	742402	AATAGGTGT	2		3	4	5
NC_015160	ORI94040297	Odoribacter splanchnicus DSM 20712	Bacteria, Bacteroidetes, Bacteroidia, Bacteroidales, Porphyromonadaceae, Odoribacter	AATAATTGTATTACTACACATATTATACAAACAATACAATTAT	AATAATTGT			ATTACTACACATATTA	TACAAACAATACAATTAT	4391976	4392019	AATAGGTGT	2		16	6	9
NC_015161	ORI94010816	Deinococcus proteolyticus MRP	Bacteria, Deinococcus-Thermus, Deinococci, Deinococcales, Deinococcaceae, Deinococcus	AAAAGGTGTCAAAGGTGTCCCGGATGATAATGATGATGATCAAAAA	AAAAGGTGT		CAAAGGTGT	CCCG	GATGATAATGATGATGATCAAAAA	2053	2099	AATAGGTGT	1	2	13	8	25
NC_015164	ORI94030355	Bacteroides salanitronis DSM 18170	Bacteria, Bacteroidetes, Bacteroidia, Bacteroidales, Bacteroidaceae, Bacteroides	AATACGTGTACAAACGAATACACACATGAAAACAAATATAAA	AATACGTGT			ACAAACGAATACACA	CATGAAAACAAATATAAA	2648095	2648053	AATAGGTGT	1		15	6	9
NC_015167	ORI94030356	Cellulophaga lytica DSM 7489	Bacteria, Bacteroidetes, Flavobacteriia, Flavobacteriales, Flavobacteriaceae, Cellulophaga	AATAGTCGTTGAAAATAAAAAACATAAG	AATAGTCGT			T	GAAAATAAAAAACATAAG	1516040	1516068	AATAGGTGT	2		1	6	10
NC_015172	ORI97017036	Syntrophobotulus glycolicus DSM 8271	Bacteria, Firmicutes, Clostridia, Clostridiales, Peptococcaceae, Syntrophobotulus	TATAGGTGTTTTTTTGCTGAATATGATGATGATGACGATTAG	TATAGGTGT			TTTTTTGCT	GAATATGATGATGATGACGATTAG	1462	1504	AATAGGTGT	1		9	8	23
NC_015174	ORI94030357	Planctomyces brasiliensis DSM 5305	Bacteria, Planctomycetes, Planctomycetia, Planctomycetales, Planctomycetaceae, Planctomyces	AATAGTGGTAAGGCCGCCGGGGATTAATTATTATGACGACTAAAAA	AATAGTGGT			AAGGCCGCCGGGGATT	AATTATTATGACGACTAAAAA	1403940	1403894	AATAGGTGT	2		16	7	13
NC_015177	ORI94030358	Pedobacter saltans DSM 12145	Bacteria, Bacteroidetes, Sphingobacteriia, Sphingobacteriales, Sphingobacteriaceae, Pedobacter	AATAGTTGTATGGTTATTTGTTATTCAGAAAAAATATAAT	AATAGTTGT		ATGGTTAT	TTGTTATT	CAGAAAAAATATAAT	3569822	3569782	AATAGGTGT	1	4	16	5	8
NC_015185	ORI94010818	Desulfurobacterium thermolithotrophum DSM 11699	Bacteria, Aquificae, Desulfurobacteriales, Desulfurobacteriaceae, Desulfurobacterium	AATAGGTGTTTTCAATAGGTGTTAAAAACAC	AATAGGTGT	TTTC	AATAGGTGT		TAAAAACAC	2578	2609	AATAGGTGT	0	0	13	3	3
NC_015214	ORI94010819	Lactobacillus acidophilus 30SC	Bacteria, Firmicutes, Bacilli, Lactobacillales, Lactobacillaceae, Lactobacillus	TATAGGTGTCCTACAAATATGACAATTATAAATAA	TATAGGTGT			CC	TACAAATATGACAATTATAAATAA	2077905	2077940	AATAGGTGT	1		2	8	13
NC_015215	ORI94010820	Streptococcus gallolyticus subsp. gallolyticus ATCC BAA-2069	Bacteria, Firmicutes, Bacilli, Lactobacillales, Streptococcaceae, Streptococcus	AATAGTTGTTATATTTGTTCTGGATGATGATGATGATTAA	AATAGTTGT		TATATTTGT	TCTG	GATGATGATGATGATTAA	1445	1485	AATAGGTGT	1	3	13	6	21
NC_015222	ORI94040298	Nitrosomonas sp. AL212	Bacteria, Proteobacteria, Betaproteobacteria, Nitrosomonadales, Nitrosomonadaceae, Nitrosomonas	GATAGGTGATAGCTATGGGACTAGTAT	GATAGGTGA			TAGCTATGG	GACTAGTAT	1504	1531	AATAGGTGT	2		9	3	5
NC_015224	ORI94030361	Yersinia enterocolitica subsp. palearctica 105.5R(r)	Bacteria, Proteobacteria, Gammaproteobacteria, Enterobacteriales, Enterobacteriaceae, Yersinia	TATTAGTGAATAGGTGTCTCCTAGTACTAGGATTAT	TATTAGTGA		ATAGGTGT	CTCC	TAGTACTAGGATTAT	73	37	AATAGGTGT	4	0	4	5	9
NC_015275	ORI94010822	Clostridium lentocellum DSM 5427	Bacteria, Firmicutes, Clostridia, Clostridiales, Lachnospiraceae, Cellulosilyticum	AATAGGTGTTATGGGTGTGGGGGATGATGATAATAACGAT	AATAGGTGT		TATGGGTGT	GGGG	GATGATGATAATAACGAT	1529	1569	AATAGGTGT	0	2	13	6	20
NC_015276	ORI94010824	Marinomonas mediterranea MMB-1	Bacteria, Proteobacteria, Gammaproteobacteria, Oceanospirillales, Marinomonas	AATGGGTGTTTTGCCAAAAAAGTAT	AATGGGTGT			TTTGCCA	AAAAAGTAT	4684160	4684135	AATAGGTGT	1		7	3	4
NC_015277	ORI94030362	Sphingobacterium sp. 21	Bacteria, Bacteroidetes, Sphingobacteriia, Sphingobacteriales, Sphingobacteriaceae, Sphingobacterium	AAAAGGTGTTAACAAAAGGTGTTAACAAATATTAC	AAAAGGTGT	TAAC	AAAAGGTGT	T	AACAAATATTAC	57401	57436	AATAGGTGT	1	1	14	4	5
NC_015278	ORI94010825	Aerococcus urinae ACS-120-V-Col10a	Bacteria, Firmicutes, Bacilli, Lactobacillales, Aerococcaceae, Aerococcus	AAAAGTTGTCGAAGGTGTACTGGATGATGATAATGAT	AAAAGTTGT		CGAAGGTGT	ACTG	GATGATGATAATGAT	1552	1589	AATAGGTGT	2	3	13	5	19
NC_015291	ORI94010827	Streptococcus oralis Uo5	Bacteria, Firmicutes, Bacilli, Lactobacillales, Streptococcaceae, Streptococcus	AAAAGGTGTCTTAAGTGTGTGAGATAATAATGATAAT	AAAAGGTGT		CTTAAGTGT	GTGA	GATAATAATGATAAT	1449	1486	AATAGGTGT	1	3	13	5	17
NC_015311	ORI94030363	Prevotella denticola F0289	Bacteria, Bacteroidetes, Bacteroidia, Bacteroidales, Prevotellaceae, Prevotella	AAAAGGTGTCCTACTATACCCAAGACCACCATGAC	AAAAGGTGT			CCTACTATACC	CAAGACCACCATGAC	628697	628732	AATAGGTGT	1		11	5	8
NC_015321	ORI94030365	Fluviicola taffensis DSM 16823	Bacteria, Bacteroidetes, Flavobacteriia, Flavobacteriales, Cryomorphaceae, Fluviicola	AATAACTGTCACTATTTCGAAGAAAAT	AATAACTGT			CACTATTTC	GAAGAAAAT	1757686	1757659	AATAGGTGT	2		9	3	7
NC_015379	ORI94010829	Pseudomonas brassicacearum subsp. brassicacearum NFM421	Bacteria, Proteobacteria, Gammaproteobacteria, Pseudomonadales, Pseudomonadaceae, Pseudomonas	AATAGGTGTCTGTCCACCGACGGAACGAAAAT	AATAGGTGT			CTGTCCACCGACGG	AACGAAAAT	6843049	6843017	AATAGGTGT	0		14	3	6
NC_015380	ORI94030367	Candidatus Pelagibacter sp. IMCC9063	Bacteria, Proteobacteria, Alphaproteobacteria, SAR11 cluster, Candidatus Pelagibacter	AATATGTATTCAAAACGTTTAAAATTAGAAA	AATATGTAT			TCAAAACGTT	TAAAATTAGAAA	359284	359315	AATAGGTGT	2		10	4	6
NC_015385	ORI94010830	Treponema succinifaciens DSM 2489	Bacteria, Spirochaetes, Spirochaetales, Spirochaetaceae, Treponema	AAAAGGTATTTAGGTGTCCGTGATAATGATGATAATGAT	AAAAGGTAT		TTAGGTGT	CCGT	GATAATGATGATAATGAT	1636	1675	AATAGGTGT	2	2	12	6	22
NC_015387	ORI94010831	Marinithermus hydrothermalis DSM 14884	Bacteria, Deinococcus-Thermus, Deinococci, Thermales, Thermaceae, Marinithermus	AAAAGGTGTCATAGGTGTCCGGGATGATGCCAATGATGAC	AAAAGGTGT		CATAGGTGT	CCGGGATGATGCC	AATGATGAC	1574	1614	AATAGGTGT	1	1	22	3	9
NC_015388	ORI94040301	Desulfobacca acetoxidans DSM 11109	Bacteria, Proteobacteria, Deltaproteobacteria, Syntrophobacterales, Syntrophaceae, Desulfobacca	AATAGTTGTCTTATTTCCGTGTTAAAAGAGCAA	AATAGTTGT	CTTA	TTTCCGTGT	TA	AAAGAGCAA	1822	1855	AATAGGTGT	1	4	15	3	4
NC_015389	ORI94040302	Coriobacterium glomerans PW2	Bacteria, Actinobacteria, Coriobacteridae, Coriobacteriales, Coriobacterineae, Coriobacteriaceae, Coriobacterium	ATTAGTTGTCAAAGTTGGCGGAATAATGAT	ATTAGTTGT		CAAAGTTGG	CGG	AATAATGAT	3216	3246	AATAGGTGT	2	4	12	3	10
NC_015391	ORI94010832	Carnobacterium sp. 17-4	Bacteria, Firmicutes, Bacilli, Lactobacillales, Carnobacteriaceae, Carnobacterium	AATAGGTGTCATAGTTGTTCGGGATGATGATAATGAT	AATAGGTGT		CATAGTTGT	TCGG	GATGATGATAATGAT	1540	1577	AATAGGTGT	0	2	13	5	19
NC_015408	ORI94030369	Chlamydophila pecorum E58 (Chlamydia pecorum E58)	Bacteria, Chlamydiae, Chlamydiales, Chlamydiaceae, Chlamydia/Chlamydophila group, Chlamydia	AACATTTGTACGTTATAAAAGACAAAAAT	AACATTTGT			ACGTTATA	AAAGACAAAAAT	305959	305988	AAAAGTTGT	2		8	4	7
NC_015410	ORI94010834	Pseudomonas mendocina NK-01	Bacteria, Proteobacteria, Gammaproteobacteria, Pseudomonadales, Pseudomonadaceae, Pseudomonas	AATAGGTGTTCGAAAATGAC	AATAGGTGT			TC	GAAAATGAC	5434270	5434290	AATAGGTGT	0		2	3	7
NC_015422	ORI94030370	Alicycliphilus denitrificans K601	Bacteria, Proteobacteria, Betaproteobacteria, Burkholderiales, Comamonadaceae, Alicycliphilus	AACAGGTGTTTTTTACCCGCCGAGATGATGAT	AACAGGTGT			TTTTTACCCGCCGA	GATGATGAT	42101	42069	AATAGGTGT	1		14	3	12
NC_015424	ORI94030371	Aeromonas veronii B565	Bacteria, Proteobacteria, Gammaproteobacteria, Aeromonadales, Aeromonadaceae, Aeromonas	AATAGGGGTCTAGCTGATAGGTGGTACAATAAT	AATAGGGGT	CTAGCT	GATAGGTGG		TACAATAAT	4536933	4536900	AATAGGTGT	1	2	15	3	7
NC_015425	ORI94010835	Clostridium botulinum BKT015925	Bacteria, Firmicutes, Clostridia, Clostridiales, Clostridiaceae, Clostridium	AATAGGTGTATAGTTGTCGCGGATAATGATAATGATGAT	AATAGGTGT		ATAGTTGT	CGCG	GATAATGATAATGATGAT	2771430	2771391	AATAGGTGT	0	2	12	6	22
NC_015428	ORI94010837	Lactobacillus buchneri NRRL B-30929	Bacteria, Firmicutes, Bacilli, Lactobacillales, Lactobacillaceae, Lactobacillus	AATAGGTGTTATAGGTGTACGGGATGACAATGAAGAGAAA	AATAGGTGT		TATAGGTGT	ACGG	GATGACAATGAAGAGAAA	1818	1858	AATAGGTGT	0	1	13	6	14
NC_015431	ORI94010839	Mycoplasma mycoides subsp. capri LC str. 95010	Bacteria, Tenericutes, Mollicutes, Mycoplasmataceae, Mycoplasma	AATAGTTGAATAGTTGTTAATTGATTATAAAAACAATCATTAA	AATAGTTGA		ATAGTTGT	TAATT	GATTATAAAAACAATCATTAA	146	103	AATAGGTGT	2	1	5	7	14
NC_015433	ORI94010840	Streptococcus suis ST3	Bacteria, Firmicutes, Bacilli, Lactobacillales, Streptococcaceae, Streptococcus	AAAAGGTGTCTTATGTGTCTCTGATGATAATGATAAT	AAAAGGTGT		CTTATGTGT	CTCT	GATGATAATGATAAT	1461	1498	AATAGGTGT	1	3	13	5	18
NC_015434	ORI94010842	Verrucosispora maris AB-18-032	Bacteria, Actinobacteria, Actinobacteridae, Actinomycetales, Micromonosporineae, Micromonosporaceae, Verrucosispora	AATAGGTGGCCACCAAAACGAC	AATAGGTGG			C	CACCAAAACGAC	6666708	6666686	AATAGGTGT	1		1	4	5
NC_015437	ORI94010844	Selenomonas sputigena ATCC 35185	Bacteria, Firmicutes, Negativicutes, Selenomonadales, Veillonellaceae, Selenomonas	AATAGGTGTAAAAATAAG	AATAGGTGT				AAAAATAAG	14	2568357	AATAGGTGT	0		0	3	5
NC_015458	ORI94030372	Pusillimonas sp. T7-7	Bacteria, Proteobacteria, Betaproteobacteria, Burkholderiales, Alcaligenaceae, Pusillimonas	AATAGGTGTCCAAACAAGGGTCGTGAATAACTAC	AATAGGTGT	CCA	AACAAGGGT	CGTG	AATAACTAC	3087312	3087278	AATAGGTGT	0	3	16	3	5
NC_015470	ORI94030374	Chlamydia psittaci 6BC (Chlamydophila psittaci 6BC)	Bacteria, Chlamydiae, Chlamydiales, Chlamydiaceae, Chlamydia/Chlamydophila group, Chlamydia	AAAATTTGTACAATTGGTGCAACAAAAG	AAAATTTGT		ACAATTGGT	G	CAACAAAAG	6	34	AAAAGTTGT	1	3	10	3	3
NC_015496	ORI94040303	Dokdonia sp. 4H-3-7-5	Bacteria, Bacteroidetes, Flavobacteriia, Flavobacteriales, Flavobacteriaceae, Dokdonia	ACAAAGTGCACCTTGTAATTTTATAATTAT	ACAAAGTGC			ACCTTGTAATTT	TATAATTAT	1345896	1345866	ACAAGGTGC	1		12	3	7
NC_015497	ORI94010845	Glaciecola sp. 4H-3-7+YE-5	Bacteria, Proteobacteria, Gammaproteobacteria, Alteromonadales, Alteromonadaceae, Glaciecola	AATGGGTTTCCCCGTGTTTTTGACGATTACTAGTAA	AATGGGTTT			CCCCGTGTTTTT	GACGATTACTAGTAA	5052032	5051996	AATAGGTGT	2		12	5	9
NC_015499	ORI94010846	Thermodesulfobium narugense DSM 14796	Bacteria, Firmicutes, Clostridia, Thermoanaerobacterales, Thermodesulfobiaceae, Thermodesulfobium	AATAGTTGTATAGGTGTTCTTGATAATAATAATGAA	AATAGTTGT		ATAGGTGT	TCTT	GATAATAATAATGAA	1558	1594	AATAGGTGT	1	1	12	5	15
NC_015500	ORI94010847	Treponema brennaborense DSM 12168	Bacteria, Spirochaetes, Spirochaetales, Spirochaetaceae, Treponema	AAAAGGGCAAAAGGTGTCGGGGATGATAATGATAATGATTAT	AAAAGGGCA		AAAGGTGT	CGGG	GATGATAATGATAATGATTAT	1742	1784	AATAGGTGT	4	1	4	7	24
NC_015510	ORI94030375	Haliscomenobacter hydrossis DSM 1100	Bacteria, Bacteroidetes, Sphingobacteriia, Sphingobacteriales, Saprospiraceae, Haliscomenobacter	AATAGGTGTTACGGCATAAAAATAAA	AATAGGTGT			TACGG	CATAAAAATAAA	3804067	3804093	AATAGGTGT	0		5	4	7
NC_015514	ORI94010848	Cellulomonas fimi ATCC 484	Bacteria, Actinobacteria, Actinobacteridae, Actinomycetales, Micrococcineae, Cellulomonadaceae, Cellulomonas	AAAAGGTGTCAAAGGTGTCCACCGGACCCCTACAAACAC	AAAAGGTGT		CAAAGGTGT	CCACCGGACCCC	TACAAACAC	1615	1654	AATAGGTGT	1	2	21	3	3
NC_015516	ORI94010849	Melissococcus plutonius ATCC 35311	Bacteria, Firmicutes, Bacilli, Lactobacillales, Enterococcaceae, Melissococcus	AAAAGGTGTCTTAATTGTATCGGATGATGAAAATAATAAATAT	AAAAGGTGT		CTTAATTGT	ATCG	GATGATGAAAATAATAAATAT	1491	1534	AATAGGTGT	1	4	13	7	19
NC_015519	ORI94010851	Tepidanaerobacter acetatoxydans Re1	Bacteria, Firmicutes, Clostridia, Thermoanaerobacterales, Thermoanaerobacteraceae, Tepidanaerobacter	AATAGGTGTATAGGTGTCGTGAATGATGATGATGATGAT	AATAGGTGT		ATAGGTGT	CGTG	AATGATGATGATGATGAT	1604	1643	AATAGGTGT	0	1	12	6	23
NC_015520	ORI94010852	Mahella australiensis 50-1 BON	Bacteria, Firmicutes, Clostridia, Thermoanaerobacterales, Thermoanaerobacterales Family IV. Incertae Sedis, Mahella	AATAGGTGTTTAGTTGTCGGGGATAATAATGATGATGATAAA	AATAGGTGT		TTAGTTGT	CGGG	GATAATAATGATGATGATAAA	1606	1648	AATAGGTGT	0	3	12	7	23
NC_015554	ORI94010854	Alteromonas sp. SN2	Bacteria, Proteobacteria, Gammaproteobacteria, Alteromonadales, Alteromonadaceae, Alteromonas	AATTCGTGTAAAAGCTTATTCGTCAGAAAAGTATAAATAG	AATTCGTGT		AAAAGCTTA	TTCGTCA	GAAAAGTATAAATAG	435	475	AATAGGTGT	2	4	16	5	7
NC_015555	ORI94010855	Thermoanaerobacterium xylanolyticum LX-11	Bacteria, Firmicutes, Clostridia, Thermoanaerobacterales, Thermoanaerobacterales Family III. Incertae Sedis, Thermoanaerobacterium	AATAGTTGTCGAACAAATATAAACAT	AATAGTTGT			CG	AACAAATATAAACAT	137	163	AATAGGTGT	1		2	5	7
NC_015556	ORI94010856	Pseudomonas fulva 12-X	Bacteria, Proteobacteria, Gammaproteobacteria, Pseudomonadales, Pseudomonadaceae, Pseudomonas	AATCCGTTAAACGGTGTGCAGCCTTTCCCGGACTAACATGAG	AATCCGTTA		AACGGTGT	GCAGCCTTTCCCG	GACTAACATGAG	4920696	4920654	AATAGGTGT	4	2	13	4	7
NC_015558	ORI94010857	Streptococcus parauberis KCTC 11537	Bacteria, Firmicutes, Bacilli, Lactobacillales, Streptococcaceae, Streptococcus	GATAGTTGTTGAATAAAATCGAACAACTATTAAGACAAA	GATAGTTGT			TGAATAAAATCG	AACAACTATTAAGACAAA	2143662	2143623	AATAGGTGT	2		12	6	8
NC_015559	ORI94010858	Marinomonas posidonica IVIA-Po-181	Bacteria, Proteobacteria, Gammaproteobacteria, Oceanospirillales, Marinomonas	AATAGATGGCCACACGTATTGATAATAACAATAAT	AATAGATGG	C	CACACGTAT	T	GATAATAACAATAAT	21	56	AATAGGTGT	2	4	11	5	14
NC_015563	ORI94030376	Delftia sp. Cs1-4	Bacteria, Proteobacteria, Betaproteobacteria, Burkholderiales, Comamonadaceae, Delftia	AATAGTTGTTAATTCGTGAAGTGAATGATGATGATGATTAA	AATAGTTGT	T	AATTCGTGA	AGTG	AATGATGATGATGATTAA	28137	28096	AATAGGTGT	1	3	14	6	20
NC_015564	ORI94030377	Amycolicicoccus subflavus DQS3-9A1	Bacteria, Actinobacteria, Actinobacteridae, Actinomycetales, Corynebacterineae, Mycobacteriaceae, Amycolicicoccus	AACAGGTGTCATAGTTGTCGGGTAAAGAACAGGAA	AACAGGTGT		CATAGTTGT	CGGGT	AAAGAACAGGAA	4677634	4677599	AATAGGTGT	1	2	14	4	6
NC_015565	ORI97017038	Desulfotomaculum carboxydivorans CO-1-SRB	Bacteria, Firmicutes, Clostridia, Clostridiales, Peptococcaceae, Desulfotomaculum	TATACGTGTTTAATTGTTGGAAATAATGATAATGAC	TATACGTGT	TT	AATTGTTGG	A	AATAATGATAATGAC	1521	1557	AATAGGTGT	2	3	12	5	15
NC_015566	ORI94030378	Serratia sp. AS12	Bacteria, Proteobacteria, Gammaproteobacteria, Enterobacteriales, Enterobacteriaceae, Serratia	TATTAGTGAATAGGTGTCTCCTAGCGCTAGGATTAT	TATTAGTGA		ATAGGTGT	CTCCTAGCGC	TAGGATTAT	5410386	5410422	AATAGGTGT	4	0	10	3	7
NC_015567	ORI94030379	Serratia plymuthica AS9	Bacteria, Proteobacteria, Gammaproteobacteria, Enterobacteriales, Enterobacteriaceae, Serratia	TATTAGTGAATAGGTGTCTCCTAGCGCTAGGATTAT	TATTAGTGA		ATAGGTGT	CTCCTAGCGC	TAGGATTAT	5410257	5410293	AATAGGTGT	4	0	10	3	7
NC_015571	ORI94030380	Porphyromonas gingivalis TDC60	Bacteria, Bacteroidetes, Bacteroidia, Bacteroidales, Porphyromonadaceae, Porphyromonas	AATAGTTGTCAAAGTTGGCTGGAGGAAGAA	AATAGTTGT		CAAAGTTGG	CTG	GAGGAAGAA	289156	289126	AATAGGTGT	1	4	12	3	6
NC_015572	ORI94010860	Methylomonas methanica MC09	Bacteria, Proteobacteria, Gammaproteobacteria, Methylococcales, Methylococcaceae, Methylomonas	AAAAGGTGTCAAAAAACGAACGCATCATCAT	AAAAGGTGT			CAAAAAACGAACG	CATCATCAT	1518	1549	AATAGGTGT	1		13	3	6
NC_015573	ORI94010861	Desulfotomaculum kuznetsovii DSM 6115	Bacteria, Firmicutes, Clostridia, Clostridiales, Peptococcaceae, Desulfotomaculum	AATGGGTGTTGAACACCCATTAAAAT	AATGGGTGT			TGAACACC	CATTAAAAT	3601312	3601286	AATAGGTGT	1		8	3	6
NC_015578	ORI94040309	Treponema primitia ZAS-2	Bacteria, Spirochaetes, Spirochaetales, Spirochaetaceae, Treponema	AATAGTTATGATTAATAT	AATAGTTAT				GATTAATAT	139	157	AATAGGTGT	2		0	3	7
NC_015580	ORI94030381	Novosphingobium sp. PP1Y	Bacteria, Proteobacteria, Alphaproteobacteria, Sphingomonadales, Sphingomonadaceae, Novosphingobium	TATAGGTGTCCCGGTTGTCTGAGGTAGTAGGAAAAT	TATAGGTGT			CCCGGTTGTCTGAGG	TAGTAGGAAAAT	267	303	AATAGGTGT	1		15	4	7
NC_015581	ORI94010863	Thioalkalimicrobium cyclicum ALM1	Bacteria, Proteobacteria, Gammaproteobacteria, Thiotrichales, Piscirickettsiaceae, Thioalkalimicrobium	AATTATTTTTAAAATATGTGCCAATAAACAATAT	AATTATTTT	TAA	AATATGTGC	C	AATAAACAATAT	1932342	1932376	AATAGGTGT	4	2	1	4	7
NC_015589	ORI94010865	Desulfotomaculum ruminis DSM 2154	Bacteria, Firmicutes, Clostridia, Clostridiales, Peptococcaceae, Desulfotomaculum	AAAAGGTCTAAAAGACTAT	AAAAGGTCT			A	AAAGACTAT	3968767	3968748	AATAGGTGT	2		1	3	5
NC_015593	ORI94030383	Sphingobium chlorophenolicum L-1	Bacteria, Proteobacteria, Alphaproteobacteria, Sphingomonadales, Sphingomonadaceae, Sphingobium	AATAGGGGGAATAGGTGTCCGACACCTAAAATTAA	AATAGGGGG		AATAGGTGT	CCGACACC	TAAAATTAA	2384574	2384609	AATAGGTGT	2	0	8	3	5
NC_015600	ORI94010866	Streptococcus pasteurianus ATCC 43144	Bacteria, Firmicutes, Bacilli, Lactobacillales, Streptococcaceae, Streptococcus	AATAGTTGTCATATTTGTTCTGGATGATGATGATGATTAA	AATAGTTGT		CATATTTGT	TCTG	GATGATGATGATGATTAA	1647	1687	AATAGGTGT	1	3	13	6	21
NC_015601	ORI94010868	Erysipelothrix rhusiopathiae str. Fujisawa	Bacteria, Firmicutes, Erysipelotrichia, Erysipelotrichales, Erysipelotrichaceae, Erysipelothrix	AATATGTGAATAGGTGTCTGGGATCATTATGATTAA	AATATGTGA		ATAGGTGT	CTGG	GATCATTATGATTAA	1430	1466	AATAGGTGT	2	0	4	5	13
NC_015602	ORI94010870	Lactobacillus kefiranofaciens ZW3	Bacteria, Firmicutes, Bacilli, Lactobacillales, Lactobacillaceae, Lactobacillus	TATAGGTGTCTGACATCTATGACAATTAA	TATAGGTGT			CTGACATC	TATGACAATTAA	1631923	1631894	AATAGGTGT	1		8	4	8
NC_015633	ORI94030384	Vibrio anguillarum 775	Bacteria, Proteobacteria, Gammaproteobacteria, Vibrionales, Vibrionaceae, Vibrio	AATAGGTGTCTATACGAGCTAGGATTATTAT	AATAGGTGT	C	TATACGAGC		TAGGATTATTAT	226676	226707	AATAGGTGT	0	4	10	4	9
NC_015634	ORI94010871	Bacillus coagulans 2-6	Bacteria, Firmicutes, Bacilli, Bacillales, Bacillaceae, Bacillus	AATAGGTGTACAAGTGTTGGGGATAATGATCATGATGACAAAAAA	AATAGGTGT		ACAAGTGT	TGGG	GATAATGATCATGATGACAAAAAA	1857	1902	AATAGGTGT	0	3	12	8	21
NC_015635	ORI94010873	Microlunatus phosphovorus NM-1	Bacteria, Actinobacteria, Actinobacteridae, Actinomycetales, Propionibacterineae, Propionibacteriaceae, Microlunatus	AATAGGGGTCCTCCGTACCAAAAG	AATAGGGGT			CCTCCG	TACCAAAAG	2158	2134	AATAGGTGT	1		6	3	3
NC_015638	ORI94030386	Lacinutrix sp. 5H-3-7-4	Bacteria, Bacteroidetes, Flavobacteriia, Flavobacteriales, Flavobacteriaceae, Lacinutrix	GATAGTTGTTATGAATAAAAGAATCAT	GATAGTTGT				TATGAATAAAAGAATCAT	1281861	1281834	AATAGGTGT	2		0	6	11
NC_015660	ORI94010874	Geobacillus thermoglucosidasius C56-YS93	Bacteria, Firmicutes, Bacilli, Bacillales, Bacillaceae, Geobacillus	GAAAGGAATAATAACATAAAGGTGTTAAGAAAAAAAT	GAAAGGAAT	AATAACA	TAAAGGTGT		TAAGAAAAAAAT	385	422	AATAGGTGT	4	2	0	4	7
NC_015662	ORI94040315	Buchnera aphidicola (Cinara tujafilina)	Bacteria, Proteobacteria, Gammaproteobacteria, Enterobacteriales, Enterobacteriaceae, Buchnera	AATAGGTGTTTTATATACGAAGAATTAT	AATAGGTGT			TTTATATACG	AAGAATTAT	444614	444642	AATAGGTGT	0		10	3	6
NC_015663	ORI94030388	Enterobacter aerogenes KCTC 2190	Bacteria, Proteobacteria, Gammaproteobacteria, Enterobacteriales, Enterobacteriaceae, Enterobacter	AATAGGTGTTTCTCTCAGCTAGGATTAT	AATAGGTGT			TTCTCTCAGC	TAGGATTAT	1496326	1496298	AATAGGTGT	0		10	3	7
NC_015672	ORI94040316	Flexistipes sinusarabici DSM 4947	Bacteria, Deferribacteres, Deferribacterales, Deferribacteraceae, Flexistipes	AACAGTTGTAAAAGGTTTATGAAATGATAATAATGATGATAAATAATATAAT	AACAGTTGT		AAAAGGTTT	ATGA	AATGATAATAATGATGATAAATAATATAAT	1618	1670	AATAGGTGT	2	2	13	10	28
NC_015673	ORI94010875	Corynebacterium resistens DSM 45100	Bacteria, Actinobacteria, Actinobacteridae, Actinomycetales, Corynebacterineae, Corynebacteriaceae, Corynebacterium	GCTAGCAGTTGAAATGGGTGTTCGAGATAAAGACCAGAAAAAAGATCAATAT	GCTAGCAGT	TGA	AATGGGTGT	TCGA	GATAAAGACCAGAAAAAAGATCAATAT	2230	2178	AATAGGTGT	4	1	4	9	17
NC_015674	ORI94010877	Helicobacter bizzozeronii CIII-1	Bacteria, Proteobacteria, Epsilonproteobacteria, Campylobacterales, Helicobacteraceae, Helicobacter	TATAGGTGCCCCTATGGGGCGGGTAATAGGAG	TATAGGTGC	C	CCTATGGGG	CGGG	TAATAGGAG	608421	608453	AATAGGTGG	2	4	14	3	4
NC_015677	ORI94030390	Ramlibacter tataouinensis TTB310	Bacteria, Proteobacteria, Betaproteobacteria, Burkholderiales, Comamonadaceae, Ramlibacter	AACAGGTGTGGGCCCACGCCGGGAATGATGATGATGATTAA	AACAGGTGT			GGGCCCACGCCGGG	AATGATGATGATGATTAA	23146	23187	AATAGGTGT	1		14	6	20
NC_015678	ORI94010880	Streptococcus parasanguinis ATCC 15912	Bacteria, Firmicutes, Bacilli, Lactobacillales, Streptococcaceae, Streptococcus	AAAAGGTGTTAAAAGTGTGTTGGATGATAATGATAAT	AAAAGGTGT		TAAAAGTGT	GTTG	GATGATAATGATAAT	1589072	1589109	AATAGGTGT	1	3	13	5	18
NC_015681	ORI94040318	Thermodesulfatator indicus DSM 15286	Bacteria, Thermodesulfobacteria, Thermodesulfobacteriales, Thermodesulfobacteriaceae, Thermodesulfatator	AATTTGTTTCAAAAGTTGTTAGAGAAAAAT	AATTTGTTT	C	AAAAGTTGT	TA	GAGAAAAAT	1054292	1054322	AATAGGTGT	3	2	2	3	6
NC_015682	ORI94030391	Thermodesulfobacterium geofontis OPF15	Bacteria, Thermodesulfobacteria, Thermodesulfobacteriales, Thermodesulfobacteriaceae, Thermodesulfobacterium	GAAACGTTTTAAAAAGTGTTTTTGATTAGTAA	GAAACGTTT	T	AAAAAGTGT	TTTT	GATTAGTAA	284294	284262	AAAAGGTGT	3	1	4	3	6
NC_015683	ORI94010881	Corynebacterium ulcerans BR-AD22	Bacteria, Actinobacteria, Actinobacteridae, Actinomycetales, Corynebacterineae, Corynebacteriaceae, Corynebacterium	AATACGTGTCGACACATTAATGTTCGAACATTAA	AATACGTGT	CGACA	CATTAATGT	TC	GAACATTAA	1942	1976	AATAGGTGT	1	4	16	3	5
NC_015684	ORI94040319	Oligotropha carboxidovorans OM5	Bacteria, Proteobacteria, Alphaproteobacteria, Rhizobiales, Bradyrhizobiaceae, Oligotropha	ATTCGCTGCATAGGAGTCACTACTAC	ATTCGCTGC		ATAGGAGT		CACTACTAC	3595289	3595315	AATAGGTGT	4	2	0	3	3
NC_015687	ORI94010883	Clostridium acetobutylicum DSM 1731	Bacteria, Firmicutes, Clostridia, Clostridiales, Clostridiaceae, Clostridium	AATAGTTGTTTAGGTGTGAGGGATGATGATAATGATGAA	AATAGTTGT		TTAGGTGT	GAGG	GATGATGATAATGATGAA	1962	2001	AATAGGTGT	1	2	12	6	21
NC_015690	ORI94010885	Paenibacillus mucilaginosus KNP414	Bacteria, Firmicutes, Bacilli, Bacillales, Paenibacillaceae, Paenibacillus	TATAGGTGTATAGGAGTCGGGGATGATGATAATGATTAT	TATAGGTGT		ATAGGAGT	CGGG	GATGATGATAATGATTAT	1491	1530	AATAGGTGT	1	2	12	6	21
NC_015696	ORI94010886	Francisella sp. TX077308	Bacteria, Proteobacteria, Gammaproteobacteria, Thiotrichales, Francisellaceae, Francisella	AATAAATGTTTATACAATTATTAAAACAACTAT	AATAAATGT			TTA	TACAATTATTAAAACAACTAT	2035895	2035862	AATAGGTGT	2		3	7	11
NC_015697	ORI94010888	Lactobacillus reuteri SD2112	Bacteria, Firmicutes, Bacilli, Lactobacillales, Lactobacillaceae, Lactobacillus	AAAAGGTGTCATAATTGTCCGGGATGATGAT	AAAAGGTGT		CATAATTGT	CCGG	GATGATGAT	1128303	1128334	AATAGGTGT	1	3	13	3	12
NC_015702	ORI94030392	Parachlamydia acanthamoebae UV-7	Bacteria, Chlamydiae, Chlamydiales, Parachlamydiaceae, Parachlamydia	GCTTGTTGAATATTTGTCTGACTAAAGAGAGACAATAAA	GCTTGTTGA		ATATTTGT	CTGACTAAAGAGA	GACAATAAA	1769	1808	AATAGTTGT	4	1	13	3	6
NC_015703	ORI94030393	Runella slithyformis DSM 19594	Bacteria, Bacteroidetes, Cytophagia, Cytophagales, Cytophagaceae, Runella	AAAAGGTGTATAAACATGTGTAGAAAAGGAGTAT	AAAAGGTGT	ATA	AACATGTGT	A	GAAAAGGAGTAT	2001477	2001511	AATAGGTGT	1	2	13	4	7
NC_015709	ORI94030395	Zymomonas mobilis subsp. pomaceae ATCC 29192	Bacteria, Proteobacteria, Alphaproteobacteria, Sphingomonadales, Sphingomonadaceae, Zymomonas	AATAGGGGTAATAGGTGTCGGGGATGATGAA	AATAGGGGT		AATAGGTGT	CGGG	GATGATGAA	1360107	1360138	AATAGGTGT	1	0	4	3	10
NC_015711	ORI94030396	Myxococcus fulvus HW-1	Bacteria, Proteobacteria, Deltaproteobacteria, Myxococcales, Cystobacterineae, Myxococcaceae, Myxococcus	AATAGGGGCCCTTGGGTGTCCACAACTAG	AATAGGGGC	C	CTTGGGTGT	C	CACAACTAG	2050161	2050190	AATAGGTGT	2	3	11	3	3
NC_015713	ORI94030397	Simkania negevensis Z	Bacteria, Chlamydiae, Chlamydiales, Simkaniaceae, Simkania	AAAAGTTGTGTCAGTCATCTTTGATGACTAA	AAAAGTTGT			GTCAGTCATCTTT	GATGACTAA	2492342	2492373	AATAGTTGT	1		13	3	7
NC_015714	ORI94010889	Treponema paraluiscuniculi Cuniculi A	Bacteria, Spirochaetes, Spirochaetales, Spirochaetaceae, Treponema	AATAGGTCTATAAGTGTCAATGATAAT	AATAGGTCT		ATAAGTGT	C	AATGATAAT	1561	1588	AATAGGTGT	1	2	9	3	10
NC_015725	ORI94040323	Mycoplasma bovis Hubei-1	Bacteria, Tenericutes, Mollicutes, Mycoplasmataceae, Mycoplasma	AATAGGTGTCAAGTAACAATTAT	AATAGGTGT			CAAGT	AACAATTAT	948039	948016	AATAGGTGT	0		5	3	6
NC_015726	ORI94010891	Cupriavidus necator N-1	Bacteria, Proteobacteria, Betaproteobacteria, Burkholderiales, Burkholderiaceae, Cupriavidus	TAAACGTGTTCAACAGGTGTCTGAATAGGAA	TAAACGTGT	TC	AACAGGTGT	CT	GAATAGGAA	3872717	3872748	AATAGGTGT	3	1	2	3	5
NC_015730	ORI94030398	Roseobacter litoralis Och 149	Bacteria, Proteobacteria, Alphaproteobacteria, Rhodobacterales, Rhodobacteraceae, Roseobacter	AAGACGTCTAGATAGGTGTCGAAATAGGAT	AAGACGTCT	A	GATAGGTGT	CG	AAATAGGAT	4211125	4211155	AATAGGTGT	3	1	2	3	6
NC_015731	ORI94040324	Nitrosomonas sp. Is79A3	Bacteria, Proteobacteria, Betaproteobacteria, Nitrosomonadales, Nitrosomonadaceae, Nitrosomonas	TATAGTTGTTCTATCGTATCTTAAAAACAAACAT	TATAGTTGT			TCTATCGTATCTT	AAAAACAAACAT	1556	1522	AATAGGTGT	2		13	4	5
NC_015732	ORI94010892	Treponema caldaria DSM 7334	Bacteria, Spirochaetes, Spirochaetales, Spirochaetaceae, Treponema	ATTATATCTATAGGTGAATTCTTCACAGAGATGATAATGATGATGATTATTAATAT	ATTATATCT		ATAGGTGA	ATTCTTCACAGA	GATGATAATGATGATGATTATTAATAT	1572	1628	AATAGGTGT	4	2	12	9	28
NC_015733	ORI94010893	Pseudomonas putida S16	Bacteria, Proteobacteria, Gammaproteobacteria, Pseudomonadales, Pseudomonadaceae, Pseudomonas	GATACGTGTTGGGACTACAGTCCAGACAACTAT	GATACGTGT			TGGGACTACAGTCCA	GACAACTAT	9302	9269	AATAGGTGT	2		15	3	5
NC_015734	ORI94010894	Leuconostoc sp. C2	Bacteria, Firmicutes, Bacilli, Lactobacillales, Leuconostocaceae, Leuconostoc	AAAAGGTGTCCTATTACTATTAAAAT	AAAAGGTGT			CC	TATTACTATTAAAAT	1856091	1856117	AATAGGTGT	1		2	5	9
NC_015737	ORI94010895	Clostridium sp. SY8519	Bacteria, Firmicutes, Clostridia, Clostridiales, Clostridiaceae, Clostridium	AATAGGTGGACAGGTGTGGGGGATGACGACGATGATGAC	AATAGGTGG		ACAGGTGT	GGGG	GATGACGACGATGATGAC	1035558	1035519	AATAGGTGT	1	2	12	6	18
NC_015738	ORI94040327	Eggerthella sp. YY7918	Bacteria, Actinobacteria, Coriobacteridae, Coriobacteriales, Coriobacterineae, Coriobacteriaceae, Eggerthella	AACAGGTGTTAAGGTGGCAGTAATAATAAT	AACAGGTGT		TAAGGTGG	CAGT	AATAATAAT	1734	1764	AATAGGTGT	1	4	12	3	9
NC_015740	ORI94010896	Pseudomonas stutzeri ATCC 17588 = LMG 11199	Bacteria, Proteobacteria, Gammaproteobacteria, Pseudomonadales, Pseudomonadaceae, Pseudomonas	AATAGTTGTTCGAACGGCTCGTCGAAAAGTAACACGAC	AATAGTTGT			TCGAACGGCTCGTC	GAAAAGTAACACGAC	320	358	AATAGGTGT	1		14	5	7
NC_015744	ORI94030399	Chlamydia trachomatis L2c	Bacteria, Chlamydiae, Chlamydiales, Chlamydiaceae, Chlamydia/Chlamydophila group, Chlamydia	AATAGGAGAAAGGACATTAACTACGATTAT	AATAGGAGA			AAGGACATT	AACTACGATTAT	232	262	AATAGGTGT	2		9	4	8
NC_015757	ORI94040328	Sulfobacillus acidophilus TPY	Bacteria, Firmicutes, Clostridia, Clostridiales, Clostridiales Family XVII. Incertae Sedis, Sulfobacillus	TTTAGGTGTTCGAATAGGTGTTGAACAACTAT	TTTAGGTGT	TCG	AATAGGTGT	TG	AACAACTAT	3551173	3551141	AATAGGTGT	2	0	2	3	4
NC_015759	ORI97017041	Weissella koreensis KACC 15510	Bacteria, Firmicutes, Bacilli, Lactobacillales, Leuconostocaceae, Weissella	AAAATGTGTCAAAGGTGTCCCGGATGATGATGATGAT	AAAATGTGT		CAAAGGTGT	CCCG	GATGATGATGATGAT	783081	783118	AATAGGTGT	2	2	13	5	20
NC_015760	ORI94010898	Streptococcus salivarius CCHSS3	Bacteria, Firmicutes, Bacilli, Lactobacillales, Streptococcaceae, Streptococcus	AATACGTGTCACAGGTGTTCTGGATGATGATGATGAT	AATACGTGT		CACAGGTGT	TCTG	GATGATGATGATGAT	1558	1595	AATAGGTGT	1	2	13	5	20
NC_015761	ORI94030400	Salmonella bongori NCTC 12419	Bacteria, Proteobacteria, Gammaproteobacteria, Enterobacteriales, Enterobacteriaceae, Salmonella	AGTAAGTGTCGATCACTAGGAA	AGTAAGTGT			C	GATCACTAGGAA	3767174	3767152	AATAGGTGT	2		1	4	8
NC_015844	ORI94030401	Zobellia galactanivorans	Bacteria, Bacteroidetes, Flavobacteriia, Flavobacteriales, Flavobacteriaceae, Zobellia	AATAGTTGTTCATATAATATTAAAGAAAAAGAAAAT	AATAGTTGT			TCATATAATATT	AAAGAAAAAGAAAAT	2000912	2000876	AATAGGTGT	1		12	5	9
NC_015846	ORI94030402	Capnocytophaga canimorsus Cc5	Bacteria, Bacteroidetes, Flavobacteriia, Flavobacteriales, Flavobacteriaceae, Capnocytophaga	AACAGGTGTTCAACACCAATTTAAAGATAATTATCAG	AACAGGTGT			TCAACACCAATTT	AAAGATAATTATCAG	2531813	2531776	AATAGGTGT	1		13	5	11
NC_015848	ORI94040332	Mycobacterium canettii CIPT 140010059	Bacteria, Actinobacteria, Actinobacteridae, Actinomycetales, Corynebacterineae, Mycobacteriaceae, Mycobacterium, Mycobacterium tuberculosis complex	AAAAGTTGTGCTCCTAGCGCTCGGCAACGACCAT	AAAAGTTGT			GCTCCTAGCGCTCGGC	AACGACCAT	4481892	4481926	AATAGGTGT	2		16	3	5
NC_015856	ORI94030403	Collimonas fungivorans Ter331	Bacteria, Proteobacteria, Betaproteobacteria, Burkholderiales, Oxalobacteraceae, Collimonas	AAAAGGTGAACTATGACAAA	AAAAGGTGA			AC	TATGACAAA	5095067	5095047	AATAGGTGT	2		2	3	5
NC_015857	ORI94030404	Brucella pinnipedialis B2/94	Bacteria, Proteobacteria, Alphaproteobacteria, Rhizobiales, Brucellaceae, Brucella	AATAGGTCAAGGCCAAGAGTAT	AATAGGTCA			AGGC	CAAGAGTAT	2024283	2024305	AATAGGTGT	2		4	3	5
NC_015859	ORI95010904	Corynebacterium variabile DSM 44702	Bacteria, Actinobacteria, Actinobacteridae, Actinomycetales, Corynebacterineae, Corynebacteriaceae, Corynebacterium	AATAGGTGTCGCAGGTGTGGGGGATGACGAT	AATAGGTGT		CGCAGGTGT	GGGG	GATGACGAT	2184	2215	AATAGGTGT	0	3	13	3	10
NC_015866	ORI94030405	Rickettsia heilongjiangensis 054	Bacteria, Proteobacteria, Alphaproteobacteria, Rickettsiales, Rickettsiaceae, Rickettsieae, Rickettsia, spotted fever group	AAATTTTGTAAATTAGATGTATTAAGATGAA	AAATTTTGT	AA	ATTAGATGT	AT	TAAGATGAA	85	54	AATAGGTGT	4	2	2	3	7
NC_015873	ORI95010906	Megasphaera elsdenii DSM 20460	Bacteria, Firmicutes, Negativicutes, Selenomonadales, Veillonellaceae, Megasphaera	AATAGGTGTTTAAGTGTCGGTGATAATGAT	AATAGGTGT		TTAAGTGT	CGGT	GATAATGAT	583900	583870	AATAGGTGT	0	3	12	3	11
NC_015875	ORI94010900	Streptococcus pseudopneumoniae IS7493	Bacteria, Firmicutes, Bacilli, Lactobacillales, Streptococcaceae, Streptococcus	AAAAGGTGTCTAAAGTGTCTGAGATAATAATGATAAT	AAAAGGTGT		CTAAAGTGT	CTGA	GATAATAATGATAAT	1449	1486	AATAGGTGT	1	4	13	5	17
NC_015913	ORI94040335	Candidatus Arthromitus sp. SFB-mouse-Japan	Bacteria, Firmicutes, Clostridia, Clostridiales, Clostridiaceae, Candidatus Arthromitus	AAAACTTGAATATGTATGATAATAAA	AAAACTTGA		ATATGTAT		GATAATAAA	1619883	1619909	AATAGGTGT	4	2	0	3	8
NC_015914	ORI94030406	Cyclobacterium marinum DSM 745	Bacteria, Bacteroidetes, Cytophagia, Cytophagales, Cyclobacteriaceae, Cyclobacterium	ACAAGGCTTCAAATATGTGTGGAATAAATAAAAT	ACAAGGCTT	CA	AATATGTGT	GG	AATAAATAAAAT	2105897	2105863	AATAGGTGT	4	1	2	4	8
NC_015930	ORI95010908	Lactococcus garvieae ATCC 49156	Bacteria, Firmicutes, Bacilli, Lactobacillales, Streptococcaceae, Lactococcus	AATAGGGGTATGAGTGTTCTGGATGATGATAATGATTAT	AATAGGGGT		ATGAGTGT	TCTG	GATGATGATAATGATTAT	1451	1490	AATAGGTGT	1	3	12	6	21
NC_015942	ORI95010909	Acidithiobacillus ferrivorans SS3	Bacteria, Proteobacteria, Gammaproteobacteria, Acidithiobacillales, Acidithiobacillaceae, Acidithiobacillus	CAAAGGTGTCCGATGGGCCGGTAATTATTATTATCATCAA	CAAAGGTGT			CCGATGGGCCGGT	AATTATTATTATCATCAA	1760	1800	AATAGGTGT	2		13	6	12
NC_015945	ORI95030407	Muricauda ruestringensis DSM 13258	Bacteria, Bacteroidetes, Flavobacteriia, Flavobacteriales, Flavobacteriaceae, Muricauda	AATAGTTGTTAATAGTTATAATATAAAAAAGAAGAAAAA	AATAGTTGT			TAATAGTTA	TAATATAAAAAAGAAGAAAAA	1428695	1428656	AATAGGTGT	1		9	7	10
NC_015946	ORI95040338	Mycoplasma putrefaciens KS1	Bacteria, Tenericutes, Mollicutes, Mycoplasmataceae, Mycoplasma	AATAGATGTAAAAGTGTACAACAATATAAAAAACAA	AATAGATGT		AAAAGTGT	A	CAACAATATAAAAAACAA	832467	832431	AATAGGTGT	1	3	9	6	7
NC_015949	ORI95010911	Caldicellulosiruptor lactoaceticus 6A	Bacteria, Firmicutes, Clostridia, Thermoanaerobacterales, Thermoanaerobacterales Family III. Incertae Sedis, Caldicellulosiruptor	AATAATTGAATAGGTGTCGATAATGAC	AATAATTGA		ATAGGTGT	C	GATAATGAC	1542	1569	AATAGGTGT	3	0	1	3	9
NC_015953	ORI95010913	Streptomyces sp. SirexAA-E	Bacteria, Actinobacteria, Actinobacteridae, Actinomycetales, Streptomycineae, Streptomycetaceae, Streptomyces	AATAGGTGCCAAAGGTGTTCCGGATGATGATGAT	AATAGGTGC		CAAAGGTGT	TCCG	GATGATGATGAT	3690639	3690605	AATAGGTGT	1	2	13	4	16
NC_015957	ORI95010914	Streptomyces violaceusniger Tu 4113	Bacteria, Actinobacteria, Actinobacteridae, Actinomycetales, Streptomycineae, Streptomycetaceae, Streptomyces	AAAAGGTGCCAAAGGTGTCCGGGATGATGAT	AAAAGGTGC		CAAAGGTGT	CCGG	GATGATGAT	2609	2640	AATAGGTGT	2	2	13	3	12
NC_015958	ORI95010915	Thermoanaerobacter wiegelii Rt8.B1	Bacteria, Firmicutes, Clostridia, Thermoanaerobacterales, Thermoanaerobacteraceae, Thermoanaerobacter	AATAAATTCAATAGTTGTCAAATAAAAAT	AATAAATTC		AATAGTTGT	CA	AATAAAAAT	2784862	2784833	AATAGGTGT	4	1	2	3	7
NC_015964	ORI95030409	Haemophilus parainfluenzae T3T1	Bacteria, Proteobacteria, Gammaproteobacteria, Pasteurellales, Pasteurellaceae, Haemophilus	AATAAGTGTTCCATTTTCCTAGGATTATCAT	AATAAGTGT			TCCATTTTCC	TAGGATTATCAT	579126	579095	AATAGGTGT	1		10	4	9
NC_015968	ORI95020123	Enterobacter asburiae LF7a	Bacteria, Proteobacteria, Gammaproteobacteria, Enterobacteriales, Enterobacteriaceae, Enterobacter, Enterobacter cloacae complex	AATGGGTGTCCCTCTCAGCTAGGATTAT	AATGGGTGT			CCCTCTCAGC	TAGGATTAT	4766625	4766653	AATAGGTGT	1		10	3	7
NC_015975	ORI95010917	Lactobacillus ruminis ATCC 27782	Bacteria, Firmicutes, Bacilli, Lactobacillales, Lactobacillaceae, Lactobacillus	AAAAGGTGTTATAGGTGTTAGGGATGATAATGATGAT	AAAAGGTGT		TATAGGTGT	TAGG	GATGATAATGATGAT	1868	1905	AATAGGTGT	1	1	13	5	19
NC_015977	ORI95010919	Roseburia hominis A2-183	Bacteria, Firmicutes, Clostridia, Clostridiales, Lachnospiraceae, Roseburia	AGTAGATGTAAAGGTGTTAGACGAGAAACAC	AGTAGATGT		AAAGGTGT	TA	GACGAGAAACAC	3591675	3591706	AATAGGTGT	2	2	10	4	6
NC_015978	ORI95010920	Lactobacillus sanfranciscensis TMW 1.1304	Bacteria, Firmicutes, Bacilli, Lactobacillales, Lactobacillaceae, Lactobacillus	AAAAGGGGTATTAATTGTCGTGGATGATGATGACGAAAATAAGAAA	AAAAGGGGT		ATTAATTGT	CGTG	GATGATGATGACGAAAATAAGAAA	1851	1897	AATAGGTGT	2	3	13	8	21
NC_016001	ORI95030411	Flavobacterium branchiophilum FL-15	Bacteria, Bacteroidetes, Flavobacteriia, Flavobacteriales, Flavobacteriaceae, Flavobacterium	AATAGTTCTACAATAATTGTTACAATAATAAATATTAATAAAAT	AATAGTTCT	AC	AATAATTGT		TACAATAATAAATATTAATAAAAT	234	190	AATAGGTGT	2	2	11	8	15
NC_016002	ORI95030412	Pseudogulbenkiania sp. NH8B	Bacteria, Proteobacteria, Betaproteobacteria, Neisseriales, Chromobacteriaceae, Pseudogulbenkiania	AATAGGTGTCAAGCACGGCCACCTAAAATGAA	AATAGGTGT			CAAGCACGGCCACC	TAAAATGAA	4225128	4225096	AATAGGTGT	0		14	3	6
NC_016011	ORI95010922	Listeria ivanovii subsp. ivanovii PAM 55	Bacteria, Firmicutes, Bacilli, Bacillales, Listeriaceae, Listeria	AATAGGTGTTTAGGTGTCCCGGATAATGATAATGAT	AATAGGTGT		TTAGGTGT	CCCG	GATAATGATAATGAT	1765	1801	AATAGGTGT	0	2	12	5	18
NC_016012	ORI95040340	Candidatus Arthromitus sp. SFB-rat-Yit	Bacteria, Firmicutes, Clostridia, Clostridiales, Clostridiaceae, Candidatus Arthromitus	AATAATTGTATAGTTAAGATACAATTATAAATACAAATAATAA	AATAATTGT		ATAGTTAA	GA	TACAATTATAAATACAAATAATAA	1515318	1515361	AATAGGTGT	2	4	10	8	11
NC_016023	ORI95010924	Bacillus coagulans 36D1	Bacteria, Firmicutes, Bacilli, Bacillales, Bacillaceae, Bacillus	AATAGGTGTACAAGTGTTGGGGATAATGATCATGATGACAAAAAA	AATAGGTGT		ACAAGTGT	TGGG	GATAATGATCATGATGACAAAAAA	1389852	1389807	AATAGGTGT	0	3	12	8	21
NC_016024	ORI95010926	Candidatus Chloracidobacterium thermophilum B	Bacteria, Acidobacteria, Candidatus Chloracidobacterium	TATAGGTGTACCTAGTACTAGATCATCAGGATCAT	TATAGGTGT			ACCTAGTACTA	GATCATCAGGATCAT	1634	1599	AATAGGTGT	1		11	5	13
NC_016041	ORI95020124	Glaciecola nitratireducens FR1064	Bacteria, Proteobacteria, Gammaproteobacteria, Alteromonadales, Alteromonadaceae, Glaciecola	AATAGTTGTCTTTTGCCGAACGAATTATTATTATTATTAT	AATAGTTGT			CTTTTGCCGAACG	AATTATTATTATTATTAT	4126156	4126116	AATAGGTGT	1		13	6	13
NC_016043	ORI95020125	Taylorella asinigenitalis MCE3	Bacteria, Proteobacteria, Betaproteobacteria, Burkholderiales, Alcaligenaceae, Taylorella	AATAGTTGTAGATATTTTAACAAAAGTAG	AATAGTTGT			AGATATTT	TAACAAAAGTAG	1635247	1635218	AATAGGTGT	1		8	4	4
NC_016047	ORI95010927	Bacillus subtilis subsp. spizizenii TU-B-10	Bacteria, Firmicutes, Bacilli, Bacillales, Bacillaceae, Bacillus	AATAGGTGTTTAGGTGTTCGGGATGATAATGAAGATGATAAAAAA	AATAGGTGT		TTAGGTGT	TCGG	GATGATAATGAAGATGATAAAAAA	1851	1896	AATAGGTGT	0	2	12	8	23
NC_016048	ORI95010929	Oscillibacter valericigenes Sjm18-20	Bacteria, Firmicutes, Clostridia, Clostridiales, Oscillospiraceae, Oscillibacter	AATTTGTCCCCGCAAAAGGTGTAATAACAAAAGGAAAAG	AATTTGTCC	CCGC	AAAAGGTGT	AA	TAACAAAAGGAAAAG	1373	1334	AATAGGTGT	4	1	2	5	6
NC_016050	ORI95030414	Rickettsia japonica YH	Bacteria, Proteobacteria, Alphaproteobacteria, Rickettsiales, Rickettsiaceae, Rickettsieae, Rickettsia, spotted fever group	AAATTTTGTAAATTAGATGTATTAAGATGAA	AAATTTTGT	AA	ATTAGATGT	AT	TAAGATGAA	1282777	1282746	AATAGGTGT	4	2	2	3	7
NC_016052	ORI95010930	Tetragenococcus halophilus NBRC 12172	Bacteria, Firmicutes, Bacilli, Lactobacillales, Enterococcaceae, Tetragenococcus	AATAGGTGTTATAAGTGACGAGATGATAATGAC	AATAGGTGT		TATAAGTGA	CGA	GATGATAATGAC	1420	1453	AATAGGTGT	0	3	12	4	13
NC_016077	ORI95010933	Acidaminococcus intestini RyC-MR95	Bacteria, Firmicutes, Negativicutes, Selenomonadales, Acidaminococcaceae, Acidaminococcus	AATTGCTAAATATGTGTCTTTTCTTGGAAAAGAAAAGAGGAAAAGGAAAAGCAAAAGGAGTAG	AATTGCTAA		ATATGTGT	CTTTTCTTGGAAAAGA	AAAGAGGAAAAGGAAAAGCAAAAGGAGTAG	2487476	2487539	AATAGGTGT	4	1	16	10	14
NC_016109	ORI95010934	Kitasatospora setae KM-6054	Bacteria, Actinobacteria, Actinobacteridae, Actinomycetales, Streptomycineae, Streptomycetaceae, Kitasatospora	AATAGGTGCCATAGGTGTCCGGGATGATGATGACGAT	AATAGGTGC		CATAGGTGT	CCGG	GATGATGATGACGAT	4371814	4371851	AATAGGTGT	1	1	13	5	18
NC_016111	ORI95010935	Streptomyces cattleya NRRL 8057 = DSM 46488	Bacteria, Actinobacteria, Actinobacteridae, Actinomycetales, Streptomycineae, Streptomycetaceae, Streptomyces	AATAGGTGCCATAGGTGTTGGGGATAATGAT	AATAGGTGC		CATAGGTGT	TGGG	GATAATGAT	3282847	3282816	AATAGGTGT	1	1	13	3	11
NC_016112	ORI95040344	Methylomicrobium alcaliphilum 20Z	Bacteria, Proteobacteria, Gammaproteobacteria, Methylococcales, Methylococcaceae, Methylomicrobium	AATTAAAGTATGAATAGTTATTGAATAGAACAAA	AATTAAAGT	ATG	AATAGTTAT	T	GAATAGAACAAA	1602	1568	AATAGGTGT	4	2	1	4	5
NC_016114	ORI95030415	Streptomyces pratensis ATCC 33331	Bacteria, Actinobacteria, Actinobacteridae, Actinomycetales, Streptomycineae, Streptomycetaceae, Streptomyces	AATAGGTGCCAAAGGTGTCCCGGATGATGATGAT	AATAGGTGC		CAAAGGTGT	CCCG	GATGATGATGAT	3686400	3686434	AATAGGTGT	1	2	13	4	16
NC_016146	ORI95030416	Blattabacterium sp. (Mastotermes darwiniensis) str. MADAR	Bacteria, Bacteroidetes, Flavobacteriia, Flavobacteriales, Blattabacteriaceae, Blattabacterium	AATAGGTTAGGTAAGTAGAATATAATCAC	AATAGGTTA			GGTAAGTA	GAATATAATCAC	260782	260811	AATAGGTGT	2		8	4	8
NC_016148	ORI95010936	Thermovirga lienii DSM 17291	Bacteria, Synergistetes, Synergistia, Synergistales, Synergistaceae, Thermovirga	AAAAGGTGTAGTTCAAAACAACTAAGAGGACCAAAAAAAT	AAAAGGTGT			AGTT	CAAAACAACTAAGAGGACCAAAAAAAT	1497	1537	AATAGGTGT	1		4	9	13
NC_016445	ORI95030417	Vibrio cholerae O1 str. 2010EL-1786	Bacteria, Proteobacteria, Gammaproteobacteria, Vibrionales, Vibrionaceae, Vibrio	AAAAAGTGAATAGGTGTTTCTAGGACGAGGAATTATCAT	AAAAAGTGA		ATAGGTGT	TTCTAGGACGAGG	AATTATCAT	2554118	2554157	AATAGGTGT	3	0	13	3	7
NC_016510	ORI95030419	Flavobacterium columnare ATCC 49512	Bacteria, Bacteroidetes, Flavobacteriia, Flavobacteriales, Flavobacteriaceae, Flavobacterium	TCAAGGTGCACTTTGTTTAAAATAAACAA	TCAAGGTGC			ACTTTGTT	TAAAATAAACAA	2044068	2044039	ACAAGGTGC	1		8	4	6
NC_016511	ORI95010938	Propionibacterium acnes TypeIA2 P.acn31	Bacteria, Actinobacteria, Actinobacteridae, Actinomycetales, Propionibacterineae, Propionibacteriaceae, Propionibacterium	AATAGGGGACCGACAGGTGACCAAAAG	AATAGGGGA			CCGACAGGT	GACCAAAAG	1719	1692	AATAGGTGT	2		9	3	4
NC_016512	ORI95010939	Propionibacterium acnes TypeIA2 P.acn17	Bacteria, Actinobacteria, Actinobacteridae, Actinomycetales, Propionibacterineae, Propionibacteriaceae, Propionibacterium	AATAGGGGACCGACAGGTGACCAAAAG	AATAGGGGA			CCGACAGGT	GACCAAAAG	1721	1694	AATAGGTGT	2		9	3	4
NC_016513	ORI95030420	Aggregatibacter actinomycetemcomitans ANH9381	Bacteria, Proteobacteria, Gammaproteobacteria, Pasteurellales, Pasteurellaceae, Aggregatibacter	AATAGGTTCCAAAAGCAGCTAGAATTAATATCATTATTAT	AATAGGTTC	C	AAAAGCAGC		TAGAATTAATATCATTATTAT	590587	590627	AATAGGTGT	2	4	10	7	13
NC_016514	ORI95020126	Enterobacter cloacae EcWSU1	Bacteria, Proteobacteria, Gammaproteobacteria, Enterobacteriales, Enterobacteriaceae, Enterobacter, Enterobacter cloacae complex	AATAGGTGTCTCCATGAGCTAGGATTAT	AATAGGTGT			CTCCATGAGC	TAGGATTAT	4705668	4705696	AATAGGTGT	0		10	3	7
NC_016516	ORI95010940	Propionibacterium acnes TypeIA2 P.acn33	Bacteria, Actinobacteria, Actinobacteridae, Actinomycetales, Propionibacterineae, Propionibacteriaceae, Propionibacterium	AATAGGGGACCGACAGGTGACCAAAAG	AATAGGGGA			CCGACAGGT	GACCAAAAG	1721	1694	AATAGGTGT	2		9	3	4
NC_016582	ORI95010941	Streptomyces bingchenggensis BCW-1	Bacteria, Actinobacteria, Actinobacteridae, Actinomycetales, Streptomycineae, Streptomycetaceae, Streptomyces	AAAAGGTGCCAAAGGTGTCCGGGATGATGAT	AAAAGGTGC		CAAAGGTGT	CCGG	GATGATGAT	6604715	6604746	AATAGGTGT	2	2	13	3	12
NC_016584	ORI95010943	Desulfosporosinus orientis DSM 765	Bacteria, Firmicutes, Clostridia, Clostridiales, Peptococcaceae, Desulfosporosinus	AATAAGTGTACAACTGTTCGATATGATGAT	AATAAGTGT		ACAACTGT	TCGA	TATGATGAT	2017	2047	AATAGGTGT	1	4	12	3	10
NC_016593	ORI95010945	Geobacillus thermoleovorans CCB_US3_UF5	Bacteria, Firmicutes, Bacilli, Bacillales, Bacillaceae, Geobacillus, Geobacillus thermoleovorans group	AACACCTATCAAAAAAGTGTTGCGCAATTATTACAAT	AACACCTAT	CA	AAAAAGTGT	TGCGC	AATTATTACAAT	3596567	3596604	AATAGGTGT	4	2	5	4	9
NC_016602	ORI95010946	Vibrio furnissii NCTC 11218	Bacteria, Proteobacteria, Gammaproteobacteria, Vibrionales, Vibrionaceae, Vibrio	TCTAGGTTCAATAAGTGTTATAAAAGAGTAG	TCTAGGTTC		AATAAGTGT	TATA	AAAGAGTAG	342149	342180	AATAGGTGT	4	1	4	3	4
NC_016603	ORI95010947	Acinetobacter calcoaceticus PHEA-2	Bacteria, Proteobacteria, Gammaproteobacteria, Pseudomonadales, Moraxellaceae, Acinetobacter, Acinetobacter calcoaceticus/baumannii complex	AATATGTGTTTCATTAACAGATAAAAATAAT	AATATGTGT			TTCATTAACA	GATAAAAATAAT	2627076	2627107	AATAGGTGT	1		10	4	11
NC_016604	ORI95040349	Mycobacterium rhodesiae NBB3	Bacteria, Actinobacteria, Actinobacteridae, Actinomycetales, Corynebacterineae, Mycobacteriaceae, Mycobacterium	AGTAGGGGTCACACGTGTCCGGGATAATGACAACGAACAT	AGTAGGGGT		CACACGTGT	CCGG	GATAATGACAACGAACAT	1852271	1852311	AATAGGTGT	2	3	13	6	14
NC_016605	ORI95010949	Pediococcus claussenii ATCC BAA-344	Bacteria, Firmicutes, Bacilli, Lactobacillales, Lactobacillaceae, Pediococcus	AAAAGGTGTCTTAGGTGTCGGGAATAATGATGATAAT	AAAAGGTGT		CTTAGGTGT	CGGG	AATAATGATGATAAT	2180	2217	AATAGGTGT	1	2	13	5	17
NC_016609	ORI95030423	Niastella koreensis GR20-10	Bacteria, Bacteroidetes, Sphingobacteriia, Sphingobacteriales, Chitinophagaceae, Niastella	AATAGGTGATTAAGTGTCGGCATTATCATTAT	AATAGGTGA		TTAAGTGT	CGG	CATTATCATTAT	7836237	7836205	AATAGGTGT	1	2	11	4	8
NC_016610	ORI95040350	Tannerella forsythia ATCC 43037	Bacteria, Bacteroidetes, Bacteroidia, Bacteroidales, Porphyromonadaceae, Tannerella	ACAAGGTGCACCTTGTACTAAAAAAAT	ACAAGGTGC			ACCTTG	TACTAAAAAAAT	1193800	1193827	ACAAGGTGC	0		6	4	6
NC_016612	ORI95020127	Klebsiella oxytoca KCTC 1686	Bacteria, Proteobacteria, Gammaproteobacteria, Enterobacteriales, Enterobacteriaceae, Klebsiella	AATAGGTGTTCTGTTCGGCTAGGATTAT	AATAGGTGT			TCTGTTCGGC	TAGGATTAT	1409156	1409128	AATAGGTGT	0		10	3	7
NC_016613	ORI95020128	Vibrio sp. EJY3	Bacteria, Proteobacteria, Gammaproteobacteria, Vibrionales, Vibrionaceae, Vibrio	AATAGGTGTCTTTGCCAGCTAGGATTATTAT	AATAGGTGT			CTTTGCCAGC	TAGGATTATTAT	1023	992	AATAGGTGT	0		10	4	9
NC_016617	ORI96000638	Azospirillum brasilense Sp245	Bacteria, Proteobacteria, Alphaproteobacteria, Rhodospirillales, Rhodospirillaceae, Azospirillum	AAAAGGTGTCCGTGGGTGGTGGGGAAGAAGGAA	AAAAGGTGT	C	CGTGGGTGG	TGGGG	AAGAAGGAA	357882	357849	AATAGGTGT	1	4	15	3	4
NC_016620	ORI95010950	Bacteriovorax marinus SJ	Bacteria, Proteobacteria, Deltaproteobacteria, Bdellovibrionales, Bacteriovoracaceae, Bacteriovorax	AATAGGTGTCGCATATATATTATATATAATTAA	AATAGGTGT	CG	CATATATAT	TATA	TATAATTAA	2098	2131	AATAGGTGT	0	4	15	3	6
NC_016621	ORI95030424	Blattabacterium sp. (Cryptocercus punctulatus) str. Cpu	Bacteria, Bacteroidetes, Flavobacteriia, Flavobacteriales, Blattabacteriaceae, Blattabacterium	AATAGTTTTATTATAAAATAAAAAATAT	AATAGTTTT			ATTA	TAAAATAAAAAATAT	508633	508661	AATAGGTGT	2		4	5	8
NC_016622	ORI95030425	Azospirillum lipoferum 4B	Bacteria, Proteobacteria, Alphaproteobacteria, Rhodospirillales, Rhodospirillaceae, Azospirillum	AATAGGTGTCGGTAGGTGGAGTAGGAGAAGGAA	AATAGGTGT			CGGTAGGTG	GAGTAGGAGAAGGAA	2855246	2855279	AATAGGTGT	0		9	5	8
NC_016627	ORI95010951	[Clostridium] clariflavum DSM 19732	Bacteria, Firmicutes, Clostridia, Clostridiales, Ruminococcaceae, Ruminiclostridium	AATATGTGTCTTAATTGTGTTGAATAATGATAATAATGAT	AATATGTGT		CTTAATTGT	GTTG	AATAATGATAATAATGAT	2218	2258	AATAGGTGT	1	4	13	6	20
NC_016630	ORI95010953	Filifactor alocis ATCC 35896	Bacteria, Firmicutes, Clostridia, Clostridiales, Peptostreptococcaceae, Filifactor	AATAGGTGTATAAGTGTGAGAGATGATAATGATGAT	AATAGGTGT		ATAAGTGT	GAGA	GATGATAATGATGAT	1664	1700	AATAGGTGT	0	2	12	5	19
NC_016632	ORI95030427	Serratia symbiotica str. 'Cinara cedri'	Bacteria, Proteobacteria, Gammaproteobacteria, Enterobacteriales, Enterobacteriaceae, Serratia, Serratia symbiotica	AAAAAGTGTTCACGTAATCTAATAATTAAAAT	AAAAAGTGT			TCACGTAATCT	AATAATTAAAAT	1762043	1762075	AATAGGTGT	2		11	4	10
NC_016633	ORI95010955	Sphaerochaeta pleomorpha str. Grapes	Bacteria, Spirochaetes, Spirochaetales, Spirochaetaceae, Sphaerochaeta	AATAGCTCAATAGGTGTCTTTAGCACGATAATAATGATAATAATGATTAAAAATATTAT	AATAGCTCA		ATAGGTGT	CTT	TAGCACGATAATAATGATAATAATGATTAAAAATATTAT	2116409	2116350	AATAGGTGT	3	0	3	13	32
NC_016639	ORI95030428	Rickettsia slovaca 13-B	Bacteria, Proteobacteria, Alphaproteobacteria, Rickettsiales, Rickettsiaceae, Rickettsieae, Rickettsia, spotted fever group	AATAAGTGTTAAAATAGGTGTTTGATAAATAA	AATAAGTGT	TAA	AATAGGTGT	TT	GATAAATAA	1274939	1274971	AATAGGTGT	1	0	2	3	6
NC_016641	ORI95010957	Paenibacillus terrae HPL-003	Bacteria, Firmicutes, Bacilli, Bacillales, Paenibacillaceae, Paenibacillus	AATAGGTGTATAAGTCACGCGGATAATGATAATGATTAT	AATAGGTGT		ATAAGTCA	CGCG	GATAATGATAATGATTAT	1600280	1600319	AATAGGTGT	0	4	12	6	20
NC_016642	ORI95040358	Pseudovibrio sp. FO-BEG1	Bacteria, Proteobacteria, Alphaproteobacteria, Rhodobacterales, Rhodobacteraceae, Pseudovibrio	AATAGGTGCCCTGAGTGCATAAAAAG	AATAGGTGC			CCTGAGTG	CATAAAAAG	295858	295884	AATAGGTGT	1		8	3	4
NC_016745	ORI95030429	Oceanimonas sp. GK1	Bacteria, Proteobacteria, Gammaproteobacteria, Aeromonadales, Aeromonadaceae, Oceanimonas	AATATGTGTCTAGGCCCGCTACGATTAT	AATATGTGT			CTAGGCCCGC	TACGATTAT	458511	458539	AATAGGTGT	1		10	3	7
NC_016749	ORI95010958	Streptococcus macedonicus ACA-DC 198	Bacteria, Firmicutes, Bacilli, Lactobacillales, Streptococcaceae, Streptococcus	AATAGTTGTTATATTTGTTCTGGATGATGATGATGATTAA	AATAGTTGT		TATATTTGT	TCTG	GATGATGATGATGATTAA	1445	1485	AATAGGTGT	1	3	13	6	21
NC_016751	ORI95040359	Marinitoga piezophila KA3	Bacteria, Thermotogae, Thermotogales, Thermotogaceae, Marinitoga	AAAAAGTGTCTTAAGAGAATGAA	AAAAAGTGT			CT	TAAGAGAATGAA	1229002	1229025	AATAGGTGT	2		2	4	8
NC_016771	ORI95010960	Bacillus cereus NC7401	Bacteria, Firmicutes, Bacilli, Bacillales, Bacillaceae, Bacillus, Bacillus cereus group	AATAGGTGTATAGGTGTTCGGGATAATGATAATGATGATAAAAAATAGAAATAA	AATAGGTGT		ATAGGTGT	TCGG	GATAATGATAATGATGATAAAAAATAGAAATAA	1710	1764	AATAGGTGT	0	1	12	11	27
NC_016778	ORI95030430	Brucella canis HSK A52141	Bacteria, Proteobacteria, Alphaproteobacteria, Rhizobiales, Brucellaceae, Brucella	AATAGGTCAAGGCCAAGAGTAT	AATAGGTCA			AGGC	CAAGAGTAT	1168314	1168292	AATAGGTGT	2		4	3	5
NC_016779	ORI95010962	Bacillus cereus F837/76	Bacteria, Firmicutes, Bacilli, Bacillales, Bacillaceae, Bacillus, Bacillus cereus group	AATAGGTGTATAGGTGTTCGGGATAATGATAATGATGATAAAAAATAGAAATAA	AATAGGTGT		ATAGGTGT	TCGG	GATAATGATAATGATGATAAAAAATAGAAATAA	1834	1888	AATAGGTGT	0	1	12	11	27
NC_016781	ORI95010964	Corynebacterium pseudotuberculosis 3/99-5	Bacteria, Actinobacteria, Actinobacteridae, Actinomycetales, Corynebacterineae, Corynebacteriaceae, Corynebacterium	AATAGGGGTCCAGTCCCGACTAAGAA	AATAGGGGT			CCAGTCCC	GACTAAGAA	2049	2023	AATAGGTGT	1		8	3	5
NC_016782	ORI95010965	Corynebacterium diphtheriae 241	Bacteria, Actinobacteria, Actinobacteridae, Actinomycetales, Corynebacterineae, Corynebacteriaceae, Corynebacterium	AATAGGAGCGCACAACGAGTAT	AATAGGAGC			G	CACAACGAGTAT	1771	1749	AATAGGTGT	2		1	4	6
NC_016783	ORI95010968	Corynebacterium diphtheriae INCA 402	Bacteria, Actinobacteria, Actinobacteridae, Actinomycetales, Corynebacterineae, Corynebacteriaceae, Corynebacterium	AATAGGTGTAAAATAAAAAG	AATAGGTGT			AA	AATAAAAAG	2448806	2448786	AATAGGTGT	0		2	3	5
NC_016784	ORI95010969	Bacillus amyloliquefaciens subsp. plantarum CAU B946	Bacteria, Firmicutes, Bacilli, Bacillales, Bacillaceae, Bacillus	AATAGGTGTTTAGGTGTCCGGGATGATAATGATGACGATAAAAAT	AATAGGTGT		TTAGGTGT	CCGG	GATGATAATGATGACGATAAAAAT	1855	1900	AATAGGTGT	0	2	12	8	25
NC_016785	ORI95010972	Corynebacterium diphtheriae CDCE 8392	Bacteria, Actinobacteria, Actinobacteridae, Actinomycetales, Corynebacterineae, Corynebacteriaceae, Corynebacterium	AATAGGTGTAAAATAAAAAG	AATAGGTGT			AA	AATAAAAAG	2433061	2433041	AATAGGTGT	0		2	3	5
NC_016786	ORI95010973	Corynebacterium diphtheriae HC01	Bacteria, Actinobacteria, Actinobacteridae, Actinomycetales, Corynebacterineae, Corynebacteriaceae, Corynebacterium	AATAGGAGCGCACAACGAGTAT	AATAGGAGC			G	CACAACGAGTAT	1768	1746	AATAGGTGT	2		1	4	6
NC_016787	ORI95010976	Corynebacterium diphtheriae HC03	Bacteria, Actinobacteria, Actinobacteridae, Actinomycetales, Corynebacterineae, Corynebacteriaceae, Corynebacterium	AATGTTTTTAAATAGGTGGCGCCTAAAAATGAG	AATGTTTTT	A	AATAGGTGG	CGCCT	AAAAATGAG	2478204	2478237	AATAGGTGT	4	1	5	3	6
NC_016788	ORI95010978	Corynebacterium diphtheriae HC04	Bacteria, Actinobacteria, Actinobacteridae, Actinomycetales, Corynebacterineae, Corynebacteriaceae, Corynebacterium	AATAGGTGTAAAATAAAAAG	AATAGGTGT			AA	AATAAAAAG	2484066	2484046	AATAGGTGT	0		2	3	5
NC_016789	ORI95010980	Corynebacterium diphtheriae PW8	Bacteria, Actinobacteria, Actinobacteridae, Actinomycetales, Corynebacterineae, Corynebacteriaceae, Corynebacterium	AATGTTTTTAAATAGGTGGCGCCTAAAAATGAG	AATGTTTTT	A	AATAGGTGG	CGCCT	AAAAATGAG	2530523	2530556	AATAGGTGT	4	1	5	3	6
NC_016790	ORI95010981	Corynebacterium diphtheriae VA01	Bacteria, Actinobacteria, Actinobacteridae, Actinomycetales, Corynebacterineae, Corynebacteriaceae, Corynebacterium	AATAGGAGCGCACAACGAGTAT	AATAGGAGC			G	CACAACGAGTAT	1753	1731	AATAGGTGT	2		1	4	6
NC_016791	ORI95010983	Clostridium sp. BNL1100	Bacteria, Firmicutes, Clostridia, Clostridiales, Clostridiaceae, Clostridium	AATATGTGTCTAAATTGTGGGGGATGATGATAATAATGACAAAAAT	AATATGTGT	CT	AAATTGTGG	GG	GATGATGATAATAATGACAAAAAT	1809	1855	AATAGGTGT	1	4	13	8	24
NC_016795	ORI95030431	Brucella abortus A13334	Bacteria, Proteobacteria, Alphaproteobacteria, Rhizobiales, Brucellaceae, Brucella	AATAGGTCAAGGCCAAGAGTAT	AATAGGTCA			AGGC	CAAGAGTAT	407716	407694	AATAGGTGT	2		4	3	5
NC_016797	ORI95030432	Brucella suis VBI22	Bacteria, Proteobacteria, Alphaproteobacteria, Rhizobiales, Brucellaceae, Brucella	AATAGGTCAAGGCCAAGAGTAT	AATAGGTCA			AGGC	CAAGAGTAT	1994744	1994766	AATAGGTGT	2		4	3	5
NC_016798	ORI95030433	Chlamydia trachomatis A2497	Bacteria, Chlamydiae, Chlamydiales, Chlamydiaceae, Chlamydia/Chlamydophila group, Chlamydia	AATACTTGTAATAAAAGTGTCGAAAAAGAG	AATACTTGT		AATAAAAGT	GTC	GAAAAAGAG	722712	722742	AATAGTTGT	1	3	12	3	5
NC_016799	ORI95010986	Corynebacterium diphtheriae 31A	Bacteria, Actinobacteria, Actinobacteridae, Actinomycetales, Corynebacterineae, Corynebacteriaceae, Corynebacterium	AATGTTTTTAAATAGGTGGCGCCTAAAAAATGAG	AATGTTTTT	A	AATAGGTGG	CGCCTA	AAAAATGAG	2534993	2535027	AATAGGTGT	4	1	6	3	6
NC_016800	ORI95010988	Corynebacterium diphtheriae BH8	Bacteria, Actinobacteria, Actinobacteridae, Actinomycetales, Corynebacterineae, Corynebacteriaceae, Corynebacterium	AATAGGTGTAAAATAAAAAG	AATAGGTGT			AA	AATAAAAAG	2485235	2485215	AATAGGTGT	0		2	3	5
NC_016801	ORI95010990	Corynebacterium diphtheriae C7 (beta)	Bacteria, Actinobacteria, Actinobacteridae, Actinomycetales, Corynebacterineae, Corynebacteriaceae, Corynebacterium	AATGTTTTTAAATAGGTGGCGCCTAAAAATGAG	AATGTTTTT	A	AATAGGTGG	CGCCT	AAAAATGAG	2499047	2499080	AATAGGTGT	4	1	5	3	6
NC_016802	ORI95010991	Corynebacterium diphtheriae HC02	Bacteria, Actinobacteria, Actinobacteridae, Actinomycetales, Corynebacterineae, Corynebacteriaceae, Corynebacterium	AATAGGAGCGCACAACGAGTAT	AATAGGAGC			G	CACAACGAGTAT	1777	1755	AATAGGTGT	2		1	4	6
NC_016805	ORI95010995	Leuconostoc mesenteroides subsp. mesenteroides J18	Bacteria, Firmicutes, Bacilli, Lactobacillales, Leuconostocaceae, Leuconostoc	ATTGGGTGTGTAAACAAGCAGAATTAT	ATTGGGTGT			GTA	AACAAGCAGAATTAT	1896437	1896464	AATAGGTGT	2		3	5	8
NC_016807	ORI95040367	Mycoplasma pneumoniae 309	Bacteria, Tenericutes, Mollicutes, Mycoplasmataceae, Mycoplasma	AATAGATATCATAATCCGATTATAATAAGAATTATAAATAA	AATAGATAT			CATAATCC	GATTATAATAAGAATTATAAATAA	270	311	AATAGGTGT	2		8	8	17
NC_016808	ORI95030434	Pasteurella multocida 36950	Bacteria, Proteobacteria, Gammaproteobacteria, Pasteurellales, Pasteurellaceae, Pasteurella	AATTAGTGTCGTGATATCCTAGGATTATTAGTATTATTAT	AATTAGTGT			CGTGATATCC	TAGGATTATTAGTATTATTAT	1861617	1861657	AATAGGTGT	2		10	7	14
NC_016809	ORI95030435	Haemophilus influenzae 10810	Bacteria, Proteobacteria, Gammaproteobacteria, Pasteurellales, Pasteurellaceae, Haemophilus	AATATATATTTCTAGAATAATAACAATGATAAT	AATATATAT			TTC	TAGAATAATAACAATGATAAT	711839	711872	AATATGTGT	2		3	7	18
NC_016810	ORI95030436	Salmonella enterica subsp. enterica serovar Typhimurium str. SL1344	Bacteria, Proteobacteria, Gammaproteobacteria, Enterobacteriales, Enterobacteriaceae, Salmonella	AGTAAGTGTCGATCACTAGGAA	AGTAAGTGT			C	GATCACTAGGAA	4105329	4105307	AATAGGTGT	2		1	4	8
NC_016811	ORI95010996	Legionella pneumophila subsp. pneumophila ATCC 43290	Bacteria, Proteobacteria, Gammaproteobacteria, Legionellales, Legionellaceae, Legionella	AATAAATGTCCAGCATTATTATAAT	AATAAATGT			C	CAGCATTATTATAAT	3358309	3358334	AATAGGTGT	2		1	5	10
NC_016812	ORI95030437	Sinorhizobium fredii HH103	Bacteria, Proteobacteria, Alphaproteobacteria, Rhizobiales, Rhizobiaceae, Sinorhizobium/Ensifer group, Sinorhizobium	AAAAGGTGTTGACGCGGACTCGCAAAAAGCAA	AAAAGGTGT			TGACGCGGACTCGC	AAAAAGCAA	3804221	3804253	AATAGGTGT	1		14	3	3
NC_016816	ORI95030438	Pantoea ananatis LMG 5342	Bacteria, Proteobacteria, Gammaproteobacteria, Enterobacteriales, Enterobacteriaceae, Pantoea	AAAGCGTCTATAGGTGTTCTCTACCGCTAGGATTAT	AAAGCGTCT		ATAGGTGT	TCTCTACCGC	TAGGATTAT	77558	77522	AATAGGTGT	4	1	10	3	7
NC_016818	ORI95030439	Rahnella aquatilis CIP 78.65 = ATCC 33071	Bacteria, Proteobacteria, Gammaproteobacteria, Enterobacteriales, Enterobacteriaceae, Rahnella	AATACGTGTCTCCTAGCGCTAGGATTAT	AATACGTGT			CTCCTAGCGC	TAGGATTAT	4828280	4828308	AATAGGTGT	1		10	3	7
NC_016822	ORI95030440	Shigella sonnei 53G	Bacteria, Proteobacteria, Gammaproteobacteria, Enterobacteriales, Enterobacteriaceae, Shigella	AATAGGTGTCCCATCACGCTAGGATTAT	AATAGGTGT			CCCATCACGC	TAGGATTAT	4231500	4231472	AATAGGTGT	0		10	3	7
NC_016826	ORI95010997	Streptococcus infantarius subsp. infantarius CJ18	Bacteria, Firmicutes, Bacilli, Lactobacillales, Streptococcaceae, Streptococcus	AATAGTTGTCATATTTGTTCTGGATGATGATGATGAT	AATAGTTGT		CATATTTGT	TCTG	GATGATGATGATGAT	1651	1688	AATAGGTGT	1	3	13	5	20
NC_016829	ORI95010999	Mycoplasma hyorhinis GDL-1	Bacteria, Tenericutes, Mollicutes, Mycoplasmataceae, Mycoplasma	AAAAATTGTAAAATTGTAGAAATAACAATAACAAAAAA	AAAAATTGT		AAAATTGT	AGA	AATAACAATAACAAAAAA	1493	1531	AAAAATTGT	0	1	11	6	10
NC_016830	ORI95011000	Pseudomonas fluorescens F113	Bacteria, Proteobacteria, Gammaproteobacteria, Pseudomonadales, Pseudomonadaceae, Pseudomonas	AATAGGTGTCGTTCCACCGACGGAACGAAAAT	AATAGGTGT			CGTTCCACCGACGG	AACGAAAAT	232	200	AATAGGTGT	0		14	3	6
NC_016831	ORI95030441	Salmonella enterica subsp. enterica serovar Gallinarum/pullorum str. RKS5078	Bacteria, Proteobacteria, Gammaproteobacteria, Enterobacteriales, Enterobacteriaceae, Salmonella	AGTAAGTGTCGATCACTAGGAA	AGTAAGTGT			C	GATCACTAGGAA	3729158	3729180	AATAGGTGT	2		1	4	8
NC_016832	ORI95020129	Salmonella enterica subsp. enterica serovar Typhi str. P-stx-12	Bacteria, Proteobacteria, Gammaproteobacteria, Enterobacteriales, Enterobacteriaceae, Salmonella	AGTAAGTGTCGATCACTAGGAA	AGTAAGTGT			C	GATCACTAGGAA	3739493	3739515	AATAGGTGT	2		1	4	8
NC_016842	ORI95011001	Treponema pallidum subsp. pertenue str. SamoaD	Bacteria, Spirochaetes, Spirochaetales, Spirochaetaceae, Treponema	AATAGGTCTATAAGTGTCAATGATAAT	AATAGGTCT		ATAAGTGT	C	AATGATAAT	1560	1587	AATAGGTGT	1	2	9	3	10
NC_016843	ORI95011002	Treponema pallidum subsp. pertenue str. Gauthier	Bacteria, Spirochaetes, Spirochaetales, Spirochaetaceae, Treponema	AATAGGTCTATAAGTGTCAATGATAAT	AATAGGTCT		ATAAGTGT	C	AATGATAAT	1560	1587	AATAGGTGT	1	2	9	3	10
NC_016844	ORI95011003	Treponema pallidum subsp. pallidum DAL-1	Bacteria, Spirochaetes, Spirochaetales, Spirochaetaceae, Treponema	AATAGGTCTATAAGTGTCAATGATAAT	AATAGGTCT		ATAAGTGT	C	AATGATAAT	1560	1587	AATAGGTGT	1	2	9	3	10
NC_016845	ORI95020130	Klebsiella pneumoniae subsp. pneumoniae HS11286	Bacteria, Proteobacteria, Gammaproteobacteria, Enterobacteriales, Enterobacteriaceae, Klebsiella	AGTAAGTGTCTATCACTAGGAAGAA	AGTAAGTGT			C	TATCACTAGGAAGAA	231	206	AATAGGTGT	2		1	5	8
NC_016848	ORI95011004	Treponema pallidum subsp. pertenue str. CDC2	Bacteria, Spirochaetes, Spirochaetales, Spirochaetaceae, Treponema	AATAGGTCTATAAGTGTCAATGATAAT	AATAGGTCT		ATAAGTGT	C	AATGATAAT	1560	1587	AATAGGTGT	1	2	9	3	10
NC_016854	ORI95020131	Salmonella enterica subsp. enterica serovar Typhimurium str. D23580	Bacteria, Proteobacteria, Gammaproteobacteria, Enterobacteriales, Enterobacteriaceae, Salmonella	AGTAAGTGTCGATCACTAGGAA	AGTAAGTGT			C	GATCACTAGGAA	4106894	4106872	AATAGGTGT	2		1	4	8
NC_016856	ORI95030442	Salmonella enterica subsp. enterica serovar Typhimurium str. 14028S	Bacteria, Proteobacteria, Gammaproteobacteria, Enterobacteriales, Enterobacteriaceae, Salmonella	AGTAAGTGTCGATCACTAGGAA	AGTAAGTGT			C	GATCACTAGGAA	4097711	4097689	AATAGGTGT	2		1	4	8
NC_016857	ORI95030443	Salmonella enterica subsp. enterica serovar Typhimurium str. ST4/74	Bacteria, Proteobacteria, Gammaproteobacteria, Enterobacteriales, Enterobacteriaceae, Salmonella	AGTAAGTGTCGATCACTAGGAA	AGTAAGTGT			C	GATCACTAGGAA	4105330	4105308	AATAGGTGT	2		1	4	8
NC_016860	ORI95020132	Salmonella enterica subsp. enterica serovar Typhimurium str. T000240	Bacteria, Proteobacteria, Gammaproteobacteria, Enterobacteriales, Enterobacteriaceae, Salmonella	AGTAAGTGTCGATCACTAGGAA	AGTAAGTGT			C	GATCACTAGGAA	4189130	4189108	AATAGGTGT	2		1	4	8
NC_016863	ORI95030444	Salmonella enterica subsp. enterica serovar Typhimurium str. UK-1	Bacteria, Proteobacteria, Gammaproteobacteria, Enterobacteriales, Enterobacteriaceae, Salmonella	AGTAAGTGTCGATCACTAGGAA	AGTAAGTGT			C	GATCACTAGGAA	4045317	4045295	AATAGGTGT	2		1	4	8
NC_016884	ORI95040368	Sulfobacillus acidophilus DSM 10332	Bacteria, Firmicutes, Clostridia, Clostridiales, Clostridiales Family XVII. Incertae Sedis, Sulfobacillus	TTTAGGTGTTCGAATAGGTGTTGAACAACTAT	TTTAGGTGT	TCG	AATAGGTGT	TG	AACAACTAT	208	176	AATAGGTGT	2	0	2	3	4
NC_016887	ORI95011005	Nocardia cyriacigeorgica GUH-2	Bacteria, Actinobacteria, Actinobacteridae, Actinomycetales, Corynebacterineae, Nocardiaceae, Nocardia	TAAAGGGGTCTTAGGTGTCCCGGATAATGATGAA	TAAAGGGGT		CTTAGGTGT	CCCG	GATAATGATGAA	3049	3083	AATAGGTGT	3	2	4	4	13
NC_016893	ORI95030446	Wigglesworthia glossinidia endosymbiont of Glossina morsitans morsitans (Yale colony)	Bacteria, Proteobacteria, Gammaproteobacteria, Enterobacteriales, Enterobacteriaceae, Wigglesworthia	AATAGTTTTATATATATTAAACAATAAATAG	AATAGTTTT		ATATATAT	TA	AACAATAAATAG	719449	719480	AATAGGTGT	2	4	10	4	6
NC_016894	ORI95011007	Acetobacterium woodii DSM 1030	Bacteria, Firmicutes, Clostridia, Clostridiales, Eubacteriaceae, Acetobacterium	TTTAGTTTTTGAATAGGTGTTAAAACAATTATTACAATCAT	TTTAGTTTT	TG	AATAGGTGT		TAAAACAATTATTACAATCAT	4044631	4044590	AATAGGTGT	4	0	0	7	13
NC_016901	ORI95011008	Shewanella baltica OS678	Bacteria, Proteobacteria, Gammaproteobacteria, Alteromonadales, Shewanellaceae, Shewanella	AATAAGACGTGATAGGCGTTTAGGACGAA	AATAAGACG	T	GATAGGCGT	T	TAGGACGAA	5288001	5287972	AATAGGTGT	4	2	1	3	5
NC_016902	ORI95030447	Escherichia coli KO11FL	Bacteria, Proteobacteria, Gammaproteobacteria, Enterobacteriales, Enterobacteriaceae, Escherichia	AATAGGTGTCCCGTCACGCTAGGATTAT	AATAGGTGT			CCCGTCACGC	TAGGATTAT	4873003	4873031	AATAGGTGT	0		10	3	7
NC_016908	ORI95030448	Rickettsia rickettsii str. Colombia	Bacteria, Proteobacteria, Alphaproteobacteria, Rickettsiales, Rickettsiaceae, Rickettsieae, Rickettsia, spotted fever group	AAATTTTGTAAATTAGATGTATTAAGATAAATAT	AAATTTTGT	AA	ATTAGATGT	AT	TAAGATAAATAT	1269773	1269739	AATAGGTGT	4	2	2	4	8
NC_016909	ORI95030449	Rickettsia rickettsii str. Arizona	Bacteria, Proteobacteria, Alphaproteobacteria, Rickettsiales, Rickettsiaceae, Rickettsieae, Rickettsia, spotted fever group	AAATTTTGTAAATTAGATGTATTAAGATAAATAT	AAATTTTGT	AA	ATTAGATGT	AT	TAAGATAAATAT	1266887	1266853	AATAGGTGT	4	2	2	4	8
NC_016911	ORI95030450	Rickettsia rickettsii str. Hauke	Bacteria, Proteobacteria, Alphaproteobacteria, Rickettsiales, Rickettsiaceae, Rickettsieae, Rickettsia, spotted fever group	AAATTTTGTAAATTAGATGTATTAAGATAAATAT	AAATTTTGT	AA	ATTAGATGT	AT	TAAGATAAATAT	1269464	1269430	AATAGGTGT	4	2	2	4	8
NC_016912	ORI95011010	Staphylococcus aureus subsp. aureus VC40	Bacteria, Firmicutes, Bacilli, Bacillales, Staphylococcus	AATAGGTGGTTAGGTGTCGTGGATGATGATAATGAT	AATAGGTGG		TTAGGTGT	CGTG	GATGATGATAATGAT	2067	2103	AATAGGTGT	1	2	12	5	19
NC_016913	ORI95030451	Rickettsia rickettsii str. Brazil	Bacteria, Proteobacteria, Alphaproteobacteria, Rickettsiales, Rickettsiaceae, Rickettsieae, Rickettsia, spotted fever group	AAATTTTGTAAATTAGATGTATTAAGATAAATAT	AAATTTTGT	AA	ATTAGATGT	AT	TAAGATAAATAT	1169169	1169203	AATAGGTGT	4	2	2	4	8
NC_016914	ORI95030452	Rickettsia rickettsii str. Hino	Bacteria, Proteobacteria, Alphaproteobacteria, Rickettsiales, Rickettsiaceae, Rickettsieae, Rickettsia, spotted fever group	AAATTTTGTAAATTAGATGTATTAAGATAAATAT	AAATTTTGT	AA	ATTAGATGT	AT	TAAGATAAATAT	1269527	1269493	AATAGGTGT	4	2	2	4	8
NC_016915	ORI95030453	Rickettsia rickettsii str. Hlp#2	Bacteria, Proteobacteria, Alphaproteobacteria, Rickettsiales, Rickettsiaceae, Rickettsieae, Rickettsia, spotted fever group	AAATTTTGTAAATTAGATGTATTAAGATAAATAT	AAATTTTGT	AA	ATTAGATGT	AT	TAAGATAAATAT	1270441	1270407	AATAGGTGT	4	2	2	4	8
NC_016928	ORI95011012	Staphylococcus aureus subsp. aureus M013	Bacteria, Firmicutes, Bacilli, Bacillales, Staphylococcus	AATAGGTGGTTAGGTGTCGTGGATGATGATAATGAT	AATAGGTGG		TTAGGTGT	CGTG	GATGATGATAATGAT	2093	2129	AATAGGTGT	1	2	12	5	19
NC_016929	ORI95030454	Rickettsia canadensis str. CA410	Bacteria, Proteobacteria, Alphaproteobacteria, Rickettsiales, Rickettsiaceae, Rickettsieae, Rickettsia, belli group	AATAAGTGTTAAAATAGGTGTTCGATAAATAA	AATAAGTGT	TAA	AATAGGTGT	TC	GATAAATAA	1150078	1150110	AATAGGTGT	1	0	2	3	6
NC_016930	ORI95030455	Rickettsia philipii str. 364D	Bacteria, Proteobacteria, Alphaproteobacteria, Rickettsiales, Rickettsiaceae, Rickettsieae, Rickettsia, spotted fever group	AAATTTTGTAAATTAGATGTATTAAGATAAATAT	AAATTTTGT	AA	ATTAGATGT	AT	TAAGATAAATAT	1287430	1287396	AATAGGTGT	4	2	2	4	8
NC_016931	ORI95030456	Rickettsia massiliae str. AZT80	Bacteria, Proteobacteria, Alphaproteobacteria, Rickettsiales, Rickettsiaceae, Rickettsieae, Rickettsia, spotted fever group	AATAAGTGTTAAAATAGGTGTTTGATAAACAA	AATAAGTGT	TAA	AATAGGTGT	TT	GATAAACAA	1263575	1263607	AATAGGTGT	1	0	2	3	6
NC_016932	ORI95011014	Corynebacterium pseudotuberculosis 316	Bacteria, Actinobacteria, Actinobacteridae, Actinomycetales, Corynebacterineae, Corynebacteriaceae, Corynebacterium	AATATGTGTCGACACATTAATGTTTGAACATTAA	AATATGTGT	CGACA	CATTAATGT	TT	GAACATTAA	1919	1953	AATAGGTGT	1	4	16	3	5
NC_016933	ORI95011016	Francisella tularensis subsp. tularensis TIGB03	Bacteria, Proteobacteria, Gammaproteobacteria, Thiotrichales, Francisellaceae, Francisella	AATAGGTGTAAAAATAATTCCCAAAAAAATAACAAAAAA	AATAGGTGT	AAA	AATAATTCC		CAAAAAAATAACAAAAAA	1968468	1968429	AATAGGTGT	0	4	12	6	8
NC_016935	ORI95011017	Paenibacillus mucilaginosus 3016	Bacteria, Firmicutes, Bacilli, Bacillales, Paenibacillaceae, Paenibacillus	TATAGGTGTATAGGAGTCGGGGATGATGATAATGATTAT	TATAGGTGT		ATAGGAGT	CGGG	GATGATGATAATGATTAT	1491	1530	AATAGGTGT	1	2	12	6	21
NC_016937	ORI95011019	Francisella tularensis subsp. tularensis TI0902	Bacteria, Proteobacteria, Gammaproteobacteria, Thiotrichales, Francisellaceae, Francisella	AATAGGTGTAAAAATAATTCCCAAAAAAATAACAAAAAA	AATAGGTGT	AAA	AATAATTCC		CAAAAAAATAACAAAAAA	1892561	1892522	AATAGGTGT	0	4	12	6	8
NC_016938	ORI95011020	Melissococcus plutonius DAT561	Bacteria, Firmicutes, Bacilli, Lactobacillales, Enterococcaceae, Melissococcus	AAAAGGTGTCTTAATTGTATCGGATGATGAAAATAATAAATAT	AAAAGGTGT		CTTAATTGT	ATCG	GATGATGAAAATAATAAATAT	1491	1534	AATAGGTGT	1	4	13	7	19
NC_016940	ORI95030458	Saprospira grandis str. Lewin	Bacteria, Bacteroidetes, Sphingobacteriia, Sphingobacteriales, Saprospiraceae, Saprospira	AAAAGATGTTAAGATGACAAAAAA	AAAAGATGT				TAAGATGACAAAAAA	2053168	2053144	AATAGGTGT	2		0	5	9
NC_016941	ORI95011022	Staphylococcus aureus subsp. aureus MSHR1132	Bacteria, Firmicutes, Bacilli, Bacillales, Staphylococcus	AATAGGTGATTAGGTGTCGTGGATGATGATAATGAT	AATAGGTGA		TTAGGTGT	CGTG	GATGATGATAATGAT	2070	2106	AATAGGTGT	1	1	12	5	19
NC_016944	ORI95011025	Vibrio cholerae IEC224	Bacteria, Proteobacteria, Gammaproteobacteria, Vibrionales, Vibrionaceae, Vibrio	TCTAGGTGTATAGAGTTCTAGAAATCATCAATAG	TCTAGGTGT		ATAGAGTT	CTAGA	AATCATCAATAG	7240	7206	AATAGGTGT	2	4	13	4	7
NC_016946	ORI96010622	Mycobacterium intracellulare ATCC 13950	Bacteria, Actinobacteria, Actinobacteridae, Actinomycetales, Corynebacterineae, Mycobacteriaceae, Mycobacterium, Mycobacterium avium complex (MAC)	AATATGTGTCCACACCTGTCCCACCAGCAG	AATATGTGT	C	CACACCTGT	CC	CACCAGCAG	5402324	5402294	AATAGGTGT	1	4	12	3	3
NC_016947	ORI95011026	Mycobacterium intracellulare MOTT-02	Bacteria, Actinobacteria, Actinobacteridae, Actinomycetales, Corynebacterineae, Mycobacteriaceae, Mycobacterium, Mycobacterium avium complex (MAC)	AATATGTGTCCACACCTGTCCCACCAGCAG	AATATGTGT	C	CACACCTGT	CC	CACCAGCAG	5409618	5409588	AATAGGTGT	1	4	12	3	3
NC_016948	ORI95011027	Mycobacterium intracellulare MOTT-64	Bacteria, Actinobacteria, Actinobacteridae, Actinomycetales, Corynebacterineae, Mycobacteriaceae, Mycobacterium, Mycobacterium avium complex (MAC)	AATATGTGTCCACACCTGTCCCACCAGCAG	AATATGTGT	C	CACACCTGT	CC	CACCAGCAG	5501012	5500982	AATAGGTGT	1	4	12	3	3
NC_017022	ORI95011028	Enterococcus faecium Aus0004	Bacteria, Firmicutes, Bacilli, Lactobacillales, Enterococcaceae, Enterococcus	AAAAGGTGTCTTAGTTGTACGGGATAATGAAAATAATAAGAAAAAT	AAAAGGTGT		CTTAGTTGT	ACGG	GATAATGAAAATAATAAGAAAAAT	1448	1494	AATAGGTGT	1	3	13	8	20
NC_017025	ORI95030460	Flavobacterium indicum GPTSA100-9 = DSM 17447	Bacteria, Bacteroidetes, Flavobacteriia, Flavobacteriales, Flavobacteriaceae, Flavobacterium	AATAGTTGTTAACAATTGAAAATTAAAATAAA	AATAGTTGT			TAACAATT	GAAAATTAAAATAAA	2991200	2991168	AATAGGTGT	1		8	5	10
NC_017027	ORI95030461	Pasteurella multocida subsp. multocida str. HN06	Bacteria, Proteobacteria, Gammaproteobacteria, Pasteurellales, Pasteurellaceae, Pasteurella	AATTAGTGTCGTGATATCCTAGGATTATTAGTATTATTAT	AATTAGTGT			CGTGATATCC	TAGGATTATTAGTATTATTAT	1858103	1858143	AATAGGTGT	2		10	7	14
NC_017028	ORI95030462	Candidatus Rickettsia amblyommii str. GAT-30V	Bacteria, Proteobacteria, Alphaproteobacteria, Rickettsiales, Rickettsiaceae, Rickettsieae, Rickettsia, spotted fever group	AATAAGTGTTAAAATAGGTGTTTGATAAACAA	AATAAGTGT	TAA	AATAGGTGT	TT	GATAAACAA	78648	78680	AATAGGTGT	1	0	2	3	6
NC_017031	ORI95011032	Corynebacterium pseudotuberculosis P54B96	Bacteria, Actinobacteria, Actinobacteridae, Actinomycetales, Corynebacterineae, Corynebacteriaceae, Corynebacterium	AATATGTGTCGACACATTAATGTTTGAACATTAA	AATATGTGT	CGACA	CATTAATGT	TT	GAACATTAA	1919	1953	AATAGGTGT	1	4	16	3	5
NC_017040	ORI97017042	Streptococcus pyogenes MGAS15252	Bacteria, Firmicutes, Bacilli, Lactobacillales, Streptococcaceae, Streptococcus	AATAGGCGATATATGTGTTCTGGATGATGATGATGAATAATAATATGAATAA	AATAGGCGA		TATATGTGT	TCTG	GATGATGATGATGAATAATAATATGAATAA	1674	1726	AATAGGTGT	2	2	13	10	25
NC_017042	ORI95030465	Rickettsia rhipicephali str. 3-7-female6-CWPP	Bacteria, Proteobacteria, Alphaproteobacteria, Rickettsiales, Rickettsiaceae, Rickettsieae, Rickettsia, spotted fever group	AATAAGTGTTAAAATAGGTGTTTGATAAACAAAAT	AATAAGTGT	TAA	AATAGGTGT	TT	GATAAACAAAAT	110491	110456	AATAGGTGT	1	0	2	4	9
NC_017043	ORI95030466	Rickettsia montanensis str. OSU 85-930	Bacteria, Proteobacteria, Alphaproteobacteria, Rickettsiales, Rickettsiaceae, Rickettsieae, Rickettsia, spotted fever group	AAATTTTGTAAATTAGATGTATTAAGATAAATAT	AAATTTTGT	AA	ATTAGATGT	AT	TAAGATAAATAT	720823	720789	AATAGGTGT	4	2	2	4	8
NC_017044	ORI95030467	Rickettsia parkeri str. Portsmouth	Bacteria, Proteobacteria, Alphaproteobacteria, Rickettsiales, Rickettsiaceae, Rickettsieae, Rickettsia, spotted fever group	AATAAGTGTTAAAATAGGTGTTTGATAAATAA	AATAAGTGT	TAA	AATAGGTGT	TT	GATAAATAA	2953	2985	AATAGGTGT	1	0	2	3	6
NC_017045	ORI95030468	Riemerella anatipestifer ATCC 11845 = DSM 15868	Bacteria, Bacteroidetes, Flavobacteriia, Flavobacteriales, Flavobacteriaceae, Riemerella	AATTGTTTGAATAGGTATATCTTTATAAATAAACATTAACACTATAAATAT	AATTGTTTG		AATAGGTAT	ATCTTTATA	AATAAACATTAACACTATAAATAT	1353881	1353830	AATAGGTGT	4	1	9	8	13
NC_017046	ORI95030469	Salmonella enterica subsp. enterica serovar Typhimurium str. 798	Bacteria, Proteobacteria, Gammaproteobacteria, Enterobacteriales, Enterobacteriaceae, Salmonella	AGTAAGTGTCGATCACTAGGAA	AGTAAGTGT			C	GATCACTAGGAA	4104165	4104143	AATAGGTGT	2		1	4	8
NC_017047	ORI96000370	Rahnella aquatilis HX2	Bacteria, Proteobacteria, Gammaproteobacteria, Enterobacteriales, Enterobacteriaceae, Rahnella	AATACGTGTCTCCTAGCGCTAGGATTAT	AATACGTGT			CTCCTAGCGC	TAGGATTAT	4928560	4928588	AATAGGTGT	1		10	3	7
NC_017048	ORI95030470	Rickettsia prowazekii str. GvV257	Bacteria, Proteobacteria, Alphaproteobacteria, Rickettsiales, Rickettsiaceae, Rickettsieae, Rickettsia, typhus group	AATAGGTGAACATATTTAATTAATAT	AATAGGTGA		ACATATTT		AATTAATAT	341725	341699	AATAGGTGT	1	4	8	3	6
NC_017049	ORI95030471	Rickettsia prowazekii str. Chernikova	Bacteria, Proteobacteria, Alphaproteobacteria, Rickettsiales, Rickettsiaceae, Rickettsieae, Rickettsia, typhus group	AATAGGTGAACATATTTAATTAATAT	AATAGGTGA		ACATATTT		AATTAATAT	1109594	1109568	AATAGGTGT	1	4	8	3	6
NC_017050	ORI95030472	Rickettsia prowazekii str. Katsinyian	Bacteria, Proteobacteria, Alphaproteobacteria, Rickettsiales, Rickettsiaceae, Rickettsieae, Rickettsia, typhus group	AATAGGTGAACATATTTAATTAATAT	AATAGGTGA		ACATATTT		AATTAATAT	1111244	1111218	AATAGGTGT	1	4	8	3	6
NC_017051	ORI95030473	Rickettsia prowazekii str. Dachau	Bacteria, Proteobacteria, Alphaproteobacteria, Rickettsiales, Rickettsiaceae, Rickettsieae, Rickettsia, typhus group	AATAGGTGAACATATTTAATTAATAT	AATAGGTGA		ACATATTT		AATTAATAT	1108841	1108815	AATAGGTGT	1	4	8	3	6
NC_017053	ORI97017044	Streptococcus pyogenes MGAS1882	Bacteria, Firmicutes, Bacilli, Lactobacillales, Streptococcaceae, Streptococcus	AATAGGCGATATATGTGTTCTGGATGATGATGATGAATAATAATATGAATAA	AATAGGCGA		TATATGTGT	TCTG	GATGATGATGATGAATAATAATATGAATAA	1674	1726	AATAGGTGT	2	2	13	10	25
NC_017056	ORI95030475	Rickettsia prowazekii str. BuV67-CWPP	Bacteria, Proteobacteria, Alphaproteobacteria, Rickettsiales, Rickettsiaceae, Rickettsieae, Rickettsia, typhus group	AATAGGTGAACATATTTAATTAATAT	AATAGGTGA		ACATATTT		AATTAATAT	1111235	1111209	AATAGGTGT	1	4	8	3	6
NC_017057	ORI95030476	Rickettsia prowazekii str. RpGvF24	Bacteria, Proteobacteria, Alphaproteobacteria, Rickettsiales, Rickettsiaceae, Rickettsieae, Rickettsia, typhus group	AATAGGTGAACATATTTAATTAATAT	AATAGGTGA		ACATATTT		AATTAATAT	1111890	1111864	AATAGGTGT	1	4	8	3	6
NC_017058	ORI95030477	Rickettsia australis str. Cutlack	Bacteria, Proteobacteria, Alphaproteobacteria, Rickettsiales, Rickettsiaceae, Rickettsieae, Rickettsia, spotted fever group	AATAAGTGTTAAAATAGGTGTTTGATAAATAA	AATAAGTGT	TAA	AATAGGTGT	TT	GATAAATAA	170191	170159	AATAGGTGT	1	0	2	3	6
NC_017059	ORI96030520	Rhodospirillum photometricum DSM 122	Bacteria, Proteobacteria, Alphaproteobacteria, Rhodospirillales, Rhodospirillaceae, Rhodospirillum	AATACTTGTCAGAGGAAAAA	AATACTTGT			CA	GAGGAAAAA	2847480	2847500	AATAGGTGT	2		2	3	5
NC_017061	ORI96010003	Bacillus amyloliquefaciens subsp. plantarum YAU B9601-Y2	Bacteria, Firmicutes, Bacilli, Bacillales, Bacillaceae, Bacillus	AATAGGTGTTTAGGTGTCCGGGATGATAATGATGACGATAAAAAT	AATAGGTGT		TTAGGTGT	CCGG	GATGATAATGATGACGATAAAAAT	1855	1900	AATAGGTGT	0	2	12	8	25
NC_017062	ORI96000371	Rickettsia typhi str. B9991CWPP	Bacteria, Proteobacteria, Alphaproteobacteria, Rickettsiales, Rickettsiaceae, Rickettsieae, Rickettsia, typhus group	AAACTTTGTAAATTAGATGTATTAAGATAAATAT	AAACTTTGT	AA	ATTAGATGT	AT	TAAGATAAATAT	1112648	1112614	AATAGGTGT	4	2	2	4	8
NC_017063	ORI97016834	Helicobacter pylori ELS37	Bacteria, Proteobacteria, Epsilonproteobacteria, Campylobacterales, Helicobacteraceae, Helicobacter	AGTAAGGTAGGTAAGTGTGGGGATGATGACAATGATTAATAATAA	AGTAAGGTA		GGTAAGTGT	GGG	GATGATGACAATGATTAATAATAA	1579193	1579148	AGTAAGTGT	3	1	3	8	20
NC_017065	ORI96000372	Rickettsia slovaca str. D-CWPP	Bacteria, Proteobacteria, Alphaproteobacteria, Rickettsiales, Rickettsiaceae, Rickettsieae, Rickettsia, spotted fever group	AATAAGTGTTAAAATAGGTGTTTGATAAATAA	AATAAGTGT	TAA	AATAGGTGT	TT	GATAAATAA	1275570	1275602	AATAGGTGT	1	0	2	3	6
NC_017066	ORI96000373	Rickettsia typhi str. TH1527	Bacteria, Proteobacteria, Alphaproteobacteria, Rickettsiales, Rickettsiaceae, Rickettsieae, Rickettsia, typhus group	AAACTTTGTAAATTAGATGTATTAAGATAAATAT	AAACTTTGT	AA	ATTAGATGT	AT	TAAGATAAATAT	1112063	1112029	AATAGGTGT	4	2	2	4	8
NC_017067	ORI96040559	Marinobacter hydrocarbonoclasticus ATCC 49840	Bacteria, Proteobacteria, Gammaproteobacteria, Alteromonadales, Alteromonadaceae, Marinobacter	GATACTTCTTTTCAAAGGTGTCCCACAAATAC	GATACTTCT	TTT	CAAAGGTGT	CC	CACAAATAC	107	139	AATAGGTGT	4	2	2	3	3
NC_017068	ORI96010005	Selenomonas ruminantium subsp. lactilytica TAM6421	Bacteria, Firmicutes, Negativicutes, Selenomonadales, Veillonellaceae, Selenomonas	AAAAGGTGTAAAGGTGTCCGGGATGATGATGAT	AAAAGGTGT		AAAGGTGT	CCGG	GATGATGATGAT	1888	1921	AATAGGTGT	1	2	12	4	16
NC_017075	ORI96040560	Rubrivivax gelatinosus IL144	Bacteria, Proteobacteria, Betaproteobacteria, Burkholderiales, Rubrivivax	AGAAGTTGGGTCAATAGGTGTCTAGCAGCAG	AGAAGTTGG	GTC	AATAGGTGT	C	TAGCAGCAG	5043204	5043173	AATAGGTGT	4	0	1	3	3
NC_017079	ORI96030521	Caldilinea aerophila DSM 14535 = NBRC 104270	Bacteria, Chloroflexi, Caldilineae, Caldilineales, Caldilineaceae, Caldilinea	TCTAGGTCAATATGTGCCGAAATAATGAT	TCTAGGTCA		ATATGTGC	CGA	AATAATGAT	1054813	1054842	AATAGGTGT	4	2	3	3	10
NC_017082	ORI96040561	Bradyrhizobium sp. S23321	Bacteria, Proteobacteria, Alphaproteobacteria, Rhizobiales, Bradyrhizobiaceae, Bradyrhizobium	AAGACGTGTGGCATTAAAAG	AAGACGTGT			GG	CATTAAAAG	7230861	7230881	AATAGGTGT	2		2	3	4
NC_017093	ORI96010007	Actinoplanes missouriensis 431	Bacteria, Actinobacteria, Actinobacteridae, Actinomycetales, Micromonosporineae, Micromonosporaceae, Actinoplanes	AGTAGGTGTGGAAGGGGTTGCGACTACTAACAAAAA	AGTAGGTGT		GGAAGGGGT	TGC	GACTACTAACAAAAA	3035	2999	AATAGGTGT	1	4	12	5	6
NC_017094	ORI96010008	Leptospirillum ferrooxidans C2-3	Bacteria, Nitrospirae, Nitrospirales, Nitrospiraceae, Leptospirillum	AATAGGGGTCTTTTTTTAGCGAGATGAGAAA	AATAGGGGT			CTTTTTTTAGCGA	GATGAGAAA	2559129	2559098	AATAGGTGT	1		13	3	7
NC_017095	ORI96030677	Fervidobacterium pennivorans DSM 9078	Bacteria, Thermotogae, Thermotogales, Thermotogaceae, Fervidobacterium	TTTAAATGGTGGGTATATATATTATGATGATGAT	TTTAAATGGTGG			GTATATA	TATTATGATGATGAT	1705987	1706021	TTTGGATGGTGG	2		7	5	16
NC_017098	ORI96010010	Spirochaeta africana DSM 8902	Bacteria, Spirochaetes, Spirochaetales, Spirochaetaceae, Spirochaeta	AATGGGTGTATAGGCCTCACGGATGATGATGATGATGACAAGAAATAT	AATGGGTGT		ATAGGCCT	CACG	GATGATGATGATGATGACAAGAAATAT	1552	1600	AATAGGTGT	1	3	12	9	26
NC_017138	ORI96010011	Bacillus megaterium WSH-002	Bacteria, Firmicutes, Bacilli, Bacillales, Bacillaceae, Bacillus	AATAGGTGTAAAGGTGTCGGGGATAATGATGATGAT	AATAGGTGT		AAAGGTGT	CGGG	GATAATGATGATGAT	4982250	4982214	AATAGGTGT	0	2	12	5	19
NC_017154	ORI96000374	Yersinia pestis D106004	Bacteria, Proteobacteria, Gammaproteobacteria, Enterobacteriales, Enterobacteriaceae, Yersinia	TATTAGTGAATAGGTGTCTCCTAGTACTAGGATTAT	TATTAGTGA		ATAGGTGT	CTCC	TAGTACTAGGATTAT	73	37	AATAGGTGT	4	0	4	5	9
NC_017160	ORI96000375	Yersinia pestis D182038	Bacteria, Proteobacteria, Gammaproteobacteria, Enterobacteriales, Enterobacteriaceae, Yersinia	TATTAGTGAATAGGTGTCTCCTAGTACTAGGATTAT	TATTAGTGA		ATAGGTGT	CTCC	TAGTACTAGGATTAT	73	37	AATAGGTGT	4	0	4	5	9
NC_017161	ORI96010678	Hydrogenobacter thermophilus TK-6	Bacteria, Aquificae, Aquificales, Aquificaceae, Hydrogenobacter	AATAGGTCTTCCTGCCTTTCTTGTATTACCACCAC	AATAGGTCT			TCCTGCCTTTCTTG	TATTACCACCAC	1788	1823	AATAGGTGT	1		14	4	5
NC_017162	ORI96010013	Acinetobacter baumannii 1656-2	Bacteria, Proteobacteria, Gammaproteobacteria, Pseudomonadales, Moraxellaceae, Acinetobacter, Acinetobacter calcoaceticus/baumannii complex	AATATGTGTTTCATTAACAAATAAAAATAAT	AATATGTGT			TTCATTAACA	AATAAAAATAAT	18227	18196	AATAGGTGT	1		10	4	10
NC_017168	ORI96000376	Yersinia pestis A1122	Bacteria, Proteobacteria, Gammaproteobacteria, Enterobacteriales, Enterobacteriaceae, Yersinia	TATTAGTGAATAGGTGTCTCCTAGTACTAGGATTAT	TATTAGTGA		ATAGGTGT	CTCC	TAGTACTAGGATTAT	1105959	1105995	AATAGGTGT	4	0	4	5	9
NC_017171	ORI96010015	Acinetobacter baumannii MDR-ZJ06	Bacteria, Proteobacteria, Gammaproteobacteria, Pseudomonadales, Moraxellaceae, Acinetobacter, Acinetobacter calcoaceticus/baumannii complex	AATATGTGTTTCATTAACAAATAAAAATAAT	AATATGTGT			TTCATTAACA	AATAAAAATAAT	7281	7250	AATAGGTGT	1		10	4	10
NC_017177	ORI96010679	Peptoclostridium difficile BI1 (Clostridium difficile BI1)	Bacteria, Firmicutes, Clostridia, Clostridiales, Peptostreptococcaceae, Peptoclostridium	AATAATTGTATTATTAAAAAAATTAATAT	AATAATTGT			AT	TATTAAAAAAATTAATAT	267827	267798	AATAGGTGT	2		2	6	10
NC_017179	ORI96010016	Peptoclostridium difficile BI1 (Clostridium difficile BI1)	Bacteria, Firmicutes, Clostridia, Clostridiales, Peptostreptococcaceae, Peptoclostridium	AATAATTGTAATAGTTGTTGTGGATGATGATAATGATGAT	AATAATTGT		AATAGTTGT	TGTG	GATGATGATAATGATGAT	1473	1513	AATAGGTGT	2	1	4	6	23
NC_017187	ORI96040562	Arcobacter butzleri ED-1	Bacteria, Proteobacteria, Epsilonproteobacteria, Campylobacterales, Campylobacteraceae, Arcobacter	AATAAATATTTGAGAAATAAATTAGCATTAACAT	AATAAATAT			TTGAGAAATA	AATTAGCATTAACAT	0	2256641	AATAAGTGT	2		10	5	9
NC_017188	ORI96010018	Bacillus amyloliquefaciens TA208	Bacteria, Firmicutes, Bacilli, Bacillales, Bacillaceae, Bacillus	AATAGGTGTTTAGGTGTCCGGGATGATAATGATGACGATAAAAAA	AATAGGTGT		TTAGGTGT	CCGG	GATGATAATGATGACGATAAAAAA	1855	1900	AATAGGTGT	0	2	12	8	23
NC_017190	ORI96010020	Bacillus amyloliquefaciens LL3	Bacteria, Firmicutes, Bacilli, Bacillales, Bacillaceae, Bacillus	AATAGGTGTTTAGGTGTCCGGGATGATAATGATGACGATAAAAAA	AATAGGTGT		TTAGGTGT	CCGG	GATGATAATGATGACGATAAAAAA	1855	1900	AATAGGTGT	0	2	12	8	23
NC_017191	ORI96010022	Bacillus amyloliquefaciens XH7	Bacteria, Firmicutes, Bacilli, Bacillales, Bacillaceae, Bacillus	AATAGGTGTTTAGGTGTCCGGGATGATAATGATGACGATAAAAAA	AATAGGTGT		TTAGGTGT	CCGG	GATGATAATGATGACGATAAAAAA	1855	1900	AATAGGTGT	0	2	12	8	23
NC_017195	ORI96010024	Bacillus subtilis subsp. subtilis str. RO-NN-1	Bacteria, Firmicutes, Bacilli, Bacillales, Bacillaceae, Bacillus	AATAGGTGTTTAGGTGTCCGGGATGATAATGAAGATGATAAAAAATAT	AATAGGTGT		TTAGGTGT	CCGG	GATGATAATGAAGATGATAAAAAATAT	1849	1897	AATAGGTGT	0	2	12	9	25
NC_017196	ORI96010026	Bacillus subtilis subsp. natto BEST195	Bacteria, Firmicutes, Bacilli, Bacillales, Bacillaceae, Bacillus	AATAGGTGTTTAGGTGTCCGGGATGATAATGAAGATGATAAAAAATAT	AATAGGTGT		TTAGGTGT	CCGG	GATGATAATGAAGATGATAAAAAATAT	1852	1900	AATAGGTGT	0	2	12	9	25
NC_017200	ORI96010028	Bacillus thuringiensis serovar finitimus YBT-020	Bacteria, Firmicutes, Bacilli, Bacillales, Bacillaceae, Bacillus, Bacillus cereus group	AATAGGTGTATAGGTGTTCGGGATAATGATAATGATGATAAAAAATAGAAATAA	AATAGGTGT		ATAGGTGT	TCGG	GATAATGATAATGATGATAAAAAATAGAAATAA	1834	1888	AATAGGTGT	0	1	12	11	27
NC_017208	ORI96010030	Bacillus thuringiensis serovar chinensis CT-43	Bacteria, Firmicutes, Bacilli, Bacillales, Bacillaceae, Bacillus, Bacillus cereus group	AATAGGTGTATAGGTGTTCGGGATAATGATAATGATGATAAAAAATAGAAATAA	AATAGGTGT		ATAGGTGT	TCGG	GATAATGATAATGATGATAAAAAATAGAAATAA	1709	1763	AATAGGTGT	0	1	12	11	27
NC_017214	ORI96000378	Bifidobacterium animalis subsp. lactis BB-12	Bacteria, Actinobacteria, Actinobacteridae, Bifidobacteriales, Bifidobacteriaceae, Bifidobacterium	AATAGGTGTTATAGGTGGCCTGAATACTAATGATGAT	AATAGGTGT		TATAGGTGG	CCTGAATACT	AATGATGAT	637941	637978	AATAGGTGT	0	2	19	3	11
NC_017215	ORI97017046	Bifidobacterium animalis subsp. lactis CNCM I-2494	Bacteria, Actinobacteria, Actinobacteridae, Bifidobacteriales, Bifidobacteriaceae, Bifidobacterium	AATAGGTGTTATAGGTGGCCTGAATACTAATGATGAT	AATAGGTGT		TATAGGTGG	CCTGAATACT	AATGATGAT	2322	2359	AATAGGTGT	0	2	19	3	11
NC_017216	ORI96010032	Bifidobacterium animalis subsp. lactis BLC1	Bacteria, Actinobacteria, Actinobacteridae, Bifidobacteriales, Bifidobacteriaceae, Bifidobacterium	AATAGGTGTTATAGGTGGCCTGAATACTAATGATGAT	AATAGGTGT		TATAGGTGG	CCTGAATACT	AATGATGAT	2293	2330	AATAGGTGT	0	2	19	3	11
NC_017217	ORI96010034	Bifidobacterium animalis subsp. lactis V9	Bacteria, Actinobacteria, Actinobacteridae, Bifidobacteriales, Bifidobacteriaceae, Bifidobacterium	AATAGGTGTTATAGGTGGCCTGAATACTAATGATGAT	AATAGGTGT		TATAGGTGG	CCTGAATACT	AATGATGAT	2293	2330	AATAGGTGT	0	2	19	3	11
NC_017218	ORI96010037	Bifidobacterium breve ACS-071-V-Sch8b	Bacteria, Actinobacteria, Actinobacteridae, Bifidobacteriales, Bifidobacteriaceae, Bifidobacterium	AATAGGTGTTTAATGTACATACAATAAG	AATAGGTGT			TTAATGTACA	TACAATAAG	2327436	2327464	AATAGGTGT	0		10	3	5
NC_017219	ORI96010038	Bifidobacterium longum subsp. infantis ATCC 15697 = JCM 1222 = DSM 20088	Bacteria, Actinobacteria, Actinobacteridae, Bifidobacteriales, Bifidobacteriaceae, Bifidobacterium	AATAGGTGTTTAATGTACAAACAATAAG	AATAGGTGT			TTAATGTACA	AACAATAAG	2828828	2828856	AATAGGTGT	0		10	3	5
NC_017221	ORI96010040	Bifidobacterium longum subsp. longum KACC 91563	Bacteria, Actinobacteria, Actinobacteridae, Bifidobacteriales, Bifidobacteriaceae, Bifidobacterium	AATAGGTGTTTAATGTACAAACAATAAG	AATAGGTGT			TTAATGTACA	AACAATAAG	2273501	2273473	AATAGGTGT	0		10	3	5
NC_017223	ORI96000380	Bordetella pertussis CS	Bacteria, Proteobacteria, Betaproteobacteria, Burkholderiales, Alcaligenaceae, Bordetella	AATAGGTGTTTCAATAGGTTCGGGCATCACTACAATCAT	AATAGGTGT	TTC	AATAGGTTC	GGG	CATCACTACAATCAT	4122670	4122631	AATAGGTGT	0	2	15	5	9
NC_017243	ORI96030522	Brachyspira intermedia PWS/A	Bacteria, Spirochaetes, Spirochaetales, Brachyspiraceae, Brachyspira	AATAGTTGTATAGTTGTCGAATTATTATTAT	AATAGTTGT		ATAGTTGT	CG	AATTATTATTAT	11349	11380	AATAGGTGT	1	2	10	4	9
NC_017244	ORI96000648	Brucella melitensis M28	Bacteria, Proteobacteria, Alphaproteobacteria, Rhizobiales, Brucellaceae, Brucella	AATAGGTCAAGGCCAAGAGTAT	AATAGGTCA			AGGC	CAAGAGTAT	2012239	2012261	AATAGGTGT	2		4	3	5
NC_017246	ORI96000381	Brucella melitensis M5-90	Bacteria, Proteobacteria, Alphaproteobacteria, Rhizobiales, Brucellaceae, Brucella	AATAGGTCAAGGCCAAGAGTAT	AATAGGTCA			AGGC	CAAGAGTAT	2012557	2012579	AATAGGTGT	2		4	3	5
NC_017248	ORI96000382	Brucella melitensis NI	Bacteria, Proteobacteria, Alphaproteobacteria, Rhizobiales, Brucellaceae, Brucella	AATAGGTCAAGGCCAAGAGTAT	AATAGGTCA			AGGC	CAAGAGTAT	2003820	2003842	AATAGGTGT	2		4	3	5
NC_017249	ORI96040566	Bradyrhizobium japonicum USDA 6	Bacteria, Proteobacteria, Alphaproteobacteria, Rhizobiales, Bradyrhizobiaceae, Bradyrhizobium	AAGACGTGTGGCATCAAAAG	AAGACGTGT			GG	CATCAAAAG	884984	884964	AATAGGTGT	2		2	3	4
NC_017251	ORI96000383	Brucella suis 1330	Bacteria, Proteobacteria, Alphaproteobacteria, Rhizobiales, Brucellaceae, Brucella	AATAGGTCAAGGCCAAGAGTAT	AATAGGTCA			AGGC	CAAGAGTAT	1993889	1993911	AATAGGTGT	2		4	3	5
NC_017252	ORI96000649	Buchnera aphidicola str. TLW03 (Acyrthosiphon pisum)	Bacteria, Proteobacteria, Gammaproteobacteria, Enterobacteriales, Enterobacteriaceae, Buchnera	AATTGATGAATAGGTGTCTAAACAAGAAATGATTATTATTATCATTAATAATAAAAA	AATTGATGA		ATAGGTGT	CTAAACAAGA	AATGATTATTATTATCATTAATAATAAAAA	641768	55	AATAGGTGT	3	0	10	10	19
NC_017253	ORI96000650	Buchnera aphidicola str. JF99 (Acyrthosiphon pisum)	Bacteria, Proteobacteria, Gammaproteobacteria, Enterobacteriales, Enterobacteriaceae, Buchnera	AATTGATGAATAGGTGTCTAAACAAGAAATGATTATTATTATCATTAATAATAAAAA	AATTGATGA		ATAGGTGT	CTAAACAAGA	AATGATTATTATTATCATTAATAATAAAAA	641714	55	AATAGGTGT	3	0	10	10	19
NC_017254	ORI96000651	Buchnera aphidicola str. JF98 (Acyrthosiphon pisum)	Bacteria, Proteobacteria, Gammaproteobacteria, Enterobacteriales, Enterobacteriaceae, Buchnera	AATTGATGAATAGGTGTCTAAACAAGAAATGATTATTATTATCATTAATAATAAAAA	AATTGATGA		ATAGGTGT	CTAAACAAGA	AATGATTATTATTATCATTAATAATAAAAA	641769	55	AATAGGTGT	3	0	10	10	19
NC_017255	ORI96000652	Buchnera aphidicola str. LL01 (Acyrthosiphon pisum)	Bacteria, Proteobacteria, Gammaproteobacteria, Enterobacteriales, Enterobacteriaceae, Buchnera	AATTGATGAATAGGTGTCTAAACAAGAAATGATTATTATTATCATTAATAATAAAAA	AATTGATGA		ATAGGTGT	CTAAACAAGA	AATGATTATTATTATCATTAATAATAAAAA	641797	55	AATAGGTGT	3	0	10	10	19
NC_017256	ORI96000653	Buchnera aphidicola str. Ak (Acyrthosiphon kondoi)	Bacteria, Proteobacteria, Gammaproteobacteria, Enterobacteriales, Enterobacteriaceae, Buchnera	AATAGGTGTCTAAAAGAGAAATGATTATTATTATTAT	AATAGGTGT			CTAAAAGAGA	AATGATTATTATTATTAT	1	38	AATAGGTGT	0		10	6	15
NC_017259	ORI96000384	Buchnera aphidicola str. Ua (Uroleucon ambrosiae)	Bacteria, Proteobacteria, Gammaproteobacteria, Enterobacteriales, Enterobacteriaceae, Buchnera	AATAGGTGTCTAAAACAGAACTGATTATTATTAT	AATAGGTGT	CTAA	AACAGAACT		GATTATTATTAT	1	35	AATAGGTGT	0	4	13	4	10
NC_017262	ORI96000385	Zymomonas mobilis subsp. mobilis ATCC 10988	Bacteria, Proteobacteria, Alphaproteobacteria, Sphingomonadales, Sphingomonadaceae, Zymomonas	AATAGGTGCCTCAATAGGTGTTAAATACGAACAA	AATAGGTGC	CTC	AATAGGTGT	T	AAATACGAACAA	1381114	1381080	AATAGGTGT	1	0	1	4	5
NC_017265	ORI96020516	Yersinia pestis biovar Medievalis str. Harbin 35	Bacteria, Proteobacteria, Gammaproteobacteria, Enterobacteriales, Enterobacteriaceae, Yersinia	TATTAGTGAATAGGTGTCTCCTAGTACTAGGATTAT	TATTAGTGA		ATAGGTGT	CTCC	TAGTACTAGGATTAT	73	37	AATAGGTGT	4	0	4	5	9
NC_017267	NC_017267-1	Xanthomonas oryzae pv. oryzicola BLS256	Bacteria, Proteobacteria, Gammaproteobacteria, Xanthomonadales, Xanthomonadaceae, Xanthomonas	AAAAGCTGAATACGTGTAGCGCGCAACGAAAAA	AAAAGCTGA		ATACGTGT	AGCGCGC	AACGAAAAA	3495	3528	AATAGGTGT	3	1	7	3	4
NC_017268	ORI96010041	Treponema pallidum subsp. pallidum str. Chicago	Bacteria, Spirochaetes, Spirochaetales, Spirochaetaceae, Treponema	AATAGGTCTATAAGTGTCAATGATAAT	AATAGGTCT		ATAAGTGT	C	AATGATAAT	1560	1587	AATAGGTGT	1	2	9	3	10
NC_017270	ORI96000386	Vibrio cholerae LMA3984-4	Bacteria, Proteobacteria, Gammaproteobacteria, Vibrionales, Vibrionaceae, Vibrio	AAAAAGTGAATAGGTGTTTCTAGGACGAGGAATTATCAT	AAAAAGTGA		ATAGGTGT	TTCTAGGACGAGG	AATTATCAT	91	52	AATAGGTGT	3	0	13	3	7
NC_017272	ORI96010042	Thermus thermophilus SG0.5JP17-16	Bacteria, Deinococcus-Thermus, Deinococci, Thermales, Thermaceae, Thermus	AATAGGTGTAAAGGTGTCCGGGATGATGAT	AATAGGTGT		AAAGGTGT	CCGG	GATGATGAT	1570	1600	AATAGGTGT	0	2	12	3	12
NC_017278	ORI96010043	Thermus sp. CCB_US3_UF1	Bacteria, Deinococcus-Thermus, Deinococci, Thermales, Thermaceae, Thermus	AATAGGTGTATAGGTGTCCGGGATGATGAT	AATAGGTGT		ATAGGTGT	CCGG	GATGATGAT	1594	1624	AATAGGTGT	0	1	12	3	12
NC_017279	ORI96010687	Campylobacter jejuni subsp. jejuni IA3902	Bacteria, Proteobacteria, Epsilonproteobacteria, Campylobacterales, Campylobacteraceae, Campylobacter	AAAAAGTGTGAGATCTTAAATAAAAAG	AAAAAGTGT			GAGATCTTA	AATAAAAAG	1362	1335	AAGAAGTGT	1		9	3	5
NC_017280	ORI96010688	Campylobacter jejuni subsp. jejuni M1	Bacteria, Proteobacteria, Epsilonproteobacteria, Campylobacterales, Campylobacteraceae, Campylobacter	AAAAAGTGTGAGATCTTAAATAAAAAG	AAAAAGTGT			GAGATCTTA	AATAAAAAG	1362	1335	AAGAAGTGT	1		9	3	5
NC_017281	ORI96010654	Campylobacter jejuni subsp. jejuni S3	Bacteria, Proteobacteria, Epsilonproteobacteria, Campylobacterales, Campylobacteraceae, Campylobacter	AAAAAGTGTGAGATCTTAAATAAAAAG	AAAAAGTGT			GAGATCTTA	AATAAAAAG	1362	1335	AAGAAGTGT	1		9	3	5
NC_017285	ORI96000449	Chlamydophila pneumoniae LPCoLN (Chlamydia pneumoniae LPCoLN)	Bacteria, Chlamydiae, Chlamydiales, Chlamydiaceae, Chlamydia/Chlamydophila group, Chlamydia	CAAAGGTGTCCAGGATTTATATATAACAATATAAATAT	CAAAGGTGT	CC	AGGATTTAT	ATA	TAACAATATAAATAT	1241001	1240963	AAAAGTTGT	2	4	14	5	7
NC_017287	ORI96000450	Chlamydia psittaci 6BC (Chlamydophila psittaci 6BC)	Bacteria, Chlamydiae, Chlamydiales, Chlamydiaceae, Chlamydia/Chlamydophila group, Chlamydia	AAAATTTGTACAATTGGTGCAACAAAAG	AAAATTTGT		ACAATTGGT	G	CAACAAAAG	1171581	1171609	AAAAGTTGT	1	3	10	3	3
NC_017289	ORI96000451	Chlamydia psittaci 01DC11	Bacteria, Chlamydiae, Chlamydiales, Chlamydiaceae, Chlamydia/Chlamydophila group, Chlamydia	AAAATTTGTACAATTGGTGCAACAAAAG	AAAATTTGT		ACAATTGGT	G	CAACAAAAG	6	34	AAAAGTTGT	1	3	10	3	3
NC_017290	ORI96000452	Chlamydia psittaci 08DC60	Bacteria, Chlamydiae, Chlamydiales, Chlamydiaceae, Chlamydia/Chlamydophila group, Chlamydia	AAAATTTGTACAATTGGTGCAACAAAAG	AAAATTTGT		ACAATTGGT	G	CAACAAAAG	6	34	AAAAGTTGT	1	3	10	3	3
NC_017291	ORI96000453	Chlamydia psittaci C19/98	Bacteria, Chlamydiae, Chlamydiales, Chlamydiaceae, Chlamydia/Chlamydophila group, Chlamydia	AAAATTTGTACAATTGGTGCAACAAAAG	AAAATTTGT		ACAATTGGT	G	CAACAAAAG	6	34	AAAAGTTGT	1	3	10	3	3
NC_017292	ORI96000454	Chlamydia psittaci 02DC15	Bacteria, Chlamydiae, Chlamydiales, Chlamydiaceae, Chlamydia/Chlamydophila group, Chlamydia	AAAATTTGTACAATTGGTGCAACAAAAG	AAAATTTGT		ACAATTGGT	G	CAACAAAAG	6	34	AAAAGTTGT	1	3	10	3	3
NC_017294	ORI96040573	Candidatus Arthromitus sp. SFB-mouse-Yit	Bacteria, Firmicutes, Clostridia, Clostridiales, Clostridiaceae, Candidatus Arthromitus	AAAACTTGAATATGTATGATAATAAA	AAAACTTGA		ATATGTAT		GATAATAAA	1586275	1586301	AATAGGTGT	4	2	0	3	8
NC_017295	ORI96010044	Clostridium acetobutylicum EA 2018	Bacteria, Firmicutes, Clostridia, Clostridiales, Clostridiaceae, Clostridium	AATAGTTGTTTAGGTGTGAGGGATGATGATAATGATGAA	AATAGTTGT		TTAGGTGT	GAGG	GATGATGATAATGATGAA	1962	2001	AATAGGTGT	1	2	12	6	21
NC_017297	ORI96010046	Clostridium botulinum F str. 230613	Bacteria, Firmicutes, Clostridia, Clostridiales, Clostridiaceae, Clostridium	AATAGTTGTATAGTTGTTCGGGATGATGATGATGATGATAAA	AATAGTTGT		ATAGTTGT	TCGG	GATGATGATGATGATGATAAA	1500	1542	AATAGGTGT	1	2	12	7	25
NC_017299	ORI96010048	Clostridium botulinum H04402 065	Bacteria, Firmicutes, Clostridia, Clostridiales, Clostridiaceae, Clostridium	AATAATTGTATAGTTGTTCGGGATGATGATGATGATGATAAA	AATAATTGT		ATAGTTGT	TCGG	GATGATGATGATGATGATAAA	1500	1542	AATAGGTGT	2	2	12	7	25
NC_017300	ORI96010050	Corynebacterium pseudotuberculosis 1002	Bacteria, Actinobacteria, Actinobacteridae, Actinomycetales, Corynebacterineae, Corynebacteriaceae, Corynebacterium	AATAGGTGTCTAGACCAATAA	AATAGGTGT			CTA	GACCAATAA	2334727	2334706	AATAGGTGT	0		3	3	4
NC_017301	ORI96010051	Corynebacterium pseudotuberculosis C231	Bacteria, Actinobacteria, Actinobacteridae, Actinomycetales, Corynebacterineae, Corynebacteriaceae, Corynebacterium	AATAGGTGTCTAGACCAATAA	AATAGGTGT			CTA	GACCAATAA	2327912	2327891	AATAGGTGT	0		3	3	4
NC_017303	ORI96010052	Corynebacterium pseudotuberculosis I19	Bacteria, Actinobacteria, Actinobacteridae, Actinomycetales, Corynebacterineae, Corynebacteriaceae, Corynebacterium	AATAGGTGTCTAGACCAATAA	AATAGGTGT			CTA	GACCAATAA	2337344	2337323	AATAGGTGT	0		3	3	4
NC_017304	ORI96010053	Ruminiclostridium thermocellum DSM 1313	Bacteria, Firmicutes, Clostridia, Clostridiales, Ruminococcaceae, Ruminiclostridium	ATTGAGTGTTAAATAGTTGTCTTTAACAATTAT	ATTGAGTGT	TA	AATAGTTGT	CTTT	AACAATTAT	3561452	3561485	AATAGGTGT	3	1	4	3	6
NC_017305	ORI96010054	Corynebacterium pseudotuberculosis PAT10	Bacteria, Actinobacteria, Actinobacteridae, Actinomycetales, Corynebacterineae, Corynebacteriaceae, Corynebacterium	AATAGGTGTCTAGACCAATAA	AATAGGTGT			CTA	GACCAATAA	2334937	2334916	AATAGGTGT	0		3	3	4
NC_017306	ORI96010055	Corynebacterium pseudotuberculosis 42/02-A	Bacteria, Actinobacteria, Actinobacteridae, Actinomycetales, Corynebacterineae, Corynebacteriaceae, Corynebacterium	AATAGGGGTCCAGTCCCGACTAAGAA	AATAGGGGT			CCAGTCCC	GACTAAGAA	2049	2023	AATAGGTGT	1		8	3	5
NC_017307	ORI96010057	Corynebacterium pseudotuberculosis CIP 52.97	Bacteria, Actinobacteria, Actinobacteridae, Actinomycetales, Corynebacterineae, Corynebacteriaceae, Corynebacterium	AATAGGTGTCTAGACCAATAA	AATAGGTGT			CTA	GACCAATAA	2320209	2320188	AATAGGTGT	0		3	3	4
NC_017308	ORI96010058	Corynebacterium pseudotuberculosis 1/06-A	Bacteria, Actinobacteria, Actinobacteridae, Actinomycetales, Corynebacterineae, Corynebacteriaceae, Corynebacterium	AATATGTGTCGACACATTAATGTTTGAACATTAA	AATATGTGT	CGACA	CATTAATGT	TT	GAACATTAA	1919	1953	AATAGGTGT	1	4	16	3	5
NC_017309	ORI96000387	Edwardsiella tarda FL6-60	Bacteria, Proteobacteria, Gammaproteobacteria, Enterobacteriales, Enterobacteriaceae, Edwardsiella	AATAGGTGTTTCCTAGCGCTAGGATTAT	AATAGGTGT			TTCCTAGCGC	TAGGATTAT	3652546	3652574	AATAGGTGT	0		10	3	7
NC_017312	ORI96010061	Enterococcus faecalis 62	Bacteria, Firmicutes, Bacilli, Lactobacillales, Enterococcaceae, Enterococcus	AAAAGGTGTCTTAGTTGTACGGGATAATGAAAATAATAAATAA	AAAAGGTGT		CTTAGTTGT	ACGG	GATAATGAAAATAATAAATAA	425289	425332	AATAGGTGT	1	3	13	7	17
NC_017316	ORI96010062	Enterococcus faecalis OG1RF	Bacteria, Firmicutes, Bacilli, Lactobacillales, Enterococcaceae, Enterococcus	AAAAGGTGTCTTAGTTGTACGGGATAATGAAAATAATAAATAA	AAAAGGTGT		CTTAGTTGT	ACGG	GATAATGAAAATAATAAATAA	1489	1532	AATAGGTGT	1	3	13	7	17
NC_017317	ORI96010063	Corynebacterium ulcerans 809	Bacteria, Actinobacteria, Actinobacteridae, Actinomycetales, Corynebacterineae, Corynebacteriaceae, Corynebacterium	AATACGTGTCGACACATTAATGTTCGAACATTAA	AATACGTGT	CGACA	CATTAATGT	TC	GAACATTAA	1937	1971	AATAGGTGT	1	4	16	3	5
NC_017328	ORI96000390	Shigella flexneri 2002017	Bacteria, Proteobacteria, Gammaproteobacteria, Enterobacteriales, Enterobacteriaceae, Shigella	AATAGGTGTCCCGTCACGCTAGGATTAT	AATAGGTGT			CCCGTCACGC	TAGGATTAT	3972811	3972783	AATAGGTGT	0		10	3	7
NC_017331	ORI96010065	Staphylococcus aureus subsp. aureus TW20	Bacteria, Firmicutes, Bacilli, Bacillales, Staphylococcus	AATAGGTGGTTAGGTGTCGTGGATGATGATAATGAT	AATAGGTGG		TTAGGTGT	CGTG	GATGATGATAATGAT	2067	2103	AATAGGTGT	1	2	12	5	19
NC_017333	ORI96010067	Staphylococcus aureus subsp. aureus ST398	Bacteria, Firmicutes, Bacilli, Bacillales, Staphylococcus	AATAGGTGGTTAGGTGTCGTGGATGATGATAATGAT	AATAGGTGG		TTAGGTGT	CGTG	GATGATGATAATGAT	2067	2103	AATAGGTGT	1	2	12	5	19
NC_017337	ORI96010069	Staphylococcus aureus subsp. aureus ED133	Bacteria, Firmicutes, Bacilli, Bacillales, Staphylococcus	AATAGGTGGTTAGGTGTCGTGGATGATGATAATGAT	AATAGGTGG		TTAGGTGT	CGTG	GATGATGATAATGAT	2069	2105	AATAGGTGT	1	2	12	5	19
NC_017338	ORI96010071	Staphylococcus aureus subsp. aureus JKD6159	Bacteria, Firmicutes, Bacilli, Bacillales, Staphylococcus	AATAGGTGGTTAGGTGTCGTGGATGATGATAATGAT	AATAGGTGG		TTAGGTGT	CGTG	GATGATGATAATGAT	1551	1587	AATAGGTGT	1	2	12	5	19
NC_017340	ORI96010073	Staphylococcus aureus 04-02981	Bacteria, Firmicutes, Bacilli, Bacillales, Staphylococcus	AATAGGTGGTTAGGTGTCGTGGATGATGATAATGAT	AATAGGTGG		TTAGGTGT	CGTG	GATGATGATAATGAT	2067	2103	AATAGGTGT	1	2	12	5	19
NC_017341	ORI96010075	Staphylococcus aureus subsp. aureus str. JKD6008	Bacteria, Firmicutes, Bacilli, Bacillales, Staphylococcus	AATAGGTGGTTAGGTGTCGTGGATGATGATAATGAT	AATAGGTGG		TTAGGTGT	CGTG	GATGATGATAATGAT	1551	1587	AATAGGTGT	1	2	12	5	19
NC_017342	ORI96010077	Staphylococcus aureus subsp. aureus TCH60	Bacteria, Firmicutes, Bacilli, Bacillales, Staphylococcus	AATAGGTGGTTAGGTGTCGTGGATGATGATAATGAT	AATAGGTGG		TTAGGTGT	CGTG	GATGATGATAATGAT	518369	518333	AATAGGTGT	1	2	12	5	19
NC_017343	ORI96010079	Staphylococcus aureus subsp. aureus ECT-R 2	Bacteria, Firmicutes, Bacilli, Bacillales, Staphylococcus	AATAGGTGGTTAGGTGTCGTGGATGATGATAATGAT	AATAGGTGG		TTAGGTGT	CGTG	GATGATGATAATGAT	2067	2103	AATAGGTGT	1	2	12	5	19
NC_017347	ORI96010081	Staphylococcus aureus subsp. aureus T0131	Bacteria, Firmicutes, Bacilli, Bacillales, Staphylococcus	AATAGGTGGTTAGGTGTCGTGGATGATGATAATGAT	AATAGGTGG		TTAGGTGT	CGTG	GATGATGATAATGAT	2067	2103	AATAGGTGT	1	2	12	5	19
NC_017349	ORI96010083	Staphylococcus aureus subsp. aureus LGA251	Bacteria, Firmicutes, Bacilli, Bacillales, Staphylococcus	AATAGGTGGTTAGGTGTCGTGGATGATGATAATGAT	AATAGGTGG		TTAGGTGT	CGTG	GATGATGATAATGAT	2069	2105	AATAGGTGT	1	2	12	5	19
NC_017351	ORI96010085	Staphylococcus aureus subsp. aureus 11819-97	Bacteria, Firmicutes, Bacilli, Bacillales, Staphylococcus	AATAGGTGGTTAGGTGTCGTGGATGATGATAATGAT	AATAGGTGG		TTAGGTGT	CGTG	GATGATGATAATGAT	2067	2103	AATAGGTGT	1	2	12	5	19
NC_017353	ORI96010087	Staphylococcus lugdunensis N920143	Bacteria, Firmicutes, Bacilli, Bacillales, Staphylococcus	AATAGGTGATTAGGTGTTCGGGATGATGATAATGAT	AATAGGTGA		TTAGGTGT	TCGG	GATGATGATAATGAT	2084	2120	AATAGGTGT	1	1	12	5	19
NC_017354	ORI97016836	Helicobacter pylori 52	Bacteria, Proteobacteria, Epsilonproteobacteria, Campylobacterales, Helicobacteraceae, Helicobacter	AGTAAGGTAAGTAAGTGCGGGGATGATGACAATGATTAA	AGTAAGGTA		AGTAAGTGC	GGG	GATGATGACAATGATTAA	1485187	1485148	AGTAAGTGT	3	1	3	6	18
NC_017355	ORI97016839	Helicobacter pylori v225d	Bacteria, Proteobacteria, Epsilonproteobacteria, Campylobacterales, Helicobacteraceae, Helicobacter	AGTAAGGTAAGTAAGTGCGGGGATGATGACAATGATTAATAATAA	AGTAAGGTA		AGTAAGTGC	GGG	GATGATGACAATGATTAATAATAA	1439600	1439645	AGTAAGTGT	3	1	3	8	20
NC_017357	ORI97016840	Helicobacter pylori 908	Bacteria, Proteobacteria, Epsilonproteobacteria, Campylobacterales, Helicobacteraceae, Helicobacter	AGTAAGGTAAGTAAGTGCGGGGATGATGACAATGATTAA	AGTAAGGTA		AGTAAGTGC	GGG	GATGATGACAATGATTAA	1464034	1463995	AGTAAGTGT	3	1	3	6	18
NC_017358	ORI97016842	Helicobacter pylori Cuz20	Bacteria, Proteobacteria, Epsilonproteobacteria, Campylobacterales, Helicobacteraceae, Helicobacter	AGTAAGGTAAGTAAGTGCGGGGATGATGACAATGAT	AGTAAGGTA		AGTAAGTGC	GGG	GATGATGACAATGAT	1550525	1550489	AGTAAGTGT	3	1	3	5	17
NC_017359	ORI97016844	Helicobacter pylori Sat464	Bacteria, Proteobacteria, Epsilonproteobacteria, Campylobacterales, Helicobacteraceae, Helicobacter	AGTAAGGTAAGTAAGTGCGGGGATGATGACAATGATTAATAATAA	AGTAAGGTA		AGTAAGTGC	GGG	GATGATGACAATGATTAATAATAA	1476535	1476490	AGTAAGTGT	3	1	3	8	20
NC_017360	ORI97016846	Helicobacter pylori 35A	Bacteria, Proteobacteria, Epsilonproteobacteria, Campylobacterales, Helicobacteraceae, Helicobacter	AGTAAGGTAAGTAAGTGTGGGGATGATGACAATGATTAATAA	AGTAAGGTA		AGTAAGTGT	GGG	GATGATGACAATGATTAATAA	120075	120033	AGTAAGTGT	3	0	3	7	19
NC_017361	ORI97016848	Helicobacter pylori SouthAfrica7 (Helicobacter pylori SAfr7)	Bacteria, Proteobacteria, Epsilonproteobacteria, Campylobacterales, Helicobacteraceae, Helicobacter	AAAAAGTAAGGTAAATAAGTGTGGGGATGATGACAATGAT	AAAAAGTAA	GGTA	AATAAGTGT	GGG	GATGATGACAATGAT	1474354	1474314	AATAGGTGT	4	1	3	5	17
NC_017362	ORI97016850	Helicobacter pylori Lithuania75 (Helicobacter pylori Lit75)	Bacteria, Proteobacteria, Epsilonproteobacteria, Campylobacterales, Helicobacteraceae, Helicobacter	AGTAAGGTAAGTAAGTGCGGGGATGATGACAATGATTAATAATAA	AGTAAGGTA		AGTAAGTGC	GGG	GATGATGACAATGATTAATAATAA	1510524	1510479	AGTAAGTGT	3	1	3	8	20
NC_017365	ORI97016852	Helicobacter pylori F30	Bacteria, Proteobacteria, Epsilonproteobacteria, Campylobacterales, Helicobacteraceae, Helicobacter	AGTAAGGTAAGTAAGTGCGGGGATGATGACAATGATTAATAATAA	AGTAAGGTA		AGTAAGTGC	GGG	GATGATGACAATGATTAATAATAA	1488875	1488830	AGTAAGTGT	3	1	3	8	20
NC_017366	ORI97016854	Helicobacter pylori F32	Bacteria, Proteobacteria, Epsilonproteobacteria, Campylobacterales, Helicobacteraceae, Helicobacter	AGTAAGGTAAGTAAGTGCGGGGATGATGACAATGATTAATAATAA	AGTAAGGTA		AGTAAGTGC	GGG	GATGATGACAATGATTAATAATAA	1496253	1496208	AGTAAGTGT	3	1	3	8	20
NC_017367	ORI97016856	Helicobacter pylori F57	Bacteria, Proteobacteria, Epsilonproteobacteria, Campylobacterales, Helicobacteraceae, Helicobacter	AGTAAGGTGAGTAAGTGCGGGGATGATGACAATGATTAATAA	AGTAAGGTG		AGTAAGTGC	GGG	GATGATGACAATGATTAATAA	1527806	1527764	AGTAAGTGT	3	1	3	7	19
NC_017368	ORI97016858	Helicobacter pylori F16	Bacteria, Proteobacteria, Epsilonproteobacteria, Campylobacterales, Helicobacteraceae, Helicobacter	AGTAAGGTAAGTAAGTGCGGGGATGATGATAATGATTAATAATAA	AGTAAGGTA		AGTAAGTGC	GGG	GATGATGATAATGATTAATAATAA	1495096	1495051	AGTAAGTGT	3	1	3	8	22
NC_017371	ORI97016860	Helicobacter pylori Gambia94/24 (Helicobacter pylori Gam94/24)	Bacteria, Proteobacteria, Epsilonproteobacteria, Campylobacterales, Helicobacteraceae, Helicobacter	AGTAAGGTAGGTAAGTGTGGGGATGATGACAATGATTAATAATAA	AGTAAGGTA		GGTAAGTGT	GGG	GATGATGACAATGATTAATAATAA	1625142	1625097	AGTAAGTGT	3	1	3	8	20
NC_017372	ORI97016863	Helicobacter pylori India7 (Helicobacter pylori Ind7)	Bacteria, Proteobacteria, Epsilonproteobacteria, Campylobacterales, Helicobacteraceae, Helicobacter	AGTAAGGTAAGTAAGTGTGGGGATGATGACAATGATTAATAATAA	AGTAAGGTA		AGTAAGTGT	GGG	GATGATGACAATGATTAATAATAA	1498617	1498662	AGTAAGTGT	3	0	3	8	20
NC_017374	ORI97016864	Helicobacter pylori 2017	Bacteria, Proteobacteria, Epsilonproteobacteria, Campylobacterales, Helicobacteraceae, Helicobacter	AGTAAGGTAAGTAAGTGCGGGGATGATGACAATGATTAA	AGTAAGGTA		AGTAAGTGC	GGG	GATGATGACAATGATTAA	1462309	1462270	AGTAAGTGT	3	1	3	6	18
NC_017375	ORI97016866	Helicobacter pylori 83	Bacteria, Proteobacteria, Epsilonproteobacteria, Campylobacterales, Helicobacteraceae, Helicobacter	AGTAAGGTAAGTAAGTGCGGGGATGATGACAATGATTAATAATAA	AGTAAGGTA		AGTAAGTGC	GGG	GATGATGACAATGATTAATAATAA	1533733	1533688	AGTAAGTGT	3	1	3	8	20
NC_017376	ORI97016868	Helicobacter pylori SNT49	Bacteria, Proteobacteria, Epsilonproteobacteria, Campylobacterales, Helicobacteraceae, Helicobacter	AGTAAGGTAAGTAAGTGCGGGGATGATGACAATGATTAATAATAA	AGTAAGGTA		AGTAAGTGC	GGG	GATGATGACAATGATTAATAATAA	1534208	1534163	AGTAAGTGT	3	1	3	8	20
NC_017378	ORI97016870	Helicobacter pylori Puno120	Bacteria, Proteobacteria, Epsilonproteobacteria, Campylobacterales, Helicobacteraceae, Helicobacter	AGTAAGGTAGGTAAGTGCGGGGATGATGACAATGATTAATAATAA	AGTAAGGTA		GGTAAGTGC	GGG	GATGATGACAATGATTAATAATAA	1513331	1513286	AGTAAGTGT	3	2	3	8	20
NC_017379	ORI97016872	Helicobacter pylori Puno135	Bacteria, Proteobacteria, Epsilonproteobacteria, Campylobacterales, Helicobacteraceae, Helicobacter	AGTAAGGTAAGTAAGTGCGGGGATGATGACAATGATTAATAATAA	AGTAAGGTA		AGTAAGTGC	GGG	GATGATGACAATGATTAATAATAA	1560948	1560903	AGTAAGTGT	3	1	3	8	20
NC_017381	ORI97016874	Helicobacter pylori 2018	Bacteria, Proteobacteria, Epsilonproteobacteria, Campylobacterales, Helicobacteraceae, Helicobacter	AGTAAGGTAAGTAAGTGCGGGGATGATGACAATGATTAA	AGTAAGGTA		AGTAAGTGC	GGG	GATGATGACAATGATTAA	1476890	1476851	AGTAAGTGT	3	1	3	6	18
NC_017382	ORI97016876	Helicobacter pylori 51	Bacteria, Proteobacteria, Epsilonproteobacteria, Campylobacterales, Helicobacteraceae, Helicobacter	AGTAAGGTAAGTAAGTGCGGGGATGATGACAATGATTAATAA	AGTAAGGTA		AGTAAGTGC	GGG	GATGATGACAATGATTAATAA	1506486	1506444	AGTAAGTGT	3	1	3	7	19
NC_017387	ORI96010089	Acinetobacter baumannii TCDC-AB0715	Bacteria, Proteobacteria, Gammaproteobacteria, Pseudomonadales, Moraxellaceae, Acinetobacter, Acinetobacter calcoaceticus/baumannii complex	AATATGTGTTTCATTAACAAATAAAAATAAT	AATATGTGT			TTCATTAACA	AATAAAAATAAT	15307	15276	AATAGGTGT	1		10	4	10
NC_017390	NC_017390-1	Erwinia pyrifoliae DSM 12163	Bacteria, Proteobacteria, Gammaproteobacteria, Enterobacteriales, Enterobacteriaceae, Erwinia	AATAGGTGTCTCTAGCAGCTAGGATTAT	AATAGGTGT			CTCTAGCAGC	TAGGATTAT	4025995	4025967	AATAGGTGT	0		10	3	7
NC_017403	ORI96010681	Borrelia burgdorferi JD1	Bacteria, Spirochaetes, Spirochaetales, Spirochaetaceae, Borrelia, Borrelia burgdorferi group	TTTAGGTGTTTTAGAATAATTAT	TTTAGGTGT			TT	TAGAATAATTAT	457954	457977	AATAGGTGT	2		2	4	9
NC_017418	ORI96010682	Borrelia burgdorferi N40	Bacteria, Spirochaetes, Spirochaetales, Spirochaetaceae, Borrelia, Borrelia burgdorferi group	TTTAGGTGTTTTAGAATAAT	TTTAGGTGT			TT	TAGAATAAT	457052	457072	AATAGGTGT	2		2	3	7
NC_017429	ORI96000471	Chlamydia trachomatis G/9768	Bacteria, Chlamydiae, Chlamydiales, Chlamydiaceae, Chlamydia/Chlamydophila group, Chlamydia	AATACTTGTAATAAAAGTGTCGAAAAAGAG	AATACTTGT		AATAAAAGT	GTC	GAAAAAGAG	720400	720430	AATAGTTGT	1	3	12	3	5
NC_017430	ORI96000472	Chlamydia trachomatis G/11222	Bacteria, Chlamydiae, Chlamydiales, Chlamydiaceae, Chlamydia/Chlamydophila group, Chlamydia	AATACTTGTAATAAAAGTGTCGAAAAAGAG	AATACTTGT		AATAAAAGT	GTC	GAAAAAGAG	719951	719981	AATAGTTGT	1	3	12	3	5
NC_017431	ORI96000473	Chlamydia trachomatis E/11023	Bacteria, Chlamydiae, Chlamydiales, Chlamydiaceae, Chlamydia/Chlamydophila group, Chlamydia	AATACTTGTAATAAAAGTGTCGAAAAAGAG	AATACTTGT		AATAAAAGT	GTC	GAAAAAGAG	720574	720604	AATAGTTGT	1	3	12	3	5
NC_017432	ORI96000474	Chlamydia trachomatis G/9301	Bacteria, Chlamydiae, Chlamydiales, Chlamydiaceae, Chlamydia/Chlamydophila group, Chlamydia	AATACTTGTAATAAAAGTGTCGAAAAAGAG	AATACTTGT		AATAAAAGT	GTC	GAAAAAGAG	720401	720431	AATAGTTGT	1	3	12	3	5
NC_017434	ORI96000465	Chlamydia trachomatis D-EC	Bacteria, Chlamydiae, Chlamydiales, Chlamydiaceae, Chlamydia/Chlamydophila group, Chlamydia	AATACTTGTAATAAAAGTGTCGAAAAAGAG	AATACTTGT		AATAAAAGT	GTC	GAAAAAGAG	720128	720158	AATAGTTGT	1	3	12	3	5
NC_017436	ORI96000466	Chlamydia trachomatis D-LC	Bacteria, Chlamydiae, Chlamydiales, Chlamydiaceae, Chlamydia/Chlamydophila group, Chlamydia	AATACTTGTAATAAAAGTGTCGAAAAAGAG	AATACTTGT		AATAAAAGT	GTC	GAAAAAGAG	720126	720156	AATAGTTGT	1	3	12	3	5
NC_017437	ORI96000475	Chlamydia trachomatis A2497	Bacteria, Chlamydiae, Chlamydiales, Chlamydiaceae, Chlamydia/Chlamydophila group, Chlamydia	AATACTTGTAATAAAAGTGTCGAAAAAGAG	AATACTTGT		AATAAAAGT	GTC	GAAAAAGAG	722713	722743	AATAGTTGT	1	3	12	3	5
NC_017439	ORI96000476	Chlamydia trachomatis E/150	Bacteria, Chlamydiae, Chlamydiales, Chlamydiaceae, Chlamydia/Chlamydophila group, Chlamydia	AATACTTGTAATAAAAGTGTCGAAAAAGAG	AATACTTGT		AATAAAAGT	GTC	GAAAAAGAG	720555	720585	AATAGTTGT	1	3	12	3	5
NC_017440	ORI96000477	Chlamydia trachomatis G/11074	Bacteria, Chlamydiae, Chlamydiales, Chlamydiaceae, Chlamydia/Chlamydophila group, Chlamydia	AATACTTGTAATAAAAGTGTCGAAAAAGAG	AATACTTGT		AATAAAAGT	GTC	GAAAAAGAG	720465	720495	AATAGTTGT	1	3	12	3	5
NC_017441	ORI96000467	Chlamydia trachomatis Sweden2	Bacteria, Chlamydiae, Chlamydiales, Chlamydiaceae, Chlamydia/Chlamydophila group, Chlamydia	AATACTTGTAATAAAAGTGTCGAAAAAGAG	AATACTTGT		AATAAAAGT	GTC	GAAAAAGAG	720991	721021	AATAGTTGT	1	3	12	3	5
NC_017445	ORI96000391	Erwinia sp. Ejp617	Bacteria, Proteobacteria, Gammaproteobacteria, Enterobacteriales, Enterobacteriaceae, Erwinia	AATAGGTGTCTCTAGCAGCTAGGATTAT	AATAGGTGT			CTCTAGCAGC	TAGGATTAT	1280157	1280129	AATAGGTGT	0		10	3	7
NC_017448	ORI96030524	Fibrobacter succinogenes subsp. succinogenes S85	Bacteria, Fibrobacteres, Fibrobacterales, Fibrobacteraceae, Fibrobacter	AAGGGGTTTTAAAAGGGGTAGTTGACAACTAT	AAGGGGTTT	T	AAAAGGGGT	AGTT	GACAACTAT	2184756	2184788	AATAGGTGT	3	2	4	3	5
NC_017449	ORI96010090	Francisella cf. tularensis subsp. novicida 3523	Bacteria, Proteobacteria, Gammaproteobacteria, Thiotrichales, Francisellaceae, Francisella	AATAAGTGTTTATACAATTATAAAGACAATTAT	AATAAGTGT			TTA	TACAATTATAAAGACAATTAT	1945274	1945241	AATAGGTGT	1		3	7	14
NC_017450	ORI96030525	Francisella cf. novicida Fx1	Bacteria, Proteobacteria, Gammaproteobacteria, Thiotrichales, Francisellaceae, Francisella	AATATGAGTTTGCATCTTTCCAAAAAAAAATAAAAAAAAT	AATATGAGT			TTGCATCTTTCCA	AAAAAAAATAAAAAAAAT	207	167	AATAGGTGT	2		13	6	10
NC_017451	ORI96010646	Haemophilus influenzae R2866	Bacteria, Proteobacteria, Gammaproteobacteria, Pasteurellales, Pasteurellaceae, Haemophilus	AATATATATTTCTAGAATAATAACAATAATAAT	AATATATAT			TTC	TAGAATAATAACAATAATAAT	1932169	1932136	AATATGTGT	2		3	7	17
NC_017452	ORI96010647	Haemophilus influenzae R2846	Bacteria, Proteobacteria, Gammaproteobacteria, Pasteurellales, Pasteurellaceae, Haemophilus	AATATATATTTCTAGAATAATAACAATAATAAT	AATATATAT			TTC	TAGAATAATAACAATAATAAT	1819241	1819208	AATATGTGT	2		3	7	17
NC_017453	ORI96010091	Francisella tularensis subsp. tularensis NE061598	Bacteria, Proteobacteria, Gammaproteobacteria, Thiotrichales, Francisellaceae, Francisella	AATAGGTGTAAAAATAATTCCCAAAAAAATAACAAAAAA	AATAGGTGT	AAA	AATAATTCC		CAAAAAAATAACAAAAAA	1892498	1892459	AATAGGTGT	0	4	12	6	8
NC_017454	ORI96010092	Geobacter sulfurreducens KN400	Bacteria, Proteobacteria, Deltaproteobacteria, Desulfuromonadales, Geobacteraceae, Geobacter	AATAGGGGTATAGGTGTCGGGGATGACAAAGATGACTACAAA	AATAGGGGT		ATAGGTGT	CGGG	GATGACAAAGATGACTACAAA	1504	1546	AATAGGTGT	1	1	12	7	15
NC_017455	ORI96010094	Halanaerobium praevalens DSM 2228	Bacteria, Firmicutes, Clostridia, Halanaerobiales, Halanaerobiaceae, Halanaerobium	AAAAGGTGTATAAGTGTCGGGGATGATGATGATGATGATCAAAATAATTAT	AAAAGGTGT		ATAAGTGT	CGGG	GATGATGATGATGATGATCAAAATAATTAT	1890	1941	AATAGGTGT	1	2	12	10	33
NC_017456	ORI96010096	Gardnerella vaginalis HMP9231	Bacteria, Actinobacteria, Actinobacteridae, Bifidobacteriales, Bifidobacteriaceae, Gardnerella	AATAGGTGTACAATTGTTGGAAATAATGAAAATGATAAA	AATAGGTGT	AC	AATTGTTGG	A	AATAATGAAAATGATAAA	1998	2037	AATAGGTGT	0	3	12	6	16
NC_017462	ORI96010098	Corynebacterium pseudotuberculosis 267	Bacteria, Actinobacteria, Actinobacteridae, Actinomycetales, Corynebacterineae, Corynebacteriaceae, Corynebacterium	AATATGTGTCGACACATTAATGTTTGAACATTAA	AATATGTGT	CGACA	CATTAATGT	TT	GAACATTAA	1919	1953	AATAGGTGT	1	4	16	3	5
NC_017464	ORI96010100	Ignavibacterium album JCM 16511	Bacteria, Ignavibacteriae, Ignavibacteria, Ignavibacteriales, Ignavibacteriaceae, Ignavibacterium	AATATTTGTATAATTGTGTCAATGATAATGATAAC	AATATTTGT		ATAATTGT	GTC	AATGATAATGATAAC	1731	1766	AATAGGTGT	2	3	11	5	15
NC_017465	ORI96010102	Lactobacillus fermentum CECT 5716	Bacteria, Firmicutes, Bacilli, Lactobacillales, Lactobacillaceae, Lactobacillus	AAAAGGTGTCGTAGGTGTCCAGGATGAT	AAAAGGTGT		CGTAGGTGT	C	CAGGATGAT	1725	1753	AATAGGTGT	1	2	10	3	9
NC_017467	ORI96010104	Lactobacillus helveticus H10	Bacteria, Firmicutes, Bacilli, Lactobacillales, Lactobacillaceae, Lactobacillus	AATAGGTGTATTTTTTAGGAATAAAAACTAAAACAAAAAT	AATAGGTGT			ATTTTTTAGG	AATAAAAACTAAAACAAAAAT	2145761	2145721	AATAGGTGT	0		10	7	11
NC_017469	ORI96010105	Lactobacillus delbrueckii subsp. bulgaricus 2038	Bacteria, Firmicutes, Bacilli, Lactobacillales, Lactobacillaceae, Lactobacillus	AATAGTTGTCTTAAGTGTCCCGGATAATGAT	AATAGTTGT		CTTAAGTGT	CCCG	GATAATGAT	1728	1759	AATAGGTGT	1	3	13	3	11
NC_017470	ORI96010107	Lactobacillus amylovorus GRL1118	Bacteria, Firmicutes, Bacilli, Lactobacillales, Lactobacillaceae, Lactobacillus	TATAGGTGTCCTACAAATATGACAATTATAAATAA	TATAGGTGT			CC	TACAAATATGACAATTATAAATAA	1894341	1894376	AATAGGTGT	1		2	8	13
NC_017473	ORI96010108	Lactobacillus casei LC2W	Bacteria, Firmicutes, Bacilli, Lactobacillales, Lactobacillaceae, Lactobacillus	AAAAGGTGTCAAACTTGTGCGGGATAATGATAATGAA	AAAAGGTGT		CAAACTTGT	GCGG	GATAATGATAATGAA	1521	1558	AATAGGTGT	1	4	13	5	16
NC_017474	ORI96010110	Lactobacillus casei BD-II	Bacteria, Firmicutes, Bacilli, Lactobacillales, Lactobacillaceae, Lactobacillus	AAAAGGTGTCAAACTTGTGCGGGATAATGATAATGAA	AAAAGGTGT		CAAACTTGT	GCGG	GATAATGATAATGAA	1521	1558	AATAGGTGT	1	4	13	5	16
NC_017477	ORI96010112	Lactobacillus johnsonii DPC 6026	Bacteria, Firmicutes, Bacilli, Lactobacillales, Lactobacillaceae, Lactobacillus	AATAGGTGTATGGACACTTAAACAATTAAGAAAAATAA	AATAGGTGT			ATGGACACTTA	AACAATTAAGAAAAATAA	1966224	1966262	AATAGGTGT	0		11	6	9
NC_017481	ORI96010113	Lactobacillus salivarius CECT 5713	Bacteria, Firmicutes, Bacilli, Lactobacillales, Lactobacillaceae, Lactobacillus	AATAGGTGTCATACTTGTCCGGGATGATAATGATGATGAATAT	AATAGGTGT		CATACTTGT	CCGG	GATGATAATGATGATGAATAT	1892	1935	AATAGGTGT	0	3	13	7	23
NC_017482	ORI96010115	Lactobacillus rhamnosus GG	Bacteria, Firmicutes, Bacilli, Lactobacillales, Lactobacillaceae, Lactobacillus	AATAGGTGTCAAACTTGTGCGGGATAATGATAATGAG	AATAGGTGT		CAAACTTGT	GCGG	GATAATGATAATGAG	1441	1478	AATAGGTGT	0	4	13	5	16
NC_017486	ORI96010117	Lactococcus lactis subsp. lactis CV56	Bacteria, Firmicutes, Bacilli, Lactobacillales, Streptococcaceae, Lactococcus	AATATGTCTAATAGGTGTCCTGGATGATGATAATGATAAT	AATATGTCT		AATAGGTGT	CCTG	GATGATGATAATGATAAT	1811	1851	AATAGGTGT	2	0	4	6	22
NC_017490	ORI96010118	Lactococcus garvieae Lg2	Bacteria, Firmicutes, Bacilli, Lactobacillales, Streptococcaceae, Lactococcus	AATAGGGGTATGAGTGTTCTGGATGATGATAATGATTAT	AATAGGGGT		ATGAGTGT	TCTG	GATGATGATAATGATTAT	1451	1490	AATAGGTGT	1	3	12	6	21
NC_017491	ORI96010120	Lactobacillus rhamnosus ATCC 8530	Bacteria, Firmicutes, Bacilli, Lactobacillales, Lactobacillaceae, Lactobacillus	AATAGGTGTCAAACTTGTGCGGGATAATGATAATGAA	AATAGGTGT		CAAACTTGT	GCGG	GATAATGATAATGAA	1604	1641	AATAGGTGT	0	4	13	5	16
NC_017492	ORI96010122	Lactococcus lactis subsp. cremoris A76	Bacteria, Firmicutes, Bacilli, Lactobacillales, Streptococcaceae, Lactococcus	AATATGTCTAATAGGTGTCCTGGATGATGATAATGATAAT	AATATGTCT		AATAGGTGT	CCTG	GATGATGATAATGATAAT	1794	1834	AATAGGTGT	2	0	4	6	22
NC_017501	ORI96030547	Neisseria meningitidis 8013	Bacteria, Proteobacteria, Betaproteobacteria, Neisseriales, Neisseriaceae, Neisseria	AATAGGAGTTTCAATAGGTGTAATAAAAAA	AATAGGAGT	TTC	AATAGGTGT		AATAAAAAA	2264236	2264266	AATAGGTGT	1	0	0	3	5
NC_017502	ORI96000612	Mycoplasma gallisepticum str. R(high)	Bacteria, Tenericutes, Mollicutes, Mycoplasmataceae, Mycoplasma	ATTATGTGTTATAATTTTTTTATAATAATCATAAA	ATTATGTGT		TATAATTTT	TT	TATAATAATCATAAA	587	622	AATAGGTGT	2	4	11	5	11
NC_017503	ORI96000613	Mycoplasma gallisepticum str. F	Bacteria, Tenericutes, Mollicutes, Mycoplasmataceae, Mycoplasma	ATTATGTGTTATAATTTTTTTATAATAATCATAAA	ATTATGTGT		TATAATTTT	TT	TATAATAATCATAAA	582	617	AATAGGTGT	2	4	11	5	11
NC_017504	ORI96000611	Mycoplasma pneumoniae FH	Bacteria, Tenericutes, Mollicutes, Mycoplasmataceae, Mycoplasma	AATAGATATCATAATCCGATTATAATAAGAATTATAAATAA	AATAGATAT			CATAATCC	GATTATAATAAGAATTATAAATAA	270	311	AATAGGTGT	2		8	8	17
NC_017505	ORI96030548	Neisseria meningitidis alpha710	Bacteria, Proteobacteria, Betaproteobacteria, Neisseriales, Neisseriaceae, Neisseria	ACAAGGTAACTATGTGTTTTGACGAACGGGGGTATTAAAACTAT	ACAAGGTAA		CTATGTGT	TTTGACGAACGGGGG	TATTAAAACTAT	2229238	2229282	AATAGGTGT	4	2	15	4	6
NC_017506	ORI96010123	Marinobacter adhaerens HP15	Bacteria, Proteobacteria, Gammaproteobacteria, Alteromonadales, Alteromonadaceae, Marinobacter	AAGAAGCGAATAGGTGTCTTTGGACGCCATGATTAT	AAGAAGCGA		ATAGGTGT	CTTTGGACGC	CATGATTAT	3905598	3905562	AATAGGTGT	4	0	10	3	8
NC_017509	ORI96040605	Mycoplasma hyopneumoniae 168	Bacteria, Tenericutes, Mollicutes, Mycoplasmataceae, Mycoplasma	AAAAGATGTAAAGATGTCGGAATAATAAAATTAATAA	AAAAGATGT		AAAGATGT	CG	GAATAATAAAATTAATAA	1449	1486	AAAAGGTGT	1	2	10	6	9
NC_017511	ORI96030549	Neisseria gonorrhoeae TCDC-NG08107	Bacteria, Proteobacteria, Betaproteobacteria, Neisseriales, Neisseriaceae, Neisseria	AATAGGTGTAATAAAAAAAT	AATAGGTGT			AA	TAAAAAAAT	1818658	1818678	AATAGGTGT	0		2	3	5
NC_017512	ORI96030550	Neisseria meningitidis WUE 2594	Bacteria, Proteobacteria, Betaproteobacteria, Neisseriales, Neisseriaceae, Neisseria	AATAGGAGCTTCAATAGGTGTAATAAAAAAAT	AATAGGAGC			TTCAATAGGTG	TAATAAAAAAAT	2213423	2213455	AATAGGTGT	2		11	4	6
NC_017513	ORI96030551	Neisseria meningitidis G2136	Bacteria, Proteobacteria, Betaproteobacteria, Neisseriales, Neisseriaceae, Neisseria	ACAAGGTAACTATGTGTTTTGACGAATGGGGGTATTAAAACTAT	ACAAGGTAA		CTATGTGT	TTTGACGAATGGGGG	TATTAAAACTAT	2170570	2170614	AATAGGTGT	4	2	15	4	6
NC_017514	ORI96030552	Neisseria meningitidis M01-240149	Bacteria, Proteobacteria, Betaproteobacteria, Neisseriales, Neisseriaceae, Neisseria	ACAAGGTAACTATGTGTTTTGACGAATGGGGGTATTAAAACTAT	ACAAGGTAA		CTATGTGT	TTTGACGAATGGGGG	TATTAAAACTAT	2209810	2209854	AATAGGTGT	4	2	15	4	6
NC_017515	ORI96030553	Neisseria meningitidis M04-240196	Bacteria, Proteobacteria, Betaproteobacteria, Neisseriales, Neisseriaceae, Neisseria	ACAAGGTAACTATGTGTTTTGACGAATGGGGGTATTAAAACTAT	ACAAGGTAA		CTATGTGT	TTTGACGAATGGGGG	TATTAAAACTAT	2236879	2236923	AATAGGTGT	4	2	15	4	6
NC_017516	ORI96030554	Neisseria meningitidis H44/76	Bacteria, Proteobacteria, Betaproteobacteria, Neisseriales, Neisseriaceae, Neisseria	ACAAGGTAACTATGTGTTTTGACGAATGGGGGTATTAAAACTAT	ACAAGGTAA		CTATGTGT	TTTGACGAATGGGGG	TATTAAAACTAT	2227127	2227171	AATAGGTGT	4	2	15	4	6
NC_017517	ORI96030555	Neisseria meningitidis M01-240355	Bacteria, Proteobacteria, Betaproteobacteria, Neisseriales, Neisseriaceae, Neisseria	AATAGGAGTTTCAATAGGTGTAATAAAAAAAT	AATAGGAGT			TTCAATAGGTG	TAATAAAAAAAT	2273982	2274014	AATAGGTGT	1		11	4	6
NC_017518	ORI96030556	Neisseria meningitidis NZ-05/33	Bacteria, Proteobacteria, Betaproteobacteria, Neisseriales, Neisseriaceae, Neisseria	ACAAGGTAACTATGTGTTTTGACGAACGGGGGTATTAAAACTAT	ACAAGGTAA		CTATGTGT	TTTGACGAACGGGGG	TATTAAAACTAT	2235258	2235302	AATAGGTGT	4	2	15	4	6
NC_017519	ORI96010607	Mycoplasma hyorhinis MCLD	Bacteria, Tenericutes, Mollicutes, Mycoplasmataceae, Mycoplasma	AAAAATTGTAAAATTGTAGAAATAACAATAACAAAAAA	AAAAATTGT		AAAATTGT	AGA	AATAACAATAACAAAAAA	473793	473755	AAAAATTGT	0	1	11	6	10
NC_017521	ORI96040576	Mycoplasma leachii 99/014/6	Bacteria, Tenericutes, Mollicutes, Mycoplasmataceae, Mycoplasma	AATAGTTGAATAGTTGTTAATTGATTATAAAAAC	AATAGTTGA		ATAGTTGT	TAATT	GATTATAAAAAC	1017101	1017067	AATAGGTGT	2	1	5	4	8
NC_017529	ORI96010124	Listeria monocytogenes L99	Bacteria, Firmicutes, Bacilli, Bacillales, Listeriaceae, Listeria	AATAGGTGTTTAGGTGTCGCGGATAATGATAATGAT	AATAGGTGT		TTAGGTGT	CGCG	GATAATGATAATGAT	1766	1802	AATAGGTGT	0	2	12	5	18
NC_017530	ORI96010126	Pseudomonas putida BIRD-1	Bacteria, Proteobacteria, Gammaproteobacteria, Pseudomonadales, Pseudomonadaceae, Pseudomonas	GATACGTGTTGGGGTGGGGAATCGGACAACTAT	GATACGTGT			TGGGGTGGGGAATCG	GACAACTAT	79557	79524	AATAGGTGT	2		15	3	5
NC_017531	ORI96000392	Pantoea ananatis AJ13355	Bacteria, Proteobacteria, Gammaproteobacteria, Enterobacteriales, Enterobacteriaceae, Pantoea	AAATCGTCTATAGGTGTTCTCTACCGCTAGGATTAT	AAATCGTCT		ATAGGTGT	TCTCTACCGC	TAGGATTAT	3803402	3803438	AATAGGTGT	4	1	10	3	7
NC_017532	ORI96010127	Pseudomonas stutzeri DSM 4166	Bacteria, Proteobacteria, Gammaproteobacteria, Pseudomonadales, Pseudomonadaceae, Pseudomonas	AATAGTTGTACGAACGGCTCGTCGAAAAGTAACACGAC	AATAGTTGT			ACGAACGGCTCGTC	GAAAAGTAACACGAC	320	358	AATAGGTGT	1		14	5	7
NC_017534	ORI96040580	Propionibacterium acnes 266	Bacteria, Actinobacteria, Actinobacteridae, Actinomycetales, Propionibacterineae, Propionibacteriaceae, Propionibacterium	AATAGGGGACCGACAGGTGACCAAAAG	AATAGGGGA			CCGACAGGT	GACCAAAAG	1721	1694	AATAGGTGT	2		9	3	4
NC_017535	ORI96010128	Propionibacterium acnes 6609	Bacteria, Actinobacteria, Actinobacteridae, Actinomycetales, Propionibacterineae, Propionibacteriaceae, Propionibacterium	AATAGGGGACCGACAGGTGACCAAAAG	AATAGGGGA			CCGACAGGT	GACCAAAAG	1865	1838	AATAGGTGT	2		9	3	4
NC_017537	ORI96010129	Listeria monocytogenes M7	Bacteria, Firmicutes, Bacilli, Bacillales, Listeriaceae, Listeria	AATAGGTGTTTAGGTGTCGCGGATAATGATAATGAT	AATAGGTGT		TTAGGTGT	CGCG	GATAATGATAATGAT	1766	1802	AATAGGTGT	0	2	12	5	18
NC_017538	ORI96040582	Oligotropha carboxidovorans OM4	Bacteria, Proteobacteria, Alphaproteobacteria, Rhizobiales, Bradyrhizobiaceae, Oligotropha	ATTCGCTGCATAGGAGTCACTACTAC	ATTCGCTGC		ATAGGAGT		CACTACTAC	3538988	3539014	AATAGGTGT	4	2	0	3	3
NC_017540	ORI96000393	Klebsiella pneumoniae KCTC 2242	Bacteria, Proteobacteria, Gammaproteobacteria, Enterobacteriales, Enterobacteriaceae, Klebsiella	AGTAAGTGTCTATCACTAGGAAGAA	AGTAAGTGT			C	TATCACTAGGAAGAA	4997261	4997236	AATAGGTGT	2		1	5	8
NC_017542	ORI96010131	Paenibacillus polymyxa M1	Bacteria, Firmicutes, Bacilli, Bacillales, Paenibacillaceae, Paenibacillus	AATAGGTGTATAAGTCACGCGGATAATGATAATGATTAT	AATAGGTGT		ATAAGTCA	CGCG	GATAATGATAATGATTAT	1417	1456	AATAGGTGT	0	4	12	6	20
NC_017544	ORI96010132	Listeria monocytogenes 10403S	Bacteria, Firmicutes, Bacilli, Bacillales, Listeriaceae, Listeria	AATAGGTGTTTAGGTGTCGCGGATAATGATAATGAT	AATAGGTGT		TTAGGTGT	CGCG	GATAATGATAATGAT	1765	1801	AATAGGTGT	0	2	12	5	18
NC_017545	ORI96010134	Listeria monocytogenes J0161	Bacteria, Firmicutes, Bacilli, Bacillales, Listeriaceae, Listeria	AATAGGTGTTTAGGTGTCGCGGATAATGATAATGAT	AATAGGTGT		TTAGGTGT	CGCG	GATAATGATAATGAT	1765	1801	AATAGGTGT	0	2	12	5	18
NC_017546	ORI96010136	Listeria monocytogenes FSL R2-561	Bacteria, Firmicutes, Bacilli, Bacillales, Listeriaceae, Listeria	AATAGGTGTTTAGGTGTCGCGGATAATGATAATGAT	AATAGGTGT		TTAGGTGT	CGCG	GATAATGATAATGAT	1701	1737	AATAGGTGT	0	2	12	5	18
NC_017547	ORI96010138	Listeria monocytogenes Finland 1998	Bacteria, Firmicutes, Bacilli, Bacillales, Listeriaceae, Listeria	AATAGGTGTTTAGGTGTCGCGGATAATGATAATGAT	AATAGGTGT		TTAGGTGT	CGCG	GATAATGATAATGAT	1765	1801	AATAGGTGT	0	2	12	5	18
NC_017550	ORI96010142	Propionibacterium acnes ATCC 11828	Bacteria, Actinobacteria, Actinobacteridae, Actinomycetales, Propionibacterineae, Propionibacteriaceae, Propionibacterium	AATAGGGGACCGACAGGTGACCAAAAG	AATAGGGGA			CCGACAGGT	GACCAAAAG	996276	996249	AATAGGTGT	2		9	3	4
NC_017551	ORI96010659	Leptospira interrogans serovar Lai str. IPAV	Bacteria, Spirochaetes, Spirochaetales, Leptospiraceae, Leptospira	AATACATGTATAAATGTCCATGATGAGGAT	AATACATGT		ATAAATGT	C	CATGATGAGGAT	3137	3167	AATAGGTGT	2	3	9	4	12
NC_017554	ORI96000394	Pantoea ananatis PA13	Bacteria, Proteobacteria, Gammaproteobacteria, Enterobacteriales, Enterobacteriaceae, Pantoea	AAAGCGTCTATAGGTGTTCTCTACCGCTAGGATTAT	AAAGCGTCT		ATAGGTGT	TCTCTACCGC	TAGGATTAT	77924	77888	AATAGGTGT	4	1	10	3	7
NC_017560	ORI96000395	Rickettsia prowazekii str. Rp22	Bacteria, Proteobacteria, Alphaproteobacteria, Rickettsiales, Rickettsiaceae, Rickettsieae, Rickettsia, typhus group	AATAGGTGAACATATTTAATTAATAT	AATAGGTGA		ACATATTT		AATTAATAT	1111402	1111376	AATAGGTGT	1	4	8	3	6
NC_017562	NC_017562-1	Xylella fastidiosa subsp. fastidiosa GB514	Bacteria, Proteobacteria, Gammaproteobacteria, Xanthomonadales, Xanthomonadaceae, Xylella	AATAATTGTTCTAAAGAAAAT	AATAATTGT			TCT	AAAGAAAAT	1123083	1123062	AATAGGTGT	2		3	3	6
NC_017563	ORI96010144	Streptococcus thermophilus ND03	Bacteria, Firmicutes, Bacilli, Lactobacillales, Streptococcaceae, Streptococcus	AATACGTGTTATAGGTGTTCTGGATGATGATGATGAT	AATACGTGT		TATAGGTGT	TCTG	GATGATGATGATGAT	1639	1676	AATAGGTGT	1	1	13	5	20
NC_017564	ORI96020517	Yersinia enterocolitica subsp. palearctica Y11	Bacteria, Proteobacteria, Gammaproteobacteria, Enterobacteriales, Enterobacteriaceae, Yersinia	TATTAGTGAATAGGTGTCTCCTAGTACTAGGATTAT	TATTAGTGA		ATAGGTGT	CTCC	TAGTACTAGGATTAT	3044424	3044460	AATAGGTGT	4	0	4	5	9
NC_017566	ORI96010146	Shewanella putrefaciens 200	Bacteria, Proteobacteria, Gammaproteobacteria, Alteromonadales, Shewanellaceae, Shewanella	AATAGGGGTCGTTCTAGTAAGAT	AATAGGGGT			CGTTC	TAGTAAGAT	4840248	4840225	AATAGGTGT	1		5	3	6
NC_017567	ORI96010147	Streptococcus dysgalactiae subsp. equisimilis ATCC 12394	Bacteria, Firmicutes, Bacilli, Lactobacillales, Streptococcaceae, Streptococcus	AATAGGTGCAGTATGTGTTCTGGATGATGATGATGATTAATAATATGAATAG	AATAGGTGC		AGTATGTGT	TCTG	GATGATGATGATGATTAATAATATGAATAG	1444	1496	AATAGGTGT	1	2	13	10	27
NC_017568	ORI96010149	Staphylococcus pseudintermedius ED99	Bacteria, Firmicutes, Bacilli, Bacillales, Staphylococcus	AATAGGTGATTAGGTGTCGTGGATACTGATACTAATGATTAA	AATAGGTGA		TTAGGTGT	CGTGGATACTGATACT	AATGATTAA	1671	1713	AATAGGTGT	1	1	24	3	8
NC_017569	ORI96030526	Riemerella anatipestifer RA-GD	Bacteria, Bacteroidetes, Flavobacteriia, Flavobacteriales, Flavobacteriaceae, Riemerella	AATTGTTTGAATAGGTATATCTTTATAAATAAACATTAACACTATAAATAT	AATTGTTTG		AATAGGTAT	ATCTTTATA	AATAAACATTAACACTATAAATAT	1117060	1117111	AATAGGTGT	4	1	9	8	13
NC_017571	ORI96010151	Shewanella baltica BA175	Bacteria, Proteobacteria, Gammaproteobacteria, Alteromonadales, Shewanellaceae, Shewanella	AATAAGACGTGATAGGCGTTTAGGACGAA	AATAAGACG	T	GATAGGCGT	T	TAGGACGAA	5065986	5065957	AATAGGTGT	4	2	1	3	5
NC_017573	ORI96000396	Serratia sp. AS13	Bacteria, Proteobacteria, Gammaproteobacteria, Enterobacteriales, Enterobacteriaceae, Serratia	TATTAGTGAATAGGTGTCTCCTAGCGCTAGGATTAT	TATTAGTGA		ATAGGTGT	CTCCTAGCGC	TAGGATTAT	5409934	5409970	AATAGGTGT	4	0	10	3	7
NC_017574	ORI96010660	Ralstonia solanacearum Po82	Bacteria, Proteobacteria, Betaproteobacteria, Burkholderiales, Burkholderiaceae, Ralstonia	AAAACGGGCAACAGGCGTTTGGATTACCAC	AAAACGGGC		AACAGGCGT	TTG	GATTACCAC	177	147	AATAGGTGT	4	2	3	3	6
NC_017576	ORI96010152	Streptococcus gallolyticus subsp. gallolyticus ATCC 43143	Bacteria, Firmicutes, Bacilli, Lactobacillales, Streptococcaceae, Streptococcus	AATAGTTGTTATATTTGTTCTGGATGATGATGATGATTAA	AATAGTTGT		TATATTTGT	TCTG	GATGATGATGATGATTAA	1647	1687	AATAGGTGT	1	3	13	6	21
NC_017579	ORI96010154	Shewanella baltica OS117	Bacteria, Proteobacteria, Gammaproteobacteria, Alteromonadales, Shewanellaceae, Shewanella	AATAAGACGTGATAGGCGTTTAGGACGAA	AATAAGACG	T	GATAGGCGT	T	TAGGACGAA	442	413	AATAGGTGT	4	2	1	3	5
NC_017581	ORI96010155	Streptococcus thermophilus JIM 8232	Bacteria, Firmicutes, Bacilli, Lactobacillales, Streptococcaceae, Streptococcus	AATACGTGTTATAGGTGTTCTGGATGATGATGATGAT	AATACGTGT		TATAGGTGT	TCTG	GATGATGATGATGAT	1554	1591	AATAGGTGT	1	1	13	5	20
NC_017582	ORI96010157	Streptococcus equi subsp. zooepidemicus ATCC 35246	Bacteria, Firmicutes, Bacilli, Lactobacillales, Streptococcaceae, Streptococcus	AATAGGTGATAAAATTGTTCTGGATGATGATGATGAT	AATAGGTGA	TAA	AATTGTTCT	G	GATGATGATGATGAT	1499	1536	AATAGGTGT	1	3	13	5	20
NC_017583	ORI96010159	Spirochaeta thermophila DSM 6578	Bacteria, Spirochaetes, Spirochaetales, Spirochaetaceae, Spirochaeta	AAAAGGTGTAAAAAAGGTGTAATAACAATAACGAA	AAAAGGTGT	AA	AAAAGGTGT		AATAACAATAACGAA	2560043	2560008	AATAGGTGT	1	1	11	5	10
NC_017586	ORI96000398	Streptomyces cattleya NRRL 8057 = DSM 46488	Bacteria, Actinobacteria, Actinobacteridae, Actinomycetales, Streptomycineae, Streptomycetaceae, Streptomyces	AATAGGTGCCATAGGTGTTGGGGATAATGAT	AATAGGTGC		CATAGGTGT	TGGG	GATAATGAT	3282655	3282624	AATAGGTGT	1	1	13	3	11
NC_017587	ORI96010160	Thermus thermophilus JL-18	Bacteria, Deinococcus-Thermus, Deinococci, Thermales, Thermaceae, Thermus	AATAAGTGTAAAGGTGTCCGGGATGATGAT	AATAAGTGT		AAAGGTGT	CCGG	GATGATGAT	1570	1600	AATAGGTGT	1	2	12	3	12
NC_017591	ORI96010161	Streptococcus pneumoniae INV104	Bacteria, Firmicutes, Bacilli, Lactobacillales, Streptococcaceae, Streptococcus	AAAAGGTGTCTAAAGTGTCTGAGATAATAATGATAAT	AAAAGGTGT		CTAAAGTGT	CTGA	GATAATAATGATAAT	1634	1671	AATAGGTGT	1	4	13	5	17
NC_017592	ORI96010163	Streptococcus pneumoniae OXC141	Bacteria, Firmicutes, Bacilli, Lactobacillales, Streptococcaceae, Streptococcus	AAAAGGTGTCTAAAGTGTCTGAGATAATAATGATAAT	AAAAGGTGT		CTAAAGTGT	CTGA	GATAATAATGATAAT	1634	1671	AATAGGTGT	1	4	13	5	17
NC_017593	ORI96010165	Streptococcus pneumoniae INV200	Bacteria, Firmicutes, Bacilli, Lactobacillales, Streptococcaceae, Streptococcus	AAAAGGTGTCTAAAGTGTCTGAGATAATAATGATAAT	AAAAGGTGT		CTAAAGTGT	CTGA	GATAATAATGATAAT	1634	1671	AATAGGTGT	1	4	13	5	17
NC_017594	ORI96010168	Streptococcus salivarius 57.I	Bacteria, Firmicutes, Bacilli, Lactobacillales, Streptococcaceae, Streptococcus	AATACGTGTCACAGGTGTTCTGGATGATGATGATGAT	AATACGTGT		CACAGGTGT	TCTG	GATGATGATGATGAT	324	287	AATAGGTGT	1	2	13	5	20
NC_017595	ORI96010169	Streptococcus salivarius JIM8777	Bacteria, Firmicutes, Bacilli, Lactobacillales, Streptococcaceae, Streptococcus	AATACGTGTCACAGGTGTTCTGGATGATGATGATGAT	AATACGTGT		CACAGGTGT	TCTG	GATGATGATGATGAT	1557	1594	AATAGGTGT	1	2	13	5	20
NC_017596	ORI96010171	Streptococcus pyogenes Alab49	Bacteria, Firmicutes, Bacilli, Lactobacillales, Streptococcaceae, Streptococcus	AATAGGTGATATATGTGTTCTGGATGATGATGATGAATAATAATATGAATAA	AATAGGTGA		TATATGTGT	TCTG	GATGATGATGATGAATAATAATATGAATAA	1676	1728	AATAGGTGT	1	2	13	10	25
NC_017617	ORI96010172	Streptococcus suis GZ1	Bacteria, Firmicutes, Bacilli, Lactobacillales, Streptococcaceae, Streptococcus	AAAAGGTGTCTTATGTGTCTCTGATGATAATGATAAT	AAAAGGTGT		CTTATGTGT	CTCT	GATGATAATGATAAT	1461	1498	AATAGGTGT	1	3	13	5	18
NC_017618	ORI96010174	Streptococcus suis JS14	Bacteria, Firmicutes, Bacilli, Lactobacillales, Streptococcaceae, Streptococcus	AAAAGGTGTCTTATGTGTCTCTGATGATAATGATAAT	AAAAGGTGT		CTTATGTGT	CTCT	GATGATAATGATAAT	1461	1498	AATAGGTGT	1	3	13	5	18
NC_017619	ORI96010176	Streptococcus suis SS12	Bacteria, Firmicutes, Bacilli, Lactobacillales, Streptococcaceae, Streptococcus	AAAAGGTGTCTTATGTGTCTCTGATGATAATGATAAT	AAAAGGTGT		CTTATGTGT	CTCT	GATGATAATGATAAT	1461	1498	AATAGGTGT	1	3	13	5	18
NC_017620	ORI96010178	Streptococcus suis D9	Bacteria, Firmicutes, Bacilli, Lactobacillales, Streptococcaceae, Streptococcus	AAAAGGTGTCTTATGTGTCTCTGATGATAATGATAAT	AAAAGGTGT		CTTATGTGT	CTCT	GATGATAATGATAAT	1461	1498	AATAGGTGT	1	3	13	5	18
NC_017621	ORI96010180	Streptococcus suis D12	Bacteria, Firmicutes, Bacilli, Lactobacillales, Streptococcaceae, Streptococcus	AAAAGGTGTCTTATGTGTCTCTGATGATAATGATAAT	AAAAGGTGT		CTTATGTGT	CTCT	GATGATAATGATAAT	1461	1498	AATAGGTGT	1	3	13	5	18
NC_017622	ORI96010182	Streptococcus suis A7	Bacteria, Firmicutes, Bacilli, Lactobacillales, Streptococcaceae, Streptococcus	AAAAGGTGTCTTATGTGTCTCTGATGATAATGATAAT	AAAAGGTGT		CTTATGTGT	CTCT	GATGATAATGATAAT	1461	1498	AATAGGTGT	1	3	13	5	18
NC_017623	ORI96000399	Salmonella enterica subsp. enterica serovar Heidelberg str. B182	Bacteria, Proteobacteria, Gammaproteobacteria, Enterobacteriales, Enterobacteriaceae, Salmonella	AGTAAGTGTCGATCACTAGGAA	AGTAAGTGT			C	GATCACTAGGAA	231	209	AATAGGTGT	2		1	4	8
NC_017625	ORI96000400	Escherichia coli DH1	Bacteria, Proteobacteria, Gammaproteobacteria, Enterobacteriales, Enterobacteriaceae, Escherichia	AATAGGTGTCCCGTCACGCTAGGATTAT	AATAGGTGT			CCCGTCACGC	TAGGATTAT	4588660	4588688	AATAGGTGT	0		10	3	7
NC_017626	ORI96000401	Escherichia coli 042	Bacteria, Proteobacteria, Gammaproteobacteria, Enterobacteriales, Enterobacteriaceae, Escherichia	AATAGGTGTCCCATCACGCTAGGATTAT	AATAGGTGT			CCCATCACGC	TAGGATTAT	4391369	4391341	AATAGGTGT	0		10	3	7
NC_017628	ORI96000402	Escherichia coli IHE3034	Bacteria, Proteobacteria, Gammaproteobacteria, Enterobacteriales, Enterobacteriaceae, Escherichia	AATAGGTGTCCCGTCACGCTAGGATTAT	AATAGGTGT			CCCGTCACGC	TAGGATTAT	4299570	4299542	AATAGGTGT	0		10	3	7
NC_017631	ORI96000403	Escherichia coli ABU 83972	Bacteria, Proteobacteria, Gammaproteobacteria, Enterobacteriales, Enterobacteriaceae, Escherichia	AATAGGTGTCCCGTCACGCTAGGATTAT	AATAGGTGT			CCCGTCACGC	TAGGATTAT	4295680	4295652	AATAGGTGT	0		10	3	7
NC_017632	ORI96000404	Escherichia coli UM146	Bacteria, Proteobacteria, Gammaproteobacteria, Enterobacteriales, Enterobacteriaceae, Escherichia	AATAGGTGTCCCGTCACGCTAGGATTAT	AATAGGTGT			CCCGTCACGC	TAGGATTAT	3928738	3928710	AATAGGTGT	0		10	3	7
NC_017633	ORI96000405	Escherichia coli ETEC H10407	Bacteria, Proteobacteria, Gammaproteobacteria, Enterobacteriales, Enterobacteriaceae, Escherichia	AATAGGTGTCCCGTCACGCTAGGATTAT	AATAGGTGT			CCCGTCACGC	TAGGATTAT	4347980	4347952	AATAGGTGT	0		10	3	7
NC_017634	ORI96000406	Escherichia coli O83:H1 str. NRG 857C	Bacteria, Proteobacteria, Gammaproteobacteria, Enterobacteriales, Enterobacteriaceae, Escherichia	AATAGGTGTCCCGTCGCGCTAGGATTAT	AATAGGTGT			CCCGTCGCGC	TAGGATTAT	3946896	3946868	AATAGGTGT	0		10	3	7
NC_017635	ORI96000407	Escherichia coli W	Bacteria, Proteobacteria, Gammaproteobacteria, Enterobacteriales, Enterobacteriaceae, Escherichia	AATAGGTGTCCCGTCACGCTAGGATTAT	AATAGGTGT			CCCGTCACGC	TAGGATTAT	4153239	4153211	AATAGGTGT	0		10	3	7
NC_017638	ORI96000408	Escherichia coli DH1	Bacteria, Proteobacteria, Gammaproteobacteria, Enterobacteriales, Enterobacteriaceae, Escherichia	AATAGGTGTCCCGTCACGCTAGGATTAT	AATAGGTGT			CCCGTCACGC	TAGGATTAT	3904915	3904887	AATAGGTGT	0		10	3	7
NC_017641	ORI96000409	Escherichia coli UMNK88	Bacteria, Proteobacteria, Gammaproteobacteria, Enterobacteriales, Enterobacteriaceae, Escherichia	AATAGGTGTCCCGTCACGCTAGGATTAT	AATAGGTGT			CCCGTCACGC	TAGGATTAT	4428733	4428705	AATAGGTGT	0		10	3	7
NC_017644	ORI96000410	Escherichia coli NA114	Bacteria, Proteobacteria, Gammaproteobacteria, Enterobacteriales, Enterobacteriaceae, Escherichia	AATAGGTGTCCCGTCACGCTAGGATTAT	AATAGGTGT			CCCGTCACGC	TAGGATTAT	4004321	4004293	AATAGGTGT	0		10	3	7
NC_017646	ORI96000411	Escherichia coli O7:K1 str. CE10	Bacteria, Proteobacteria, Gammaproteobacteria, Enterobacteriales, Enterobacteriaceae, Escherichia	AATAGGTGTCCCGTCACGCTAGGATTAT	AATAGGTGT			CCCGTCACGC	TAGGATTAT	4470773	4470745	AATAGGTGT	0		10	3	7
NC_017651	ORI96000412	Escherichia coli str. 'clone D i2'	Bacteria, Proteobacteria, Gammaproteobacteria, Enterobacteriales, Enterobacteriaceae, Escherichia	AATAGGTGTCCCGTCACGCTAGGATTAT	AATAGGTGT			CCCGTCACGC	TAGGATTAT	4248774	4248746	AATAGGTGT	0		10	3	7
NC_017652	ORI96000413	Escherichia coli str. 'clone D i14'	Bacteria, Proteobacteria, Gammaproteobacteria, Enterobacteriales, Enterobacteriaceae, Escherichia	AATAGGTGTCCCGTCACGCTAGGATTAT	AATAGGTGT			CCCGTCACGC	TAGGATTAT	4248774	4248746	AATAGGTGT	0		10	3	7
NC_017656	ORI96000414	Escherichia coli O55:H7 str. RM12579	Bacteria, Proteobacteria, Gammaproteobacteria, Enterobacteriales, Enterobacteriaceae, Escherichia	AATAGGTGTCCCGTCACGCTAGGATTAT	AATAGGTGT			CCCGTCACGC	TAGGATTAT	4515216	4515188	AATAGGTGT	0		10	3	7
NC_017660	ORI96000415	Escherichia coli KO11FL	Bacteria, Proteobacteria, Gammaproteobacteria, Enterobacteriales, Enterobacteriaceae, Escherichia	AATAGGTGTCCCGTCACGCTAGGATTAT	AATAGGTGT			CCCGTCACGC	TAGGATTAT	798500	798472	AATAGGTGT	0		10	3	7
NC_017663	ORI96000416	Escherichia coli P12b	Bacteria, Proteobacteria, Gammaproteobacteria, Enterobacteriales, Enterobacteriaceae, Escherichia	AATAGGTGTCCCGTCACGCTAGGATTAT	AATAGGTGT			CCCGTCACGC	TAGGATTAT	4235200	4235172	AATAGGTGT	0		10	3	7
NC_017664	ORI96000417	Escherichia coli W	Bacteria, Proteobacteria, Gammaproteobacteria, Enterobacteriales, Enterobacteriaceae, Escherichia	AATAGGTGTCCCGTCACGCTAGGATTAT	AATAGGTGT			CCCGTCACGC	TAGGATTAT	4149719	4149691	AATAGGTGT	0		10	3	7
NC_017668	ORI96010184	Halobacillus halophilus DSM 2266	Bacteria, Firmicutes, Bacilli, Bacillales, Bacillaceae, Halobacillus	AATAGGTGTTTAGGTGTCGCGTATGATAATGATAAT	AATAGGTGT		TTAGGTGT	CGCG	TATGATAATGATAAT	1952	1988	AATAGGTGT	0	2	12	5	16
NC_017672	ORI96010186	Paenibacillus mucilaginosus K02	Bacteria, Firmicutes, Bacilli, Bacillales, Paenibacillaceae, Paenibacillus	TATAGGTGTATAGGAGTCGGGGATGATGATAATGATTAT	TATAGGTGT		ATAGGAGT	CGGG	GATGATGATAATGATTAT	1490	1529	AATAGGTGT	1	2	12	6	21
NC_017673	ORI96000419	Staphylococcus aureus subsp. aureus 71193	Bacteria, Firmicutes, Bacilli, Bacillales, Staphylococcus	AATAGGTGGTTAGGTGTCGTGGATGATGATAATGAT	AATAGGTGG		TTAGGTGT	CGTG	GATGATGATAATGAT	2067	2103	AATAGGTGT	1	2	12	5	19
NC_017728	ORI96010188	Listeria monocytogenes 07PF0776	Bacteria, Firmicutes, Bacilli, Bacillales, Listeriaceae, Listeria	AATAGGTGTTTAGGTGTCGCGGATAATGATAATGAT	AATAGGTGT		TTAGGTGT	CGCG	GATAATGATAATGAT	1766	1802	AATAGGTGT	0	2	12	5	18
NC_017729	ORI96010190	Bacillus anthracis str. H9401 (Bacillus anthracis NCCP 12889)	Bacteria, Firmicutes, Bacilli, Bacillales, Bacillaceae, Bacillus, Bacillus cereus group	AATAGGTGTATAGGTGTTCGGGATAATGATAATGATGATAAAAAATAGAAATAA	AATAGGTGT		ATAGGTGT	TCGG	GATAATGATAATGATGATAAAAAATAGAAATAA	1833	1887	AATAGGTGT	0	1	12	11	27
NC_017730	ORI96010192	Corynebacterium pseudotuberculosis 31	Bacteria, Actinobacteria, Actinobacteridae, Actinomycetales, Corynebacterineae, Corynebacteriaceae, Corynebacterium	AATATGTGTCGACACATTAATGTTTGAACATTAA	AATATGTGT	CGACA	CATTAATGT	TT	GAACATTAA	1919	1953	AATAGGTGT	1	4	16	3	5
NC_017731	NC_017731-1	Providencia stuartii MRSN 2154	Bacteria, Proteobacteria, Gammaproteobacteria, Enterobacteriales, Enterobacteriaceae, Providencia	AATAGGTGTCTATAGCTACTAGGATTAT	AATAGGTGT			CTATAGC	TACTAGGATTAT	2201579	2201607	AATAGGTGT	0		7	4	8
NC_017733	ORI97016878	Helicobacter pylori HUP-B14	Bacteria, Proteobacteria, Epsilonproteobacteria, Campylobacterales, Helicobacteraceae, Helicobacter	AGTAAGGTAGGTAAGTGCGGGGATGATGACAATGATTAATAATAA	AGTAAGGTA		GGTAAGTGC	GGG	GATGATGACAATGATTAATAATAA	1517323	1517278	AGTAAGTGT	3	2	3	8	20
NC_017735	ORI96010501	Helicobacter cetorum MIT 99-5656	Bacteria, Proteobacteria, Epsilonproteobacteria, Campylobacterales, Helicobacteraceae, Helicobacter	AATAAGGTAAGTAAGTGTGGGGATGATGATAATGAT	AATAAGGTA		AGTAAGTGT	GGG	GATGATGATAATGAT	960454	960418	AATAAGTGT	3	1	3	5	19
NC_017737	ORI96010503	Helicobacter cetorum MIT 00-7128	Bacteria, Proteobacteria, Epsilonproteobacteria, Campylobacterales, Helicobacteraceae, Helicobacter	AAGTAAGGTGAGAAAGTGTAGAGATGATGATGACGATGATAAAAATTATGAA	AAGTAAGGT	G	AGAAAGTGT	AGA	GATGATGATGACGATGATAAAAATTATGAA	254058	254110	AATAAGTGT	4	2	3	10	30
NC_017739	ORI97016880	Helicobacter pylori Shi417	Bacteria, Proteobacteria, Epsilonproteobacteria, Campylobacterales, Helicobacteraceae, Helicobacter	AGTAAGGTAAGTAAGTGCGGGGATGATGACAATGAT	AGTAAGGTA		AGTAAGTGC	GGG	GATGATGACAATGAT	1535788	1535752	AGTAAGTGT	3	1	3	5	17
NC_017740	ORI97016882	Helicobacter pylori Shi169	Bacteria, Proteobacteria, Epsilonproteobacteria, Campylobacterales, Helicobacteraceae, Helicobacter	AGTAAGGTAAGTAAGTGCGGGGATGATGACAATGAT	AGTAAGGTA		AGTAAGTGC	GGG	GATGATGACAATGAT	1531930	1531894	AGTAAGTGT	3	1	3	5	17
NC_017741	ORI97016884	Helicobacter pylori Shi112	Bacteria, Proteobacteria, Epsilonproteobacteria, Campylobacterales, Helicobacteraceae, Helicobacter	AGTAAGGTAAGTAAGTGCGGGGATGATGACAATGAT	AGTAAGGTA		AGTAAGTGC	GGG	GATGATGACAATGAT	1576514	1576478	AGTAAGTGT	3	1	3	5	17
NC_017742	ORI97016887	Helicobacter pylori PeCan18	Bacteria, Proteobacteria, Epsilonproteobacteria, Campylobacterales, Helicobacteraceae, Helicobacter	AGTAAGGTAAGTAAGTGCGGGGATGATGACAATGAT	AGTAAGGTA		AGTAAGTGC	GGG	GATGATGACAATGAT	1449923	1449959	AGTAAGTGT	3	1	3	5	17
NC_017743	ORI96010195	Bacillus sp. JS	Bacteria, Firmicutes, Bacilli, Bacillales, Bacillaceae, Bacillus	AATAGGTGTTTAGGTGTCCGGGATGATAATGAAGATGATAAAAAA	AATAGGTGT		TTAGGTGT	CCGG	GATGATAATGAAGATGATAAAAAA	1852	1897	AATAGGTGT	0	2	12	8	23
NC_017761	ORI96040508	Helicobacter cinaedi PAGU611	Bacteria, Proteobacteria, Epsilonproteobacteria, Campylobacterales, Helicobacteraceae, Helicobacter	ATTAGGTTTAATTTTCTAAAAAAGTAATACTAA	ATTAGGTTT			AATTTTCTA	AAAAAGTAATACTAA	2078213	2078246	AATAGGTGT	2		9	5	5
NC_017763	ORI96010197	Staphylococcus aureus subsp. aureus HO 5096 0412	Bacteria, Firmicutes, Bacilli, Bacillales, Staphylococcus	AATAGGTGGTTAGGTGTCGTGGATGATGATAATGAT	AATAGGTGG		TTAGGTGT	CGTG	GATGATGATAATGAT	2067	2103	AATAGGTGT	1	2	12	5	19
NC_017764	ORI96000420	Pasteurella multocida subsp. multocida str. 3480	Bacteria, Proteobacteria, Gammaproteobacteria, Pasteurellales, Pasteurellaceae, Pasteurella	AATTAGTGTCGTGATATCCTAGGATTATTAGTATTATTAT	AATTAGTGT			CGTGATATCC	TAGGATTATTAGTATTATTAT	1887874	1887914	AATAGGTGT	2		10	7	14
NC_017765	ORI96010199	Streptomyces hygroscopicus subsp. jinggangensis 5008	Bacteria, Actinobacteria, Actinobacteridae, Actinomycetales, Streptomycineae, Streptomycetaceae, Streptomyces	AATAGGTGCCATAGGTGTCCGGGATGATGATGAG	AATAGGTGC		CATAGGTGT	CCGG	GATGATGATGAG	5947196	5947230	AATAGGTGT	1	1	13	4	14
NC_017768	ORI96010201	Streptococcus mutans LJ23	Bacteria, Firmicutes, Bacilli, Lactobacillales, Streptococcaceae, Streptococcus	TACAGGTGTAACACCTGAGTAGAAAAAA	TACAGGTGT			AACACCT	GAGTAGAAAAAA	100	128	AATAGGTGT	2		7	4	5
NC_017769	ORI96010202	Streptococcus pneumoniae ST556	Bacteria, Firmicutes, Bacilli, Lactobacillales, Streptococcaceae, Streptococcus	AAAAGGTGTCTAAAGTGTCTGAGATAATAATGATAAT	AAAAGGTGT		CTAAAGTGT	CTGA	GATAATAATGATAAT	1645	1682	AATAGGTGT	1	4	13	5	17
NC_017770	ORI96010661	Solitalea canadensis DSM 3403	Bacteria, Bacteroidetes, Sphingobacteriia, Sphingobacteriales, Sphingobacteriaceae, Solitalea	AAAAGATACGCAAAATAAATGTAACCAATAT	AAAAGATAC	GCAA	AATAAATGT		AACCAATAT	4493196	4493165	AATAGGTGT	4	2	0	3	4
NC_017790	ORI96010204	Deinococcus gobiensis I-0	Bacteria, Deinococcus-Thermus, Deinococci, Deinococcales, Deinococcaceae, Deinococcus	AAAAGGTGTCATAGGTGTCCTGGATGATCATGATGATGATAAAAAAAAT	AAAAGGTGT		CATAGGTGT	CCTG	GATGATCATGATGATGATAAAAAAAAT	1648	1697	AATAGGTGT	1	1	13	9	27
NC_017831	ORI96010662	Burkholderia pseudomallei 1026b	Bacteria, Proteobacteria, Betaproteobacteria, Burkholderiales, Burkholderiaceae, Burkholderia, pseudomallei group	ATTAGGTGCAGTGCATGACAAC	ATTAGGTGC			AGTG	CATGACAAC	86772	86794	AATAGGTGT	2		4	3	5
NC_017834	ORI96010206	Bifidobacterium animalis subsp. animalis ATCC 25527	Bacteria, Actinobacteria, Actinobacteridae, Bifidobacteriales, Bifidobacteriaceae, Bifidobacterium	AATAGGTGTTATAGGTGGCCTGAATAATAC	AATAGGTGT		TATAGGTGG	CCT	GAATAATAC	2290	2320	AATAGGTGT	0	2	12	3	4
NC_017846	ORI96000421	Aggregatibacter actinomycetemcomitans D7S-1	Bacteria, Proteobacteria, Gammaproteobacteria, Pasteurellales, Pasteurellaceae, Aggregatibacter	AATAGGTTCCAAAAGCGGCTAGAATTAATATCATTATTAT	AATAGGTTC	C	AAAAGCGGC		TAGAATTAATATCATTATTAT	1153096	1153136	AATAGGTGT	2	4	10	7	13
NC_017847	ORI96010208	Acinetobacter baumannii MDR-TJ	Bacteria, Proteobacteria, Gammaproteobacteria, Pseudomonadales, Moraxellaceae, Acinetobacter, Acinetobacter calcoaceticus/baumannii complex	AATATGTGTTTCATTAACAAATAAAAATAAT	AATATGTGT			TTCATTAACA	AATAAAAATAAT	1	32	AATAGGTGT	1		10	4	10
NC_017856	ORI96030527	Methylophaga frappieri	Bacteria, Proteobacteria, Gammaproteobacteria, Thiotrichales, Piscirickettsiaceae, Methylophaga	AATAAGTGTTTCAATAAGAACTAA	AATAAGTGT			TTC	AATAAGAACTAA	1987927	1987903	AATAGGTGT	1		3	4	6
NC_017857	ORI96030528	Methylophaga nitratireducenticrescens	Bacteria, Proteobacteria, Gammaproteobacteria, Thiotrichales, Piscirickettsiaceae, Methylophaga	AATTGCTGAATAGGTGTCCATTAGAAT	AATTGCTGA		ATAGGTGT	C	CATTAGAAT	305686	305713	AATAGGTGT	3	0	1	3	6
NC_017860	ORI96030713	Prevotella intermedia 17	Bacteria, Bacteroidetes, Bacteroidia, Bacteroidales, Prevotellaceae, Prevotella	AATAGGCGATATATCAAAATGACATAAATACAAGAACTAT	AATAGGCGA			TATATCAAAATGA	CATAAATACAAGAACTAT	19258	19218	AATAGGTGT	2		13	6	8
NC_017866	ORI96010209	Bifidobacterium animalis subsp. lactis B420	Bacteria, Actinobacteria, Actinobacteridae, Bifidobacteriales, Bifidobacteriaceae, Bifidobacterium	AATAGGTGTTATAGGTGGCCTGAATACTAATGATGAT	AATAGGTGT		TATAGGTGG	CCTGAATACT	AATGATGAT	2293	2330	AATAGGTGT	0	2	19	3	11
NC_017867	ORI96010211	Bifidobacterium animalis subsp. lactis Bi-07	Bacteria, Actinobacteria, Actinobacteridae, Bifidobacteriales, Bifidobacteriaceae, Bifidobacterium	AATAGGTGTTATAGGTGGCCTGAATACTAATGATGAT	AATAGGTGT		TATAGGTGG	CCTGAATACT	AATGATGAT	2293	2330	AATAGGTGT	0	2	19	3	11
NC_017904	ORI96010623	Mycobacterium sp. MOTT36Y	Bacteria, Actinobacteria, Actinobacteridae, Actinomycetales, Corynebacterineae, Mycobacteriaceae, Mycobacterium	AATATGTGTCCACACCTGTCCCACCAGCAG	AATATGTGT	C	CACACCTGT	CC	CACCAGCAG	5613575	5613545	AATAGGTGT	1	4	12	3	3
NC_017905	ORI96010213	Streptococcus parasanguinis FW213	Bacteria, Firmicutes, Bacilli, Lactobacillales, Streptococcaceae, Streptococcus	AAAAGGTGTTAAAAGTGTGTTGGATGATAATGATAAT	AAAAGGTGT		TAAAAGTGT	GTTG	GATGATAATGATAAT	1668	1705	AATAGGTGT	1	3	13	5	18
NC_017906	ORI96000422	Escherichia coli Xuzhou21	Bacteria, Proteobacteria, Gammaproteobacteria, Enterobacteriales, Enterobacteriaceae, Escherichia	AATAGGTGTCCCGTCACGCTAGGATTAT	AATAGGTGT			CCCGTCACGC	TAGGATTAT	4646235	4646207	AATAGGTGT	0		10	3	7
NC_017909	ORI96010215	Francisella noatunensis subsp. orientalis str. Toba 04	Bacteria, Proteobacteria, Gammaproteobacteria, Thiotrichales, Francisellaceae, Francisella	AATAGGTGTAAAAATAAGTATAATTAA	AATAGGTGT				AAAAATAAGTATAATTAA	1846991	1846964	AATAGGTGT	0		0	6	11
[truncated: 199 more rows]
