# Supplementary material for: Evidence for a chromosome origin unwinding system broadly conserved in bacteria
Source: Nucleic Acids Res. 2021 Jul 1;49(13):7525–36. doi: 10.1093/nar/gkab560 (PMC8287927; doi:10.1093/nar/gkab560)
Supplement: gkab560_Supplemental_Files [file gkab560_supplemental_files.zip › Pelliciari_Table_S2.xlsx]

## Sheet: Table_S2
Accession Number	Upstream DnaA-box(mismatch)	Sequence between two DnaA-boxes	Downstream DnaA-box(mismatch)	Gap region(previous GC-rich region)	DnaA-trio	Spacer length (bp)	Organism	Taxonomy
NC_000915	AGTAAGGTA(3)		GGTAAGTGC(2)	GGG	GATGATGACAATGATTAATAATAA	3	Helicobacter pylori 26695	Bacteria, Proteobacteria, Epsilonproteobacteria, Campylobacterales, Helicobacteraceae, Helicobacter
NC_005363	AAAAGGTGC(2)			GGG	GATGATGATGATGAT	3	Bdellovibrio bacteriovorus HD100	Bacteria, Proteobacteria, Deltaproteobacteria, Bdellovibrionales, Bdellovibrionaceae, Bdellovibrio
NC_000853	TTTGGATGGTGG(0)			ACGCAGGG	GATAATAAA-T-GATGATGATTATTAT	8	Thermotoga maritima MSB8	Bacteria, Thermotogae, Thermotogales, Thermotogaceae, Thermotoga
NC_000919	AATAGGTCT(1)		ATAAGTGT(2)	C	AATGATAAT	9	Treponema pallidum subsp. pallidum str. Nichols	Bacteria, Spirochaetes, Spirochaetales, Spirochaetaceae, Treponema
NC_000913	AATAGGTGT(0)			CCCGTCACGC	TAGGATTAT	10	Escherichia coli str. K-12 substr. MG1655	Bacteria, Proteobacteria, Gammaproteobacteria, Enterobacteriales, Enterobacteriaceae, Escherichia
NC_000964	AATAGGTGT(0)		TTAGGTGT(2)	CCGG	GATGATAATGAAGATGAT	12	Bacillus subtilis subsp. subtilis str. 168	Bacteria, Firmicutes, Bacilli, Bacillales, Bacillaceae, Bacillus
NC_003210	AATAGGTGT(0)		TTAGGTGT(2)	CGCG	GATAATGATAATGAT	12	Listeria monocytogenes EGD-e	Bacteria, Firmicutes, Bacilli, Bacillales, Listeriaceae, Listeria
NC_004193	AATAGGTGT(0)		ATTAGTGT(3)	CCGG	GATAATAATAATAATGAC	12	Oceanobacillus iheyensis HTE831	Bacteria, Firmicutes, Bacilli, Bacillales, Bacillaceae, Oceanobacillus
NC_007795	AATAGGTGG(1)		TTAGGTGT(2)	CGTG	GATGATGATAATGAT	12	Staphylococcus aureus subsp. aureus NCTC 8325	Bacteria, Firmicutes, Bacilli, Bacillales, Staphylococcus
NC_009698	AATAATTGT(2)		ATAGTTGT(2)	TCGG	GATGATGATGATGATGATAAA	12	Clostridium botulinum A str. Hall	Bacteria, Firmicutes, Clostridia, Clostridiales, Clostridiaceae, Clostridium
NC_000918	AAAACTTTA(4)		AACAGTGT(2)	ACTTTTATCGGCG	GATAATAATAAGAATAATTAT	13	Aquifex aeolicus VF5	Bacteria, Aquificae, Aquificales, Aquificaceae, Aquifex
NC_003098	AAAAGGTGT(1)		CTAAAGTGT(4)	CTGA	GATAATAATGATAAT	13	Streptococcus pneumoniae R6	Bacteria, Firmicutes, Bacilli, Lactobacillales, Streptococcaceae, Streptococcus
NC_003450	GATAGGTGT(1)		CAAAGTTGT(3)	CCTG	AATGACAATAAT	13	Corynebacterium glutamicum ATCC 13032	Bacteria, Actinobacteria, Actinobacteridae, Actinomycetales, Corynebacterineae, Corynebacteriaceae, Corynebacterium
NC_003888	AATAGGTGC(1)		CATAGGTGT(1)	CCGG	GATGATGATGAC	13	Streptomyces coelicolor A3(2)	Bacteria, Actinobacteria, Actinobacteridae, Actinomycetales, Streptomycineae, Streptomycetaceae, Streptomyces, Streptomyces albidoflavus group
NC_004668	AAAAGGTGT(1)		CTTAGTTGT(3)	ACGG	GATAATGAAAATAATAAATAA	13	Enterococcus faecalis V583	Bacteria, Firmicutes, Bacilli, Lactobacillales, Enterococcaceae, Enterococcus
NC_007604	AAAAGGTGT(0)		AAAAGGTGT(0)	CGGG	GATGATGATGACTAG	13	Synechococcus elongatus PCC 7942	Bacteria, Cyanobacteria, Oscillatoriophycideae, Chroococcales, Synechococcus
NC_010471	AATAGGTGT(0)		TCTATTTGT(4)	GGGG	AATAATAATGATGAT	13	Leuconostoc citreum KM20	Bacteria, Firmicutes, Bacilli, Lactobacillales, Leuconostocaceae, Leuconostoc
NC_014638	AATAGGTGT(0)		GATAGGTGT(1)	CCCG	AATAATGAT	13	Bifidobacterium bifidum PRL2010	Bacteria, Actinobacteria, Actinobacteridae, Bifidobacteriales, Bifidobacteriaceae, Bifidobacterium
NC_018887	TTAATTTGT(2)		TAATTTGT(2)	CTTCG	GATAATGATAATGATGAT	13	Borrelia afzelii HLJ01	Bacteria, Spirochaetes, Spirochaetales, Spirochaetaceae, Borrelia, Borrelia burgdorferi group
NC_002929	AATAGGTGT(0)	TTC	AATAGGTTC(2)	GGG	CATCACTACAATCAT	15	Bordetella pertussis Tohama I	Bacteria, Proteobacteria, Betaproteobacteria, Burkholderiales, Alcaligenaceae, Bordetella
