# Supplementary material for: Evidence for a chromosome origin unwinding system broadly conserved in bacteria
Source: Nucleic Acids Res. 2021 Jul 1;49(13):7525–36. doi: 10.1093/nar/gkab560 (PMC8287927; doi:10.1093/nar/gkab560)
Supplement: gkab560_Supplemental_Files [file gkab560_supplemental_files.zip › Pelliciari_Table_S3.xlsx]

## Sheet: Strains
Strain	Genotype
E. coli DH5α	F– Φ80lacZΔM15 Δ(lacZYA-argF) U169 recA1 endA1 hsdR17 (rK–, mK+) phoA supE44 λ– thi-1 gyrA96 relA1
E. coli BL21(DE3)-pLysS	F–, ompT, hsdSB (rB–, mB–), dcm, gal, λ(DE3), pLysS
E. coli CW198	MDS42 ΔrecA Δpdu kan::ΔrnhA
Helicobacter pylori 26695
Helicobacter pylori CAT	ori2::CAT
Helicobacter pylori CAT ΔHindIII	ori2::CAT A1.607.568::T

## Sheet: Plasmids
Plasmid	Genotype	Oligo/Enzymes used to obtain insert	Insert amplification template	Quickchange oligos	Oligo/Enzymes used to amplify plasmid backbone	backbone amplification template	Reference
pSF014	bla PlacT7-14XHis-SUMO-B. subtilis DnaA						This work
pTR230	bla PlacT7-14XHis-SUMO-B. subtilis DnaAI190A						Richardson 2019
pSP015	bla PlacT7-14XHis-SUMO-Flag3-B. subtilis DnaA	oSP045/oSP046	oligo autoannealing		oSP047/oSP048	pSF014	This work
pSP030	bla PlacT7-14XHis-SUMO-Flag3- H. pylori DnaA	oSP075/oSP004	genomic DNA		oSP077/oTR1732	pSP015	This work
pSP031	bla PlacT7-14XHis-SUMO-Flag3- S. aureus DnaA	oSP076/oSP010	genomic DNA		oSP077/oTR1732	pSP015	This work
pSP0	bla PlacT7-14XHis-SUMO-Flag3- S. elongatus DnaA	oSP007/oSP008	genomic DNA		oSP077/oTR1732	pSP015	This work
pSP034	bla PlacT7-14XHis-SUMO-Flag3- H. pylori DnaACC			oSP069/oSP070			This work
pSP035	bla PlacT7-14XHis-SUMO-Flag3- S. aureus DnaACC			oSP071/oSP072		pSP031	This work
pSP036	bla PlacT7-14XHis-SUMO-Flag3- S. elongatus DnaACC			oSP078/oSP079 oSP080/oSP081			This work
pSP045	bla PlacT7-14XHis-SUMO-Flag3- S. aureus DnaACC I195A			oSP175/oSP176		pSP035	This work
pSP047	bla PlacT7-14XHis-SUMO-Flag3- L. monocytogenes DnaA	oSP198/oSP199	genomic DNA		oSP077/oTR1732	pSP015	This work
pSP055	bla PlacT7-14XHis-SUMO-Flag3- L. monocytogenes DnaACC			oSP204/oSP205 oSP214/oSP215		pSP047	This work
pSP061	bla PlacT7-14XHis-SUMO-Flag3-E. faecalis DnaACC	oSP272/oSP202	Synthetic gene		oSP077/oTR1732	pSP015	This work
pSP096	bla PlacT7-14XHis-SUMO-Flag3- H. pylori DnaACC R261A			oSP514/oSP515		pSP034	This work
pSP097	bla PlacT7-14XHis-SUMO-Flag3- S. elongatus DnaACC R298A			oSP516/oSP517		pSP036	This work
pSP104	bla PlacT7-14XHis-SUMO-B. subtilis DnaAR264A			oTR1320/oTR1321		pSF014	This work
pSP111	bla PlacT7-14XHis-SUMO-Flag3- H. pylori DnaACC L187A			oSP530/oSP531		pSP034	This work
pSP112	bla PlacT7-14XHis-SUMO-Flag3- S. elongatus DnaACC I224			oSP532/oSP533		pSP036	This work
pSP131	bla PlacT7-14XHis-SUMO-Flag3- D. radiodurans DnaACC	oSP202/oSP203	Synthetic gene		oSP077/oTR1732	pSP015	This work
pSP147	bla PlacT7-14XHis-SUMO-Flag3- D.radiodurans DnaACC R264A	oSP203/oSP632	pSP131		oSP631/oTR1731	pSP131	This work
pSP148	bla PlacT7-14XHis-SUMO-Flag3- D. radiourans DnaACC I190A	oSP203/oSP639	pSP131		oSP638/oTR1731	pSP131	This work
pSP160	bla DnaA C_ter-ori2-comH N_ter	oSP660/oSP661	genomic DNA		oSP662/oSP663	pDR111	This work
pSP161	bla vacA:Km						Scarlato Lab.
pSP167	bla DnaA C_ter-ori2-CAT-comH N_ter	oSP666/oSP667	genomic DNA		oSP670/oSP671	pSP160	This work
pSP190	bla DnaA C_ter-ori2-CAT-comH N_ter A1.607.568::T	EcoRI/HindIII enzymatic cut	synthetic gene		EcoRI/HindIII enzymatic cut	pSP167	This work
pSP191	bla DnaA C_ter-ori2 Δ1st DnaA-trios-CAT-comH N_ter A1.607.568::T	EcoRI/HindIII enzymatic cut	synthetic gene		EcoRI/HindIII enzymatic cut	pSP167	This work
pSP193	bla DnaA C_ter-ori2 Δ5th DnaA-trios-CAT-comH N_ter A1.607.568::T	EcoRI/HindIII enzymatic cut	synthetic gene		EcoRI/HindIII enzymatic cut	pSP167	This work
pSP194	bla DnaA C_ter-ori2 ΔAll DnaA-trios-CAT-comH N_ter A1.607.568:T	EcoRI/HindIII enzymatic cut	synthetic gene		EcoRI/HindIII enzymatic cut	pSP167	This work
pSP197	bla DnaA C_ter-ori2 ΔDnaA-Box 1/2-CAT-comH N_ter A1.607.568::T	EcoRI/HindIII enzymatic cut	synthetic gene		EcoRI/HindIII enzymatic cut	pSP167	This work
							This work
							This work
							This work
							This work
							This work
							This work
							This work
							This work
							This work
							This work
							This work
							This work
							This work
							This work
							This work
							This work
							This work
							This work
							This work
							This work
							This work
							This work
							This work
							This work
							This work
							This work
							This work
							This work
							This work
							This work
							This work
							This work
							This work
							This work
							This work
							This work
							This work
							This work
							This work
							This work
							This work
							This work
							This work
							This work
							Norrander et al. 1983
							This work
							This work
							This work
							This work
							This work
							This work
							This work

## Sheet: Oligonucleotides
Product	Template	Primer #1	Sequence (5'→3')	Primer #2	Sequence (5'→3')
Flag3		oSP045	ATGGACTACAAAGACCATGACGGTGATTATAAAGATCATGACATCG	oSP046	CTTGTCATCGTCATCCTTGTAATCGATGTCATGATCTTTATAATCA
pSF014 backbone to insert Flag3	pSP014	oSP047	GGATGACGATGACAAGGAAAATATATTAGACCTGTGGAACC	oSP048	CGTCATGGTCTTTGTAGTCGCCACCAGTCTGGTG
Amplify pSP015 backbone	pSP015	oSP077	CTTGTCATCGTCATCCTTG	oTR1732	GATCCGGCTGCTAACAAAGCC
Clone H. pylori DnaA in pSP015	genomic DNA	oSP075	GGATGACGATGACAAGGATACCAACAACAATATTGAAAAAG	oSP004	GTTAGCAGCCGGATCTCATTCACTTGAATTGAAAGC
Clone S. aureus DnaA in pSP015	genomic DNA	oSP076	GGATGACGATGACAAGTCGGAAAAAGAAATTTGGGAAAAAGTG	oSP010	GTTAGCAGCCGGATCTACATTTCTTATTTCTTTTTCAAGATTCTCTACTTCTTG
Generate H. pylori DnaACC	pSP030	oSP069	ACACATTTAGACAACAAAACAATGGATTCTTTTAAAGCAAAATACCGCC	oSP070	TGTTTTGTTGTCTAAATGTGTTAAAAAGTCTGTCAAAAAGTCTTCTG
Generate S. aureus DnaACC	pSP031	oSP071	ACATCAATTCGTGATAACGAAGCAGAAGCTTTCAGAG	oSP072	TGCTTCGTTATCACGAATTGATGTAATAAATTCATTTGTGAATTTTTCACTTG
Generate S. aureus DnaACC I195A	pSP035	oSP175	GAATTTGCATGTTCAATTCGTGATAACG	oSP176	GAACATGCAAATTCATTTGTGAATTTTTCAC
Generate S.elongatus DnaACC	pSP032	oSP078	GATCTGTGCGATTCGCC	oSP079	GAATCGCACAGATCAAATCATTCG
Generate S.elongatus DnaACC	pSP033	oSP080	GACAGCTGTCAGAGCTTCC	oSP081	CTCTGACAGCTGTCGCG
Clone S. elongatus DnaA in pSP015	genomic DNA	oSP007	CAGACTGGTGGCATGCGACGCGGCAAAAAG	oSP008	GTTAGCAGCCGGATCCTAACCGCGGCTAGCTAC
Clone L. monocytogenes DnaA in pSP015	genomic DNA	oSP198	CAGACTGGTGGCGTGCAATCAATTGAAGAC	oSP199	GTTAGCAGCCGGATCTTAAAACATATTTTGTGCTTTTC
Generate L.monocytogenes DnaAC	pSP047	oSP204	GTTTATTTGCTCTATTCGTGATAATAAATGC	oSP205	GAATAGAGCAAATAAACTCATTGGTG
Generate L.monocytogenes DnaACC	pSP047	oSP214	ATAAATGCGAAGAATTTCGC	oSP215	TTCTTCGCATTTATTATCACG
Clone E. faecalis DnaACC in pSP015	Synthetic gene	oSP272	CGATGACAAGCCCGACGTGGAAAGTTTTTG	oSP202	GTTAGCAGCCGGATC
Generate H. pylori DnaACC R261A	pSP034	oSP514	GCTTAAAATCGGAGTTTGAATGGGGGATAACC	oSP515	CATTCAAACTCCGATTTTAAGCGATCTTCTAAGC
Generate S. elongatus DnaACC R298A	pSP036	oSP516	CTGATTTCTGAGTTCTCGATGGGCTTGATTGC	oSP517	CCATCGAGAACTCAGAAATCAGACGTTCCTGC
Generate B. subtilis DnaAR264A	pSF014	oTR1320	CGCTCAGCTTTTGAATGGGGACTTATTACAGATATCAC	oTR1321	TCAAAAGCTGAGCGCAATCTGTCTTCAAGTGTC
Generate H. pylori DnaACC L187A	pSP034	oSP530	GACAGACTTTGCATGTCATTTAGACAACAAATCCATGG	oSP531	CTAAATGACATGCAAAGTCTGTCAAAAAGTCTTCTGAAG
Generate S. elongatus DnaACC I224A	pSP036	oSP532	ATGATTTGGCCGCTGCGATTCGC	oSP533	TCGCAGCGGCCAAATCATTCGTAAATTGCTCGG
Clone D. radiodurans DnaACC in pSP015	Synthetic gene	oSP202	CACCAGACTGGTGGC	oSP203	GTTAGCAGCCGGATC
Generate D. radiodurans DnaACC R264A	pSP131	oSP632	TCGAAAGCGCTACGCAGAC	oSP203	GTTAGCAGCCGGATC
Amplify pSP131 to clone in D. radiodurans DnaACC R264A	pSP131	oTR1731	GCCACCAGTCTGGTGCAGCATTG	oSP631	GTAGCGCTTTCGAATGGGG
Generate D. radiodurans DnaACC I190A	pSP131	oSP639	CGCGCAGGCCAGTTCGTTGGTAAAGGTCTC	oSP203	GTTAGCAGCCGGATC
Amplify pSP131 to clone in D. radiodurans DnaACC I190A	pSP131	oTR1731	GCCACCAGTCTGGTGCAGCATTG	oSP638	CGAACTGGCCTGCGCGATTCGTGAC
H. pylori oriC and 1 kb flanking region	genomic DNA	oSP660	CGAGAGTTTTCAATACTCAAAGG	oSP661	ACAGGGTTAGGCAAAACG
Amplify pDR111 backbone to clone H. pylori oriC	pDR111	oSP662	AACTCTCGGGGCAAGGCTAGAC	oSP663	AACCCTGTTCTTGACACTCCTTATTTG
Amplify pSP160 to clone CAT resistance cassette	pSP160	oSP670	CCACTATATCAGAAACGCTTTTTCATAAGCC	oSP671	GGTGTTTAGCTCACTTCTTTTCAAATCCCACC
Amplify CAT resistance cassette	genomic DNA	oSP666	TGATATAGTGGATAGATTTATG	oSP667	GCTAAACACCAACATG
Amplify H. pylori integration region	genomic DNA	oSP 809	TTAAACTTCGTTGAATAAATAATTCCCC	oSP810	GCTTTGGGCGACTTTTTTA

## Sheet: DNA scaffold
BHQ-SDA assay
Name		5′->3′ (DNA scaffold)		5′->3′ (DNA scaffold)		5′->3′ (DNA scaffold)	Theoretical Tm	Calculated Tm	st. dev. calculated Tm
B. subtilis WT	oHM778	ACTTATCCACAAATCCACAGGCCC-BHQ2	oHM590	Cy5-TACTATTACTTCTACTA	oHM558	TAGTAGAAGTAATAGTAGGGCCTGTGGATTTGTGGATAAGT	43	42.2667	± 0.17
B. subtilis DnaA-triosMUT	oHM778	ACTTATCCACAAATCCACAGGCCC-BHQ2	oHM599	Cy5-ATGATAATGAAGATGAT	oHM598	ATCATCTTCATTATCATGGGCCTGTGGATTTGTGGATAAGT	47	43.2667	± 0.11
B. subtilis DnaA-boxes #6/#7MUT	oSP563	ACCTTCCTTGCTTCCTTGCGGCCC-BHQ2	oHM590	Cy5-TACTATTACTTCTACTA	oHM601	TAGTAGAAGTAATAGTAGGGCCGCAAGGAAGCAAGGAAGGT
B. subtilis DnaA-boxes #6MUT	oSP572	ACTTATCCACATTCCTTGCGGCCC-BHQ2	oHM590	Cy5-TACTATTACTTCTACTA	oHM603	TAGTAGAAGTAATAGTAGGGCCTGTGGATTGCAAGGAAGGT
B. subtilis DnaA-boxes #7MUT	oSP573	CCTTGTTATCCACAGGCCC-BHQ2	oHM590	Cy5-TACTATTACTTCTACTA	oSP574	TAGTAGAAGTAATAGTAGGGCCTGTGGATAACAAGG
L. monocytogenes WT	oSP321	ACTTATCCACAAATCCACAGCGCC-BHQ2	oSP323	Cy5-TATTACTATTACTA	oSP322	TAGTAATAGTAATAGGCGCTGTGGATTTGTGGATAAGT	32	40.15	± 0.14
L. monocytogenes DnaA-boxesMUT	oSP652	ACCTTCCTTGCTTCCTTGCGCGC-BHQ2	oSP323	Cy5-TATTACTATTACTA	oSP653	TAGTAATAGTAATAGGCGCGCAAGGAAGCAAGGAAGGT
L. monocytogenes DnaA-triosMUT	oSP321	ACTTATCCACAAATCCACAGCGCC-BHQ2	oSP335	Cy5-AAAAACCTTTTTTT	oSP334	AAAAAAAGGTTTTTGGCGCTGTGGATTTGTGGATAAGT	39	41.5	± 0.25
E. faecalis WT	oSP324	GACTTTTCCACAGAATCAACATGCCC-BHQ2	oSP326	Cy5-TATTACTTTTATTATTTATT	oSP325	AATAAATAATAAAAGTAATAGGGCATGTTGATTCTGTGGAAAAGTC	41	40.55	± 0.17
E. faecalis DnaA-boxesMUT	oSP646	GACCTTCCTTGCTTCCTTGCTGCCC-BHQ2	oSP326	Cy5-TATTACTTTTATTATTTATT	oSP647	CCCTTCCTTGCTTCCTTGCGACTC
E. faecalis DnaA-triosMUT	oSP324	GACTTTTCCACAGAATCAACATGCCC-BHQ2	oSP337	Cy5-AAAAACTTTTTTTTTTTTT	oSP336	AAAAAAAAAAAAAAGTTTTTGGGCATGTTGATTCTGTGGAAAAGTC	45	47.6833	± 0.04
S. aureus WT	oSP499	ACTTATCCACCAATCCACAGCACC-BHQ2	oSP170	Cy5-TACTACTATTACTA	oSP171	TAGTAATAGTAGTAGGTGCTGTGGATTGGTGGATAAGT	35	40.5333	± 0.17
S. aureus DnaA-boxesMUT	oSP656	ACCTTCCTTGCTTCCTTGCGCAC-BHQ2	oSP170	Cy5-TACTACTATTACTA	oSP657	TAGTAATAGTAGTAGGTGCGCAAGGAAGCAAGGAAGGT
S. aureus DnaA-triosMUT	oSP499	ACTTATCCACCAATCCACAGCACC-BHQ2	oSP341	Cy5-AAAAACCCCTTTTTT	oSP340	AAAAAAGGGGTTTTTGGTGCTGTGGATTGGTGGATAAGT	47	42.4	± 0.26
S. elongatus WT	oSP523	CCTTTTCCACATTTTCCACAGCCCC-BHQ2	oSP479	Cy5-TACTACTACTGATCTA	oSP476	TAGATCAGTAGTAGTAGGGGCTGTGGAAAATGTGGAAAAGG	45	47.9333	± 0.14
S. elongatus DnaA-boxesMUT	oSP650	CCCTTCCTTGCTTCCTTGCGCCCC-BHQ2	oSP479	Cy5-TACTACTACTGATCTA	oSP651	TAGATCAGTAGTAGTAGGGGCGCAAGGAAGCAAGGAAGGG
S. elongatus DnaA-triosMUT	oSP523	CCTTTTCCACATTTTCCACAGCCCC-BHQ2	oSP480	Cy5-AAAAAGCCCCTTTTTT	oSP478	AAAAAAGGGGCTTTTTGGGGCTGTGGAAAATGTGGAAAAGG	52	45.1	± 0.1
H. pylori WT	oSP522	CCTCATTCCATCCATTCACGCCCC-BHQ2	oSP472	Cy5-TACTACTGTTACTAATT	oSP469	AATTAGTAACAGTAGTAGGGGCGTGAATGGATGGAATGAGG	45	46.7667	± 0.21
H. pylori DnaA-boxesMUT	oSP658	CCCTTCCTTGCTTCCTTGCCCC-BHQ2	oSP472	Cy5-TACTACTGTTACTAATT	oSP659	AATTAGTAACAGTAGTAGGGGGCAAGGAAGCAAGGAAGGG
H. pylori DnaA-triosMUT	oSP522	CCTCATTCCATCCATTCACGCCCC-BHQ2	oSP473	Cy5-AAAAAGCCCTTTTTTTT	oSP471	AAAAAAAAGGGCTTTTTGGGGCGTGAATGGATGGAATGAGG	51	50.0667	± 0.27
D.radiodurans WT	oSP579	AGTTTTCCACAGTATCCACAGGCCC-BHQ2	oSP580	Cy5-TACTACTGCTACTACTG	oSP469	CAGTAGTAGCAGTAGTAGGGCCTGTGGATACTGTGGAAAACT	52	49.8	± 0.24
D.radiodurans DnaA-boxesMUT	oSP654	AGACACCTTTTACACCTATGGGCCC-BHQ2	oSP580	Cy5-TACTACTGCTACTACTG	oSP655	TAGTAGTAGTAGTAGTAGGGCCCATAGGTGTAAAAGGTGTCT
D. radiodurans DnaA-triosMUT	oSP579	AGTTTTCCACAGTATCCACAGGCCC-BHQ2	oSP597	Cy5-AAAACCCCCCGTTTTTT	oSP588	AAACGGGGGGTTTTGGGCCTGTGGATACTGTGGAAAACT	59	46.7833	± 0.19
Filament formation probe
Name		5′->3′ (DNA scaffold)		5′->3′ (DNA scaffold)
B. subtilis DnaA-boxes only	oTR602	ACTTATCCACAAATCCACAGGCCC	oTR603	GGGCCTGTGGATTTGTGGATAAGT
B. subtilis 5' tail	oTR602	ACTTATCCACAAATCCACAGGCCC	oHM558	TAGTAGAAGTAATAGTAGGGCCTGTGGATTTGTGGATAAGT
B. subtilis 5' tail Perfect DnaA-trios	oTR602	ACTTATCCACAAATCCACAGGCCC	oHM757	TAGTAGTAGTAGTAGTAGGGCCTGTGGATTTGTGGATAAGT
B. subtilis 3' tail	oTR600	ACTTATCCACAAATCCACAGGCCCTACTATTACTTCTACTAT	oTR603	GGGCCTGTGGATTTGTGGATAAGT
B. subtilis DnaA-boxesMUT	oHM602	ACCTTCCTTGCTTCCTTGCGGCCC	oHM601	TAGTAGAAGTAATAGTAGGGCCGCAAGGAAGCAAGGAAGGT
B. subtilis 5' tail DnaA-triosMUT 1	oTR602	ACTTATCCACAAATCCACAGGCCC	oHM595	AATCATTTACATCTTCTGGGCCTGTGGATTTGTGGATAAGT
B. subtilis 5' tail DnaA-triosMUT 2	oTR602	ACTTATCCACAAATCCACAGGCCC	oHM598	ATCATCTTCATTATCATGGGCCTGTGGATTTGTGGATAAGT
L. monocytogenes DnaA-Boxes only	oSP240	ACTTATCCACAAATCCACAGCGC	oSP241	GCGCTGTGGATTTGTGGATAAGT
L. monocytogenes 5' tail	oSP240	ACTTATCCACAAATCCACAGCGC	oSP242	TAGTAATAGTAATAGGCGCTGTGGATTTGTGGATAAGT
L. monocytogenes 5' tail Perfect DnaA-trios	oSP240	ACTTATCCACAAATCCACAGCGC	oSP243	TAGTAGTAGTAGTAGGCGCTGTGGATTTGTGGATAAGT
L. monocytogenes 3' tail	oSP244	ACTTATCCACAAATCCACAGCGCCTATTACTATTACTA	oSP241	GCGCTGTGGATTTGTGGATAAGT
L. monocytogenes DnaA-boxesMUT	oSP245	ACCCCAATTTACCAACTAAGCGC	oSP246	TAGTAATAGTAATAGGCGCTTAGTTGGTAAATTGGGGT
L. monocytogenes 5' tail DnaA-triosMUT1	oSP240	ACTTATCCACAAATCCACAGCGC	oSP247	TTGTTATTGTTATTGGCGCTGTGGATTTGTGGATAAGT
L. monocytogenes 5' tail DnaA-triosMUT2	oSP240	ACTTATCCACAAATCCACAGCGC	oSP248	AAAAAAAGGGTTTTTGCGCTGTGGATTTGTGGATAAGT
E. faecalis DnaA-Boxes only	oSP290	ACTTATCCACAAATCCACAGCGC	oSP291	GCGCTGTGGATTTGTGGATAAGT
E. faecalis 5' tail	oSP290	ACTTATCCACAAATCCACAGCGC	oSP292	AATAAATAATAAAAGTAATAGGGCATGTTGATTCTGTGGAAAAGTC
E. faecalis 5' tail Perfect DnaA-trios	oSP290	ACTTATCCACAAATCCACAGCGC	oSP293	TAGTAGTAGTAGTAGTAGTAGGGCATGTTGATTCTGTGGAAAAGTC
E. faecalis 3' tail	oSP294	GACTTTTCCACAGAATCAACATGCCCTATTACTTTTATTATTTATT	oSP291	GCGCTGTGGATTTGTGGATAAGT
L. monocytogenes DnaA-boxesMUT	oSP295	GACCCCAATTTACCAACTAATGCCC	oSP296	AATAAATAATAAAAGTAATAGGGCATTAGTTGGTAAATTGGGGTC
E. faecalis 5' tail DnaA-triosMUT 1	oSP290	ACTTATCCACAAATCCACAGCGC	oSP297	ATTATATTATTAATGTTATTGGGCATGTTGATTCTGTGGAAAAGTC
E. faecalis 5' tail DnaA-triosMUT 2	oSP290	ACTTATCCACAAATCCACAGCGC	oSP298	AAAAAAAAAAAAAAGTTTTTGGGCATGTTGATTCTGTGGAAAAGTC
S. aureus DnaA-Boxes only	oTR1075	ACTTATCCACCAATCCACAGCAC	oTR1076	GTGCTGTGGATTGGTGGATAAGT
S. aureus 5' tail	oTR1075	ACTTATCCACCAATCCACAGCAC	oSP182	TAGTAATAGTAGTAGGTGCTGTGGATTGGTGGATAAGT
S. aureus 5' tail Perfect DnaA-trios	oTR1075	ACTTATCCACCAATCCACAGCAC	oSP181	TAGTAGTAGTAGTAGGTGCTGTGGATTGGTGGATAAGT
S. aureus 3' tail	oTR1077	ACTTATCCACCAATCCACAGCACCTACTACTATTACTA	oTR1076	GTGCTGTGGATTGGTGGATAAGT
L. monocytogenes DnaA-boxesMUT	oTR1074	ACCTTCCTTGCTTCCTTGCGCAC	oTR1093	TAGTAATAGTAGTAGGTGCGCAAGGAAGCAAGGAAGGT
S. aureus 5' tail DnaA-triosMUT 1	oTR1075	ACTTATCCACCAATCCACAGCAC	oSP130	TTGTTATTGTTGTTGGTGCTGTGGATTGGTGGATAAGT
S. aureus 5' tail DnaA-triosMUT 2	oTR1075	ACTTATCCACCAATCCACAGCAC	oSP131	AAAAAAGGGGTTTTTGTGCTGTGGATTGGTGGATAAGT

## Sheet: Synthetic genes
Plasmid generated	Fragment synthetyze and cloned
pSP061	CCCGACGTGGAAAGTTTTTGGCATAGCCTTGAAGAAGCCTATCAAGCGATTTTGTCGGCGCCAAGTT
	TTGATGCTTGGATTAAAACCACACGCCCTTTGAAATTAGACAACAATCAATTGTGGCTAGAAGTCCCT
	TCTGCAGTTCATCGTGATTACTGGGAAAAAAATCTTTCGGCAAAAATTGTCGAAACTGGATTTAAATT
	GACCGGTGCAGAAGTGATGCCCCATTTTGTTGTTGCCGATGAAAAAGACGCAGCACTGGCACAAGAA
	CTCGAAGAACCTGCCGAAGAAGAAGTTGTTTTTAGTGAACAAAGTAAAAAAGCGATGCTTAATCCTAA
	GTACACTTTCGACACCTTCGTTATTGGTAAAGGAAACCAAATGGCTCATGCTGCAGCGCTTGTTGTTGC
	CGAGGATCCAGGTTCGATTTACAATCCCCTTTTCTTCTATGGTGGTGTAGGGTTAGGGAAAACCCATTT
	GATGCATGCTATTGGTCATCAAATGTTAGTGAATCAACCAGATGCCAAAGTCAAATATGTTAGTAGCGA
	AACGTTTACGAATGAATTTATCTGCTCAATTCAAACAAAGACATGCGAACAATTTCGGAAAGAATATCG
	CAATGTTGACTTATTATTAGTCGATGATATTCAATTTTTGGCGGAAAAAGAAGCAACATTGGAAGAATTT
	TTCCATACCTTCAACGATCTTTACAATGAAAATAAACAAATTGTTTTAACAAGTGATCGCCCGCCGAATGA
	TATTCCAAAATTACCTGAACGATTAGTTTCTCGCTTTGCTTGGGGTTTGTCTGTCGATATCACCCCGCCTGA
	TTTAGAAACACGGATTGCAATTTTGCGCAAAAAAGCAGATGCCGAGCGTTTAGAAATTCCGGATGATACA
	CTAAGTTATATCGCTGGTCAAATTGATTCCAACATCCGTGAATTAGAGGGTGCTTTGGTCCGTGTTCAAGC
	CTTTGCAACTATTAATGGAGAAGATATTACCACTAGTTTAGCGGCGGACGCCTTGAAATCTCTAAAATCAG
	TTGGTAGTAAAAATCAATTGTCCATTTTACAAATTCAAGAAGAAGTATCCAAATATTATCATGTGCCTCTTA
	AAGATTTAAAAGGGAAAAAACGGGTGAAAACAATTGTGGTTCCTCGTCAAATCTCAATGTATCTTGCTAGA
	GAAATGACCGACAATTCCTTGCCAAAAATTGGTGCCGAATTTGGCGGCAAAGATCATACAACGGTGATTCA
	TGCGCACGAAAAGATTCAGCAATTATTGGAAAAAGATCCAGCGATTCAAAAAGAAGTCAGTGAAATTAAA
	AATTTATTGAACTCTTAG
pSP190	GAATTCCGGATGAGCATTCATCAGGCGGGCAAGAATGTGAATAAAGGCCGGATAAAACTTGTGCTT
	ATTTTTCTTTACGGTCTTTAAAAAGGCCGTAATATCCAGCTGAACGGTCTGGTTATAGGT
	ACATTGAGCAACTGACTGAAATGCCTCAAAATGTTCTTTACGATGCCATTGGGATATATC
	AACGGTGGTATATCCAGTGATTTTTTTCTCCATTTTAGCTTCCTTAGCTCCTGAAAATCT
	CGATAACTCAAAAAATACGCCCGGTAGTGATCTTATTTCATTATGGTGAAAGTTGGAACC
	TCTTACGTTGGATTATAGCTTAAAAAAAGGTTTAGTAAAAGTCATAAATAGGTTATAGAT
	AAGTAACACTTTAATTAATAATAATTAGTAACAGTAGTAGGGGCGTGAATGGATGGAATG
	AAACAATAAAATGCTTTAGAGGTGTGCGTTTTTAGGGGGGTTGTGGGATTTGAAAAGAAG
	TGAGAAACGCTTTTTCATAAGCCTTTTTTCATTCACTTGAATTGAAAGCGGTTTTTTTGT
	CGTTCAATTCGTTCAAGCGGTTTTTGATTTCTTCTCTAAGGCTTAAGACAAAAGGGCTTT
	TTTCTTCTTCAAGCATTTTTTTAACGCCAGAATACATTTTAGAAATGCTTGAATGATCCT
	TTAAATCCAAAAATTGAGCGAGCGAGAGCGTGGGGTTAGGGGTATAAAGCCTGGCGAAAT
	ACACGACTAATTTCCTCGCCAAAGCGACATTTTTTTGGCGCGAAGAGACTTTGATTTCGC
	TGGATTTGAGATTCAGGCTTTGCGCGACAGCGAGTAGGATATTTTCCAAGCTT
pSP191	GAATTCCGGATGAGCATTCATCAGGCGGGCAAGAATGTGAATAAAGGCCGGATAAAACTT
	GTGCTTATTTTTCTTTACGGTCTTTAAAAAGGCCGTAATATCCAGCTGAACGGTCTGGTT
	ATAGGTACATTGAGCAACTGACTGAAATGCCTCAAAATGTTCTTTACGATGCCATTGGGA
	TATATCAACGGTGGTATATCCAGTGATTTTTTTCTCCATTTTAGCTTCCTTAGCTCCTGA
	AAATCTCGATAACTCAAAAAATACGCCCGGTAGTGATCTTATTTCATTATGGTGAAAGTT
	GGAACCTCTTACGTTGGATTATAGCTTAAAAAAAGGTTTAGTAAAAGTCATAAATAGGTT
	ATAGATAAGTAACACTTTAATTAATAATAATTAGTAACAGTAGATCGGGCGTGAATGGAT
	GGAATGAAACAATAAAATGCTTTAGAGGTGTGCGTTTTTAGGGGGGTTGTGGGATTTGAA
	AAGAAGTGAGAAACGCTTTTTCATAAGCCTTTTTTCATTCACTTGAATTGAAAGCGGTTT
	TTTTGTCGTTCAATTCGTTCAAGCGGTTTTTGATTTCTTCTCTAAGGCTTAAGACAAAAG
	GGCTTTTTTCTTCTTCAAGCATTTTTTTAACGCCAGAATACATTTTAGAAATGCTTGAAT
	GATCCTTTAAATCCAAAAATTGAGCGAGCGAGAGCGTGGGGTTAGGGGTATAAAGCCTGG
	CGAAATACACGACTAATTTCCTCGCCAAAGCGACATTTTTTTGGCGCGAAGAGACTTTGA
	TTTCGCTGGATTTGAGATTCAGGCTTTGCGCGACAGCGAGTAGGATATTTTCCAAGCTT
pSP193	GAATTCCGGATGAGCATTCATCAGGCGGGCAAGAATGTGAATAAAGGCCGGATAAAACTT
	GTGCTTATTTTTCTTTACGGTCTTTAAAAAGGCCGTAATATCCAGCTGAACGGTCTGGTT
	ATAGGTACATTGAGCAACTGACTGAAATGCCTCAAAATGTTCTTTACGATGCCATTGGGA
	TATATCAACGGTGGTATATCCAGTGATTTTTTTCTCCATTTTAGCTTCCTTAGCTCCTGA
	AAATCTCGATAACTCAAAAAATACGCCCGGTAGTGATCTTATTTCATTATGGTGAAAGTT
	GGAACCTCTTACGTTGGATTATAGCTTAAAAAAAGGTTTAGTAAAAGTCATAAATAGGTT
	ATAGATAAGTAACACTTTAATTAATAATAATATCTAACAGTAGTAGGGGCGTGAATGGAT
	GGAATGAAACAATAAAATGCTTTAGAGGTGTGCGTTTTTAGGGGGGTTGTGGGATTTGAA
	AAGAAGTGAGAAACGCTTTTTCATAAGCCTTTTTTCATTCACTTGAATTGAAAGCGGTTT
	TTTTGTCGTTCAATTCGTTCAAGCGGTTTTTGATTTCTTCTCTAAGGCTTAAGACAAAAG
	GGCTTTTTTCTTCTTCAAGCATTTTTTTAACGCCAGAATACATTTTAGAAATGCTTGAAT
	GATCCTTTAAATCCAAAAATTGAGCGAGCGAGAGCGTGGGGTTAGGGGTATAAAGCCTGG
	CGAAATACACGACTAATTTCCTCGCCAAAGCGACATTTTTTTGGCGCGAAGAGACTTTGA
	TTTCGCTGGATTTGAGATTCAGGCTTTGCGCGACAGCGAGTAGGATATTTTCCAAGCTT
pSP194	GAATTCCGGATGAGCATTCATCAGGCGGGCAAGAATGTGAATAAAGGCCGGATAAAACTT
	GTGCTTATTTTTCTTTACGGTCTTTAAAAAGGCCGTAATATCCAGCTGAACGGTCTGGTT
	ATAGGTACATTGAGCAACTGACTGAAATGCCTCAAAATGTTCTTTACGATGCCATTGGGA
	TATATCAACGGTGGTATATCCAGTGATTTTTTTCTCCATTTTAGCTTCCTTAGCTCCTGA
	AAATCTCGATAACTCAAAAAATACGCCCGGTAGTGATCTTATTTCATTATGGTGAAAGTT
	GGAACCTCTTACGTTGGATTATAGCTTAAAAAAAGGTTTAGTAAAAGTCATAAATAGGTT
	ATAGATAAGTAACACTTTAATTCTACTACTGTTACTAATTATTATTGGGCGTGAATGGAT
	GGAATGAAACAATAAAATGCTTTAGAGGTGTGCGTTTTTAGGGGGGTTGTGGGATTTGAA
	AAGAAGTGAGAAACGCTTTTTCATAAGCCTTTTTTCATTCACTTGAATTGAAAGCGGTTT
	TTTTGTCGTTCAATTCGTTCAAGCGGTTTTTGATTTCTTCTCTAAGGCTTAAGACAAAAG
	GGCTTTTTTCTTCTTCAAGCATTTTTTTAACGCCAGAATACATTTTAGAAATGCTTGAAT
	GATCCTTTAAATCCAAAAATTGAGCGAGCGAGAGCGTGGGGTTAGGGGTATAAAGCCTGG
	CGAAATACACGACTAATTTCCTCGCCAAAGCGACATTTTTTTGGCGCGAAGAGACTTTGA
	TTTCGCTGGATTTGAGATTCAGGCTTTGCGCGACAGCGAGTAGGATATTTTCCAAGCTT
pSP197	GAATTCCGGATGAGCATTCATCAGGCGGGCAAGAATGTGAATAAAGGCCGGATAAAACTT
	GTGCTTATTTTTCTTTACGGTCTTTAAAAAGGCCGTAATATCCAGCTGAACGGTCTGGTT
	ATAGGTACATTGAGCAACTGACTGAAATGCCTCAAAATGTTCTTTACGATGCCATTGGGA
	TATATCAACGGTGGTATATCCAGTGATTTTTTTCTCCATTTTAGCTTCCTTAGCTCCTGA
	AAATCTCGATAACTCAAAAAATACGCCCGGTAGTGATCTTATTTCATTATGGTGAAAGTT
	GGAACCTCTTACGTTGGATTATAGCTTAAAAAAAGGTTTAGTAAAAGTCATAAATAGGTT
	ATAGATAAGTAACACTTTAATTAATAATAATTAGTAACAGTAGTAGGGGCGTTAATTCCG
	TTAATTCAACAATAAAATGCTTTAGAGGTGTGCGTTTTTAGGGGGGTTGTGGGATTTGAA
	AAGAAGTGAGAAACGCTTTTTCATAAGCCTTTTTTCATTCACTTGAATTGAAAGCGGTTT
	TTTTGTCGTTCAATTCGTTCAAGCGGTTTTTGATTTCTTCTCTAAGGCTTAAGACAAAAG
	GGCTTTTTTCTTCTTCAAGCATTTTTTTAACGCCAGAATACATTTTAGAAATGCTTGAAT
	GATCCTTTAAATCCAAAAATTGAGCGAGCGAGAGCGTGGGGTTAGGGGTATAAAGCCTGG
	CGAAATACACGACTAATTTCCTCGCCAAAGCGACATTTTTTTGGCGCGAAGAGACTTTGA
	TTTCGCTGGATTTGAGATTCAGGCTTTGCGCGACAGCGAGTAGGATATTTTCCAAGCTT
